# Supplementary material for: Alternative promoter usage during organ development
Source: PLoS Genet. 2025 Mar 28;21(3):e1011635. doi: 10.1371/journal.pgen.1011635 (PMC11978060; doi:10.1371/journal.pgen.1011635)
Supplement: S1 Table — (TXT) [file pgen.1011635.s012.txt]

##a	complete	version	is	available	in	Github:	https://github.com/YidanSunResearchLab/Alternative-promoter-usage-during-organ-development
promoterId	seqnames	start	end	strand	geneId	AverageActivity	PromoterCategory
prmtr.1	chr3	108146146	108146146	-	ENSMUSG00000000001	7.05972770017612	Major
prmtr.2	chrX	77853623	77853623	-	ENSMUSG00000000003	0	Inactive
prmtr.6	chrX	161117193	161117193	+	ENSMUSG00000000037	0.234188499569506	Inactive
prmtr.7	chrX	161124268	161124268	+	ENSMUSG00000000037	0.133666021733804	Inactive
prmtr.8	chrX	161162750	161162750	+	ENSMUSG00000000037	2.37720628860748	Major
prmtr.10	chr11	108343354	108343354	+	ENSMUSG00000000049	0	Inactive
prmtr.11	chr11	108381164	108381164	+	ENSMUSG00000000049	0.0786874894847229	Inactive
prmtr.13	chr11	121237253	121237253	+	ENSMUSG00000000056	6.52242458463645	Major
prmtr.14	chr6	17281185	17281185	+	ENSMUSG00000000058	4.46941729658153	Major
prmtr.15	chr13	5861482	5861482	+	ENSMUSG00000000078	5.41845175048447	Major
prmtr.16	chr4	120405281	120405281	+	ENSMUSG00000000085	4.15852272960448	Major
prmtr.21	chr4	120517626	120517626	+	ENSMUSG00000000085	0.0456971625241423	Inactive
prmtr.24	chr9	57521279	57521279	+	ENSMUSG00000000088	8.874318709236	Major
prmtr.25	chr11	85832551	85832551	+	ENSMUSG00000000093	3.53231217381704	Major
prmtr.26	chr11	85886422	85886422	+	ENSMUSG00000000094	0.109098730399814	Inactive
prmtr.28	chr11	85896765	85896765	+	ENSMUSG00000000094	0.109000892620569	Inactive
prmtr.29	chrY	2150346	2150346	-	ENSMUSG00000000103	0	Inactive
prmtr.30	chrY	2170409	2170409	-	ENSMUSG00000000103	0	Inactive
prmtr.31	chr11	95587735	95587735	-	ENSMUSG00000000120	1.81353831522373	Major
prmtr.32	chr11	103774150	103774150	+	ENSMUSG00000000125	0.616348322031471	Major
prmtr.33	chr11	59306928	59306928	+	ENSMUSG00000000126	1.00728635695021	Major
prmtr.34	chr17	63896018	63896018	+	ENSMUSG00000000127	5.19178598087845	Major
prmtr.35	chr17	63937972	63937972	+	ENSMUSG00000000127	0.059510704755798	Inactive
prmtr.38	chr7	126181637	126181637	-	ENSMUSG00000000131	0.0405208834020211	Inactive
prmtr.39	chr7	126200501	126200501	-	ENSMUSG00000000131	6.40194902048492	Major
prmtr.40	chrX	7762586	7762586	+	ENSMUSG00000000134	0.0216116826955926	Inactive
prmtr.41	chrX	7762658	7762658	+	ENSMUSG00000000134	3.35556268134943	Major
prmtr.42	chrX	7763943	7763943	+	ENSMUSG00000000134	0.0328158639452762	Inactive
prmtr.43	chrX	7764041	7764041	+	ENSMUSG00000000134	0	Inactive
prmtr.44	chr11	108920349	108920349	+	ENSMUSG00000000142	3.22216859831893	Major
prmtr.45	chr11	108920800	108920800	+	ENSMUSG00000000142	1.87840138758558	Minor
prmtr.46	chr11	108921336	108921336	+	ENSMUSG00000000142	0.00690155620000275	Inactive
prmtr.47	chr11	108921648	108921648	+	ENSMUSG00000000142	0.622571452515867	Minor
prmtr.51	chr5	140705011	140705011	+	ENSMUSG00000000148	1.6389076601262	Major
prmtr.52	chr5	140830431	140830431	-	ENSMUSG00000000149	6.24422960019544	Major
prmtr.53	chr7	143473736	143473736	+	ENSMUSG00000000154	0.4187817025901	Minor
prmtr.54	chr7	143475101	143475101	+	ENSMUSG00000000154	0.998245852430955	Major
prmtr.56	chr16	96443619	96443619	-	ENSMUSG00000000157	0.0366551026877599	Inactive
prmtr.57	chr16	96361668	96361668	+	ENSMUSG00000000159	1.21196366545892	Major
prmtr.58	chr16	96386331	96386331	+	ENSMUSG00000000159	0	Inactive
prmtr.60	chr9	50617321	50617321	+	ENSMUSG00000000167	1.48130560401508	Major
prmtr.62	chr9	50646189	50646189	-	ENSMUSG00000000168	0	Inactive
prmtr.63	chr9	50647628	50647628	-	ENSMUSG00000000168	0	Inactive
prmtr.64	chr9	50659780	50659780	-	ENSMUSG00000000168	5.46261851604668	Major
prmtr.65	chr9	50603812	50603812	-	ENSMUSG00000000171	7.96977962762598	Major
prmtr.66	chr6	127072902	127072902	+	ENSMUSG00000000182	0	Inactive
prmtr.67	chr6	127015586	127015586	+	ENSMUSG00000000183	0.0119410672736054	Inactive
prmtr.68	chr6	127139152	127139152	-	ENSMUSG00000000184	0	Inactive
prmtr.69	chr6	127146688	127146688	-	ENSMUSG00000000184	0	Inactive
prmtr.71	chr6	127152193	127152193	-	ENSMUSG00000000184	0.00831940670252068	Inactive
prmtr.72	chr2	31152316	31152316	+	ENSMUSG00000000194	4.75399195134702	Major
prmtr.73	chr2	31172267	31172267	+	ENSMUSG00000000194	0	Inactive
prmtr.74	chr2	31185607	31185607	+	ENSMUSG00000000194	0	Inactive
prmtr.75	chr2	31196896	31196896	+	ENSMUSG00000000194	0	Inactive
prmtr.76	chr14	123627144	123627144	-	ENSMUSG00000000197	1.05114407865848	Major
prmtr.77	chr11	114795945	114795945	-	ENSMUSG00000000202	1.55343418924456	Major
prmtr.78	chr11	83175186	83175186	+	ENSMUSG00000000204	0.213902936850723	Inactive
prmtr.80	chr7	142900014	142900014	-	ENSMUSG00000000214	0.879956747776823	Major
prmtr.81	chr7	142931128	142931128	-	ENSMUSG00000000214	0.108424561513578	Inactive
prmtr.83	chr7	142699510	142699510	-	ENSMUSG00000000215	0.0343167004069413	Inactive
prmtr.84	chr7	142743381	142743381	-	ENSMUSG00000000215	0	Inactive
prmtr.85	chr7	121734479	121734479	+	ENSMUSG00000000216	0.78819994711267	Major
prmtr.88	chr7	143005046	143005046	+	ENSMUSG00000000244	0.353860574699762	Major
prmtr.90	chr2	38339281	38339281	+	ENSMUSG00000000247	1.13775504249992	Minor
prmtr.91	chr2	38341092	38341092	+	ENSMUSG00000000247	0.474015807289483	Minor
prmtr.92	chr2	38350759	38350759	+	ENSMUSG00000000247	2.33593168353716	Major
prmtr.93	chr2	38352532	38352532	+	ENSMUSG00000000247	0	Inactive
prmtr.94	chr6	128934381	128934381	+	ENSMUSG00000000248	0	Inactive
prmtr.95	chr6	128971160	128971160	+	ENSMUSG00000000248	0.00758746619272305	Inactive
prmtr.97	chr13	45507444	45507444	+	ENSMUSG00000000253	5.82760267107254	Major
prmtr.98	chr13	45513840	45513840	+	ENSMUSG00000000253	0.00786128753286982	Inactive
prmtr.99	chr13	45546153	45546153	+	ENSMUSG00000000253	0.050711213465292	Inactive
prmtr.100	chr11	55608198	55608198	-	ENSMUSG00000000263	0.510440531457134	Major
prmtr.101	chrX	140664599	140664599	+	ENSMUSG00000000266	0.0736427075961982	Inactive
prmtr.102	chrX	140664956	140664956	+	ENSMUSG00000000266	0.240578590385221	Inactive
prmtr.104	chr11	88999376	88999376	+	ENSMUSG00000000275	5.01853498805782	Major
prmtr.106	chr11	89066850	89066850	-	ENSMUSG00000000276	0	Inactive
prmtr.107	chr11	88955465	88955465	-	ENSMUSG00000000278	5.51980882504557	Major
prmtr.108	chr11	74830920	74830920	+	ENSMUSG00000000282	3.89788661427139	Major
prmtr.110	chr10	77530252	77530252	+	ENSMUSG00000000290	0.591977825822842	Major
prmtr.111	chr10	31313383	31313383	+	ENSMUSG00000000295	4.25160526384222	Major
prmtr.112	chr10	31445958	31445958	-	ENSMUSG00000000296	4.73500166933743	Major
prmtr.113	chr11	59971510	59971510	-	ENSMUSG00000000301	0	Inactive
prmtr.115	chr11	60021226	60021226	-	ENSMUSG00000000301	0.0225298024665151	Inactive
prmtr.116	chr11	60037005	60037005	-	ENSMUSG00000000301	0.962432845932431	Minor
prmtr.117	chr11	60040169	60040169	-	ENSMUSG00000000301	0	Inactive
prmtr.118	chr11	60046489	60046489	-	ENSMUSG00000000301	1.35421751589259	Major
prmtr.119	chr8	106603351	106603351	+	ENSMUSG00000000303	1.65539573439561	Major
prmtr.121	chr2	179442431	179442431	+	ENSMUSG00000000305	1.27512653778647	Major
prmtr.122	chr2	179444233	179444233	+	ENSMUSG00000000305	0	Inactive
prmtr.123	chr2	179777163	179777163	+	ENSMUSG00000000305	0	Inactive
prmtr.124	chr2	179893909	179893909	+	ENSMUSG00000000305	0	Inactive
prmtr.125	chr2	121357714	121357714	+	ENSMUSG00000000308	1.02558921420947	Major
prmtr.127	chr11	70229677	70229677	-	ENSMUSG00000000317	0	Inactive
prmtr.128	chr11	70229739	70229739	-	ENSMUSG00000000317	0.648634742813897	Major
prmtr.129	chr11	70156197	70156197	+	ENSMUSG00000000318	0	Inactive
prmtr.132	chr11	70255353	70255353	-	ENSMUSG00000000320	1.68168724142457	Major
prmtr.133	chr16	18348182	18348182	+	ENSMUSG00000000325	2.22441386270636	Minor
prmtr.135	chr16	18392589	18392589	+	ENSMUSG00000000325	3.15407922926384	Major
prmtr.136	chr16	18397724	18397724	+	ENSMUSG00000000325	0	Inactive
prmtr.137	chr16	18401132	18401132	+	ENSMUSG00000000325	0.0242687918055776	Inactive
prmtr.138	chr16	18413494	18413494	-	ENSMUSG00000000326	0.256999327494544	Minor
prmtr.139	chr16	18426852	18426852	-	ENSMUSG00000000326	4.82176567567532	Major
prmtr.140	chr3	116508208	116508208	-	ENSMUSG00000000339	4.07835392267169	Major
prmtr.141	chr3	116513070	116513070	+	ENSMUSG00000000340	3.03827273788125	Major
prmtr.142	chr15	100615628	100615628	+	ENSMUSG00000000346	7.80014742936075	Major
prmtr.143	chrX	38600578	38600578	+	ENSMUSG00000000355	6.70220600748358	Major
prmtr.144	chrX	38601299	38601299	+	ENSMUSG00000000355	4.63167940689143	Minor
prmtr.145	chrX	38608723	38608723	+	ENSMUSG00000000355	3.0876307837958	Minor
prmtr.146	chrX	38609803	38609803	+	ENSMUSG00000000355	0.105693439654166	Inactive
prmtr.147	chr2	152626951	152626951	+	ENSMUSG00000000359	0.726263891307384	Major
prmtr.148	chr14	56402581	56402581	+	ENSMUSG00000000365	0.75099549994584	Major
prmtr.149	chr14	56450573	56450573	+	ENSMUSG00000000365	0.0647236154933327	Inactive
prmtr.151	chr10	78244641	78244641	-	ENSMUSG00000000374	4.98208698403458	Major
prmtr.152	chr11	6546887	6546887	+	ENSMUSG00000000378	4.54503298972912	Major
prmtr.153	chr11	6560183	6560183	+	ENSMUSG00000000378	0	Inactive
prmtr.156	chr11	6638637	6638637	-	ENSMUSG00000000381	0	Inactive
prmtr.157	chr11	6621065	6621065	-	ENSMUSG00000000384	4.49873232814185	Major
prmtr.158	chr11	6625459	6625459	-	ENSMUSG00000000384	0.263960464995673	Minor
prmtr.159	chr11	6626067	6626067	-	ENSMUSG00000000384	4.44713526432404	Minor
prmtr.160	chr16	97611195	97611195	-	ENSMUSG00000000385	0.906331312189588	Major
prmtr.163	chr2	62574075	62574075	-	ENSMUSG00000000392	0.76107831257779	Major
prmtr.165	chr2	62483650	62483650	-	ENSMUSG00000000394	0.0693791176206443	Inactive
prmtr.166	chr6	126849125	126849125	-	ENSMUSG00000000399	6.78383338961931	Major
prmtr.167	chrX	166585720	166585720	-	ENSMUSG00000000402	1.55677544723127	Major
prmtr.169	chr4	129573641	129573641	-	ENSMUSG00000000409	0.0494366016627588	Inactive
prmtr.170	chr4	129491022	129491022	-	ENSMUSG00000000411	0.0994844529213676	Inactive
prmtr.172	chr6	18434451	18434451	-	ENSMUSG00000000416	0.0660368764022935	Inactive
prmtr.174	chr6	18513091	18513091	-	ENSMUSG00000000416	0	Inactive
prmtr.175	chr6	18514821	18514821	-	ENSMUSG00000000416	2.35472566277868	Major
prmtr.176	chr18	24205344	24205344	+	ENSMUSG00000000420	1.45643043930734	Minor
prmtr.177	chr18	24205767	24205767	+	ENSMUSG00000000420	2.84939639221738	Major
prmtr.180	chr10	107486134	107486134	-	ENSMUSG00000000435	0.125967411152418	Inactive
prmtr.181	chr6	115601902	115601902	+	ENSMUSG00000000439	4.03880374720462	Major
prmtr.182	chr6	115360951	115360951	+	ENSMUSG00000000440	0.682613208432643	Major
prmtr.183	chr6	115362292	115362292	+	ENSMUSG00000000440	0.119494445167856	Inactive
prmtr.184	chr6	115383699	115383699	+	ENSMUSG00000000440	0.00970342993705764	Inactive
prmtr.185	chr6	115422066	115422066	+	ENSMUSG00000000440	0.0624660303729306	Inactive
prmtr.188	chr6	115675964	115675964	-	ENSMUSG00000000441	0.998131632127173	Minor
prmtr.189	chr6	115676635	115676635	-	ENSMUSG00000000441	6.35970897590158	Major
prmtr.191	chr7	127218390	127218390	-	ENSMUSG00000000486	0.0313804167724551	Inactive
prmtr.192	chr7	127218498	127218498	-	ENSMUSG00000000486	0.800752103207517	Major
prmtr.193	chr7	127232646	127232646	-	ENSMUSG00000000486	0.447769404301216	Minor
prmtr.194	chr15	80014808	80014808	-	ENSMUSG00000000489	1.83141811528534	Major
prmtr.195	chr15	101128522	101128522	+	ENSMUSG00000000530	0.0666708576171164	Inactive
prmtr.196	chr15	101128922	101128922	+	ENSMUSG00000000530	0.551823808836661	Major
prmtr.197	chr15	101133415	101133415	+	ENSMUSG00000000530	0	Inactive
prmtr.198	chr15	101134133	101134133	+	ENSMUSG00000000530	0.00757361604517199	Inactive
prmtr.200	chr15	101224207	101224207	+	ENSMUSG00000000531	1.4295935980597	Major
prmtr.201	chr15	101174067	101174067	+	ENSMUSG00000000532	3.66570649809317	Major
prmtr.206	chr11	60352905	60352905	-	ENSMUSG00000000538	6.22469303203609	Major
prmtr.207	chr1	166130238	166130238	+	ENSMUSG00000000544	0.0116999705267281	Inactive
prmtr.208	chr15	103340086	103340086	-	ENSMUSG00000000552	1.41854249594354	Major
prmtr.209	chr15	103366763	103366763	-	ENSMUSG00000000555	3.23509601774169	Major
prmtr.210	chr5	71095200	71095200	-	ENSMUSG00000000560	0.396786508882791	Minor
prmtr.211	chr5	71095849	71095849	-	ENSMUSG00000000560	1.69771587939315	Major
prmtr.212	chr3	105959369	105959369	+	ENSMUSG00000000561	5.85186575853166	Major
prmtr.214	chr3	105870858	105870858	+	ENSMUSG00000000562	0.0107716047049428	Inactive
prmtr.215	chr3	105904421	105904421	+	ENSMUSG00000000562	0.0730936400950851	Inactive
prmtr.217	chr3	105960099	105960099	-	ENSMUSG00000000563	0	Inactive
prmtr.218	chr11	112782224	112782224	+	ENSMUSG00000000567	4.27808614548726	Major
prmtr.220	chr17	6601671	6601671	+	ENSMUSG00000000579	0.803378102225694	Major
prmtr.221	chr11	17257579	17257579	+	ENSMUSG00000000581	6.47290206056665	Major
prmtr.222	chr11	17257688	17257688	+	ENSMUSG00000000581	1.42903764077922	Minor
prmtr.224	chr11	55098115	55098115	+	ENSMUSG00000000594	5.92343427258817	Major
prmtr.225	chr5	3803184	3803184	+	ENSMUSG00000000600	4.86432687047785	Major
prmtr.226	chr5	3804240	3804240	+	ENSMUSG00000000600	0	Inactive
prmtr.227	chr7	7296844	7296844	-	ENSMUSG00000000605	0	Inactive
prmtr.229	chr7	7299557	7299557	-	ENSMUSG00000000605	1.46084244741766	Major
prmtr.230	chr7	7300851	7300851	-	ENSMUSG00000000605	0.110635680288168	Inactive
prmtr.231	chr14	51410819	51410819	+	ENSMUSG00000000606	0	Inactive
prmtr.232	chr11	50850685	50850685	+	ENSMUSG00000000617	0	Inactive
prmtr.236	chr6	82939769	82939769	-	ENSMUSG00000000627	1.48317727706289	Major
prmtr.237	chr6	82726309	82726309	-	ENSMUSG00000000628	0.0115581367254616	Inactive
prmtr.238	chr6	82772988	82772988	-	ENSMUSG00000000628	0	Inactive
prmtr.239	chr6	82773363	82773363	-	ENSMUSG00000000628	0	Inactive
prmtr.240	chr6	82774454	82774454	-	ENSMUSG00000000628	3.17565421487944	Major
prmtr.241	chr11	77763246	77763246	+	ENSMUSG00000000631	2.95822408142833	Major
prmtr.242	chr11	77765603	77765603	+	ENSMUSG00000000631	0.280602258737704	Minor
prmtr.243	chr11	77766736	77766736	+	ENSMUSG00000000631	0	Inactive
prmtr.244	chr11	77772151	77772151	+	ENSMUSG00000000631	0	Inactive
prmtr.246	chr11	77801298	77801298	+	ENSMUSG00000000631	0.86028564698083	Minor
prmtr.247	chr11	77811515	77811515	+	ENSMUSG00000000631	0	Inactive
prmtr.248	chr11	77824554	77824554	+	ENSMUSG00000000631	0	Inactive
prmtr.249	chr11	77838087	77838087	+	ENSMUSG00000000631	0.0062437094923048	Inactive
prmtr.251	chr11	77930800	77930800	+	ENSMUSG00000000632	1.86456177327547	Major
prmtr.252	chr11	77951305	77951305	+	ENSMUSG00000000632	0.0153083668116999	Inactive
prmtr.254	chr17	83846790	83846790	-	ENSMUSG00000000673	1.98578769402212	Major
prmtr.255	chr4	134095082	134095082	-	ENSMUSG00000000682	3.04446043294737	Major
prmtr.256	chr11	77515121	77515121	+	ENSMUSG00000000686	0.625948291683005	Major
prmtr.257	chr11	77518618	77518618	+	ENSMUSG00000000686	0	Inactive
prmtr.258	chr11	96292476	96292476	+	ENSMUSG00000000690	0.321717080855182	Major
prmtr.260	chr6	83034173	83034173	+	ENSMUSG00000000693	1.28243485789392	Major
prmtr.261	chr6	83038400	83038400	+	ENSMUSG00000000693	0.314481748555581	Minor
prmtr.262	chr12	105176344	105176344	+	ENSMUSG00000000701	0.0062437094923048	Inactive
prmtr.264	chr13	23465901	23465901	-	ENSMUSG00000000706	0.0571360508844119	Inactive
prmtr.265	chr17	53566861	53566861	+	ENSMUSG00000000708	0.00786128753286982	Inactive
prmtr.266	chr17	53566971	53566971	+	ENSMUSG00000000708	4.0524511025967	Major
prmtr.267	chr17	53584126	53584126	+	ENSMUSG00000000708	0.0226038710033323	Inactive
prmtr.269	chr10	128696264	128696264	-	ENSMUSG00000000711	5.54004653145025	Major
prmtr.270	chr11	77725283	77725283	-	ENSMUSG00000000724	0	Inactive
prmtr.271	chr10	78041947	78041947	+	ENSMUSG00000000730	0	Inactive
prmtr.272	chr10	78042287	78042287	+	ENSMUSG00000000730	0.0062437094923048	Inactive
prmtr.273	chr10	78049842	78049842	+	ENSMUSG00000000730	0.228778619825812	Inactive
prmtr.275	chr10	78055335	78055335	+	ENSMUSG00000000730	0.034598658942464	Inactive
prmtr.276	chr10	78043580	78043580	-	ENSMUSG00000000731	0	Inactive
prmtr.277	chr10	78069302	78069302	+	ENSMUSG00000000732	1.87155288614163	Major
prmtr.279	chr8	123062942	123062942	+	ENSMUSG00000000738	0	Inactive
prmtr.280	chr8	123065179	123065179	+	ENSMUSG00000000738	4.21068655343979	Major
prmtr.284	chr8	123094521	123094521	+	ENSMUSG00000000738	0.0565932221575443	Inactive
prmtr.285	chr8	123158270	123158270	-	ENSMUSG00000000739	1.32354903269571	Major
prmtr.286	chr8	123102350	123102350	+	ENSMUSG00000000740	9.01883829217617	Major
prmtr.288	chr8	123212760	123212760	-	ENSMUSG00000000743	5.76233822897449	Major
prmtr.290	chr11	75348324	75348324	-	ENSMUSG00000000751	6.03819019446943	Major
prmtr.292	chr11	75422701	75422701	-	ENSMUSG00000000753	3.14911832961328	Major
prmtr.293	chr8	12672248	12672248	-	ENSMUSG00000000759	5.02101965113057	Major
prmtr.294	chr10	6758506	6758506	+	ENSMUSG00000000766	0	Inactive
prmtr.297	chr14	70443447	70443447	-	ENSMUSG00000000776	3.02431683375245	Major
prmtr.298	chr11	52282571	52282571	-	ENSMUSG00000000782	0	Inactive
prmtr.299	chr11	52283014	52283014	-	ENSMUSG00000000782	2.48249425463142	Major
prmtr.300	chrX	13280970	13280970	+	ENSMUSG00000000787	8.9198422145831	Major
prmtr.301	chr8	70808449	70808449	+	ENSMUSG00000000791	0.0178042372300485	Inactive
prmtr.302	chr8	70892757	70892757	-	ENSMUSG00000000792	0.0271268329217398	Inactive
prmtr.303	chr3	89520164	89520164	+	ENSMUSG00000000794	1.34687472002107	Major
prmtr.304	chr11	84988683	84988683	-	ENSMUSG00000000804	0.0171870193094235	Inactive
prmtr.306	chr11	85140038	85140038	-	ENSMUSG00000000804	4.07994791666717	Major
prmtr.307	chr11	85140161	85140161	-	ENSMUSG00000000804	0	Inactive
prmtr.308	chr11	84957788	84957788	+	ENSMUSG00000000805	1.97773862426583	Major
prmtr.310	chr6	89643988	89643988	+	ENSMUSG00000000811	3.56552854074377	Major
prmtr.311	chr1	161788495	161788495	-	ENSMUSG00000000817	0.0229583816760681	Inactive
prmtr.315	chr2	181592803	181592803	-	ENSMUSG00000000823	3.59821408135578	Major
prmtr.316	chr2	181520485	181520485	+	ENSMUSG00000000826	6.67450357054542	Major
prmtr.317	chr2	181520812	181520812	+	ENSMUSG00000000826	0.194351809199932	Inactive
prmtr.318	chr2	181549326	181549326	+	ENSMUSG00000000826	3.9727201640572	Minor
prmtr.319	chr2	181497164	181497164	+	ENSMUSG00000000827	6.58067092921994	Major
prmtr.321	chrX	68678541	68678541	+	ENSMUSG00000000838	4.94500891279053	Major
prmtr.322	chr11	24078056	24078056	+	ENSMUSG00000000861	4.16655760726941	Major
prmtr.323	chr11	24080670	24080670	+	ENSMUSG00000000861	0.60181638467362	Minor
prmtr.324	chr11	24142379	24142379	+	ENSMUSG00000000861	0	Inactive
prmtr.325	chr11	53617338	53617338	-	ENSMUSG00000000869	0.0176651701325265	Inactive
prmtr.327	chr11	53618669	53618669	-	ENSMUSG00000000869	0	Inactive
prmtr.328	chr2	154603708	154603708	-	ENSMUSG00000000876	4.94700755652482	Major
prmtr.329	chrX	100767722	100767722	+	ENSMUSG00000000881	1.96470363502667	Minor
prmtr.330	chrX	100774741	100774741	+	ENSMUSG00000000881	0.953021396891409	Minor
prmtr.331	chrX	100777285	100777285	+	ENSMUSG00000000881	2.72681070120988	Major
prmtr.334	chr16	18498768	18498768	+	ENSMUSG00000000884	0.0147215495152953	Inactive
prmtr.335	chr16	18498878	18498878	+	ENSMUSG00000000884	0.471051025752491	Major
prmtr.336	chr16	18548743	18548743	+	ENSMUSG00000000884	0.0654261399694327	Inactive
prmtr.337	chr2	27165233	27165233	+	ENSMUSG00000000889	0.542571624688578	Major
prmtr.338	chr2	27177093	27177093	+	ENSMUSG00000000889	0	Inactive
prmtr.340	chr10	75932502	75932502	-	ENSMUSG00000000901	3.4135465113443	Major
prmtr.341	chr10	75936496	75936496	-	ENSMUSG00000000901	0	Inactive
prmtr.342	chr10	75921617	75921617	-	ENSMUSG00000000902	7.58144884748272	Major
prmtr.343	chr10	75943057	75943057	+	ENSMUSG00000000903	0.0520783993288638	Inactive
prmtr.344	chr10	75948300	75948300	+	ENSMUSG00000000903	0.256196738004976	Major
prmtr.345	chr5	123973628	123973628	+	ENSMUSG00000000915	4.69432083168225	Major
prmtr.346	chr5	123980254	123980254	+	ENSMUSG00000000915	0	Inactive
prmtr.347	chr5	135369953	135369953	+	ENSMUSG00000000916	3.14612430874511	Major
prmtr.348	chr15	75678800	75678800	-	ENSMUSG00000000934	3.88666239939662	Major
prmtr.349	chr6	52233324	52233324	-	ENSMUSG00000000938	0.0859952993510369	Inactive
prmtr.350	chr6	52234939	52234939	-	ENSMUSG00000000938	1.09842808304067	Minor
prmtr.351	chr6	52240854	52240854	-	ENSMUSG00000000938	1.35575590900329	Major
prmtr.352	chr6	52191753	52191753	-	ENSMUSG00000000942	0.36028604444631	Major
prmtr.354	chr7	59980932	59980932	-	ENSMUSG00000000948	0	Inactive
prmtr.355	chr14	54431612	54431612	+	ENSMUSG00000000957	5.80074494581751	Major
prmtr.356	chr14	54432436	54432436	+	ENSMUSG00000000957	0	Inactive
prmtr.357	chr14	54384167	54384167	-	ENSMUSG00000000958	0.0129962373963871	Inactive
prmtr.358	chr14	54397954	54397954	-	ENSMUSG00000000958	0	Inactive
prmtr.359	chr14	54409460	54409460	-	ENSMUSG00000000958	0.434156612744601	Minor
prmtr.360	chr14	54410216	54410216	-	ENSMUSG00000000958	0.466229809326173	Minor
prmtr.361	chr14	54410621	54410621	-	ENSMUSG00000000958	0	Inactive
prmtr.362	chr14	54412193	54412193	-	ENSMUSG00000000958	0	Inactive
prmtr.363	chr14	54414014	54414014	-	ENSMUSG00000000958	0.497146008910974	Major
prmtr.364	chr14	54417780	54417780	-	ENSMUSG00000000958	0.0552858822946945	Inactive
prmtr.365	chr14	54360841	54360841	+	ENSMUSG00000000959	4.44339157679583	Major
prmtr.367	chr11	83753696	83753696	+	ENSMUSG00000000976	2.46472637068657	Major
prmtr.369	chr11	83649355	83649355	-	ENSMUSG00000000982	0.304931246623885	Major
prmtr.370	chr11	83709015	83709015	+	ENSMUSG00000000983	0.405295588749787	Major
prmtr.371	chr9	21029373	21029373	+	ENSMUSG00000001014	1.816060079697	Major
prmtr.372	chr3	90476147	90476147	+	ENSMUSG00000001016	6.48399219339572	Major
prmtr.373	chr3	90509022	90509022	-	ENSMUSG00000001017	0.0105805447976432	Inactive
prmtr.374	chr3	90509498	90509498	-	ENSMUSG00000001017	7.06064194715386	Major
prmtr.375	chr3	90491033	90491033	-	ENSMUSG00000001018	5.41627006862427	Major
prmtr.376	chr3	90603771	90603771	+	ENSMUSG00000001020	0.474884506503657	Major
prmtr.378	chr3	90560578	90560578	+	ENSMUSG00000001021	0	Inactive
prmtr.379	chr3	90584659	90584659	+	ENSMUSG00000001021	0	Inactive
prmtr.380	chr3	90586952	90586952	+	ENSMUSG00000001021	0	Inactive
prmtr.381	chr3	90600215	90600215	+	ENSMUSG00000001021	0	Inactive
prmtr.382	chr3	90608523	90608523	+	ENSMUSG00000001023	0	Inactive
prmtr.384	chr3	90612882	90612882	+	ENSMUSG00000001025	4.26757612541939	Major
prmtr.385	chr3	90613305	90613305	+	ENSMUSG00000001025	0.0314237528735073	Inactive
prmtr.386	chr11	106349389	106349389	-	ENSMUSG00000001027	0.120420906419172	Inactive
prmtr.387	chr11	106353288	106353288	-	ENSMUSG00000001027	0	Inactive
prmtr.390	chr11	106388075	106388075	-	ENSMUSG00000001029	0.00690537974349897	Inactive
prmtr.393	chr11	61494406	61494406	-	ENSMUSG00000001034	0.0531072781066847	Inactive
prmtr.396	chr11	61579687	61579687	-	ENSMUSG00000001036	3.59622028564928	Major
prmtr.397	chr11	61505144	61505144	+	ENSMUSG00000001039	4.17708294646465	Major
prmtr.398	chr11	61509116	61509116	+	ENSMUSG00000001039	0	Inactive
prmtr.400	chr3	129984282	129984282	-	ENSMUSG00000001052	0	Inactive
prmtr.402	chr3	130060907	130060907	-	ENSMUSG00000001052	3.93496896887143	Major
prmtr.403	chr3	130061553	130061553	-	ENSMUSG00000001052	0.0680630304988782	Inactive
prmtr.404	chr11	51650842	51650842	-	ENSMUSG00000001053	2.96926677537554	Major
prmtr.405	chr11	51625834	51625834	-	ENSMUSG00000001054	0	Inactive
prmtr.406	chr11	51635896	51635896	-	ENSMUSG00000001054	4.79737596848752	Major
prmtr.407	chr11	51619735	51619735	+	ENSMUSG00000001056	8.05390707248408	Major
prmtr.410	chr8	123254348	123254348	-	ENSMUSG00000001062	4.87155362820467	Major
prmtr.411	chr8	123254195	123254195	+	ENSMUSG00000001065	3.66172148051912	Major
prmtr.412	chr8	123255975	123255975	+	ENSMUSG00000001065	0	Inactive
prmtr.413	chr15	99087817	99087817	-	ENSMUSG00000001076	0.909092742048576	Major
prmtr.414	chr5	34635065	34635065	-	ENSMUSG00000001082	0.0238537000305559	Inactive
prmtr.418	chr5	34637212	34637212	-	ENSMUSG00000001082	3.96734195487192	Major
prmtr.419	chr4	136469761	136469761	+	ENSMUSG00000001089	1.66559888433559	Major
prmtr.422	chr4	136545265	136545265	+	ENSMUSG00000001089	0	Inactive
prmtr.423	chr11	78422217	78422217	-	ENSMUSG00000001095	0.565997005742385	Major
prmtr.424	chr5	114372142	114372142	-	ENSMUSG00000001098	0.0664194993051745	Inactive
prmtr.425	chr5	114380508	114380508	-	ENSMUSG00000001098	1.94309833239027	Major
prmtr.426	chr11	78512193	78512193	+	ENSMUSG00000001100	7.82701704228563	Major
prmtr.427	chr11	78503447	78503447	+	ENSMUSG00000001103	0.174100382911885	Inactive
prmtr.428	chr11	78536361	78536361	+	ENSMUSG00000001105	6.85470684785532	Major
prmtr.429	chr10	76726168	76726168	-	ENSMUSG00000001119	5.77302094750253	Major
prmtr.432	chr10	76819407	76819407	-	ENSMUSG00000001120	0	Inactive
prmtr.433	chr10	76822797	76822797	-	ENSMUSG00000001120	0	Inactive
prmtr.435	chr10	76905862	76905862	-	ENSMUSG00000001120	0.0111957783657367	Inactive
prmtr.436	chr10	76961887	76961887	-	ENSMUSG00000001120	2.45632110591607	Major
prmtr.437	chr11	78984946	78984946	-	ENSMUSG00000001123	5.3423669365253	Major
prmtr.441	chrX	20931555	20931555	-	ENSMUSG00000001128	1.47730576249531	Major
prmtr.442	chrX	20870166	20870166	+	ENSMUSG00000001131	1.54428486207015	Major
prmtr.443	chrX	20962017	20962017	-	ENSMUSG00000001134	3.20955648261743	Major
prmtr.444	chr1	36511867	36511867	+	ENSMUSG00000001138	5.74722237667676	Major
prmtr.447	chr1	36445271	36445271	-	ENSMUSG00000001143	5.0657371657039	Major
prmtr.448	chr10	76468927	76468927	+	ENSMUSG00000001150	5.68010608364003	Major
prmtr.449	chr10	76481201	76481201	+	ENSMUSG00000001150	0.215060027956027	Inactive
prmtr.450	chr10	76508389	76508389	+	ENSMUSG00000001150	0	Inactive
prmtr.451	chr10	76414032	76414032	-	ENSMUSG00000001151	0	Inactive
prmtr.452	chr10	76416912	76416912	-	ENSMUSG00000001151	0.283239425127789	Minor
prmtr.453	chr10	76442786	76442786	-	ENSMUSG00000001151	3.96918570920995	Major
prmtr.454	chr10	76575648	76575648	+	ENSMUSG00000001155	1.63373301716465	Major
prmtr.457	chr6	86669161	86669161	-	ENSMUSG00000001156	3.14456675205946	Major
prmtr.458	chr6	86733383	86733383	-	ENSMUSG00000001157	4.33063380592807	Major
prmtr.459	chr6	86684522	86684522	-	ENSMUSG00000001158	5.81904937853965	Major
prmtr.460	chr5	120812514	120812514	-	ENSMUSG00000001166	0	Inactive
prmtr.461	chr5	120861421	120861421	+	ENSMUSG00000001168	0.185901285665455	Inactive
prmtr.462	chrX	47912387	47912387	+	ENSMUSG00000001173	0	Inactive
prmtr.465	chr12	100199435	100199435	+	ENSMUSG00000001175	9.17831380843838	Major
prmtr.466	chr12	100200144	100200144	+	ENSMUSG00000001175	0	Inactive
prmtr.467	chr10	78295394	78295394	-	ENSMUSG00000001211	0.0806071406451933	Inactive
prmtr.468	chr10	78298198	78298198	-	ENSMUSG00000001211	1.55062569601019	Minor
prmtr.469	chr10	78307550	78307550	-	ENSMUSG00000001211	0	Inactive
prmtr.470	chr10	78320690	78320690	-	ENSMUSG00000001211	0	Inactive
prmtr.472	chr10	78352053	78352053	-	ENSMUSG00000001211	0	Inactive
prmtr.473	chr10	78352212	78352212	-	ENSMUSG00000001211	0.0271256590618303	Inactive
prmtr.474	chr10	78352489	78352489	-	ENSMUSG00000001211	2.34471897539956	Major
prmtr.475	chr12	31390871	31390871	+	ENSMUSG00000001225	0	Inactive
prmtr.476	chr12	31438219	31438219	+	ENSMUSG00000001225	0	Inactive
prmtr.477	chr17	56133852	56133852	-	ENSMUSG00000001227	0.803764055094466	Minor
prmtr.478	chr17	56140343	56140343	-	ENSMUSG00000001227	0.823564905617985	Major
prmtr.479	chr17	56303321	56303321	+	ENSMUSG00000001228	6.03447603025551	Major
prmtr.480	chr17	56304313	56304313	+	ENSMUSG00000001228	2.88881327185709	Minor
prmtr.481	chr17	56304407	56304407	+	ENSMUSG00000001228	0	Inactive
prmtr.482	chr17	56218889	56218889	-	ENSMUSG00000001229	3.28778018040814	Major
prmtr.483	chr11	101246028	101246028	+	ENSMUSG00000001240	6.36400853275008	Major
prmtr.484	chr11	101247093	101247093	+	ENSMUSG00000001240	0.0178165527858608	Inactive
prmtr.485	chr7	30973464	30973464	-	ENSMUSG00000001247	4.12042055554897	Major
prmtr.488	chr7	31151082	31151082	-	ENSMUSG00000001248	4.82766923798186	Major
prmtr.489	chr7	31152069	31152069	-	ENSMUSG00000001248	0.019942592709976	Inactive
prmtr.490	chr7	31155896	31155896	-	ENSMUSG00000001248	0.130455601015025	Inactive
prmtr.491	chr7	31099285	31099285	-	ENSMUSG00000001249	0	Inactive
prmtr.493	chr7	31111958	31111958	-	ENSMUSG00000001249	0	Inactive
prmtr.494	chr7	31115290	31115290	-	ENSMUSG00000001249	2.48386093975123	Major
prmtr.495	chr5	70842617	70842617	-	ENSMUSG00000001260	1.45116011388267	Major
prmtr.496	chr12	111672338	111672338	-	ENSMUSG00000001270	5.76778072717125	Major
prmtr.497	chr15	102406143	102406143	+	ENSMUSG00000001280	0	Inactive
prmtr.498	chr15	102406328	102406328	+	ENSMUSG00000001280	1.70401406653414	Major
prmtr.499	chr15	102406755	102406755	+	ENSMUSG00000001280	0	Inactive
prmtr.500	chr15	102407269	102407269	+	ENSMUSG00000001280	0.00962834059266296	Inactive
prmtr.503	chr15	102231935	102231935	-	ENSMUSG00000001281	0.0198702809724916	Inactive
prmtr.504	chr15	102331709	102331709	+	ENSMUSG00000001285	6.1920251281856	Major
prmtr.505	chr15	102332430	102332430	+	ENSMUSG00000001285	0.758574741874451	Minor
prmtr.506	chr15	102243589	102243589	-	ENSMUSG00000001288	0.0160440439223145	Inactive
prmtr.507	chr15	102245231	102245231	-	ENSMUSG00000001288	0	Inactive
prmtr.508	chr15	102246500	102246500	-	ENSMUSG00000001288	4.1066611426189	Major
prmtr.509	chr15	102250346	102250346	-	ENSMUSG00000001288	0	Inactive
prmtr.510	chr15	102257517	102257517	-	ENSMUSG00000001288	0.919514061139444	Minor
prmtr.511	chr15	102326116	102326116	+	ENSMUSG00000001289	8.56571746422523	Major
prmtr.513	chr8	8639363	8639363	-	ENSMUSG00000001300	0.715919892184933	Minor
prmtr.514	chr8	8661242	8661242	-	ENSMUSG00000001300	5.72116586583629	Major
prmtr.515	chr1	186749358	186749358	-	ENSMUSG00000001305	7.04684083297471	Major
prmtr.516	chr11	101464999	101464999	+	ENSMUSG00000001313	0.0823698822536335	Inactive
prmtr.518	chr11	101468175	101468175	+	ENSMUSG00000001313	4.35975629523299	Major
prmtr.519	chr11	74925948	74925948	-	ENSMUSG00000001323	3.22618420334651	Major
prmtr.520	chr4	129287617	129287617	+	ENSMUSG00000001333	0.234268478708036	Inactive
prmtr.521	chr4	129136999	129136999	+	ENSMUSG00000001334	1.84860829381559	Major
prmtr.523	chr9	22131653	22131653	-	ENSMUSG00000001348	0.621533646073615	Minor
prmtr.524	chr9	22131831	22131831	-	ENSMUSG00000001348	2.26264638551797	Major
prmtr.525	chr9	22135711	22135711	-	ENSMUSG00000001348	1.31340865132962	Minor
prmtr.526	chr9	22099216	22099216	+	ENSMUSG00000001349	2.74124164257979	Major
prmtr.527	chr9	22100192	22100192	+	ENSMUSG00000001349	0.0617089479100583	Inactive
prmtr.529	chr9	22104445	22104445	+	ENSMUSG00000001349	0.0206243764545426	Inactive
prmtr.530	chr9	78108656	78108656	-	ENSMUSG00000001366	5.19380617273183	Major
prmtr.531	chr9	78109065	78109065	-	ENSMUSG00000001366	0.00839357720634907	Inactive
prmtr.532	chr6	3498382	3498382	+	ENSMUSG00000001376	4.94899862594119	Major
prmtr.534	chr6	3570694	3570694	+	ENSMUSG00000001376	0.0794509224552873	Inactive
prmtr.536	chr18	36783205	36783205	-	ENSMUSG00000001380	7.505673087237	Major
prmtr.537	chr18	36793923	36793923	+	ENSMUSG00000001383	6.04008076308573	Major
prmtr.538	chr2	164769898	164769898	+	ENSMUSG00000001403	7.12073285047936	Major
prmtr.539	chr3	88336260	88336260	+	ENSMUSG00000001415	4.91404066300139	Major
prmtr.540	chr3	88340720	88340720	+	ENSMUSG00000001415	0	Inactive
prmtr.541	chr3	88358347	88358347	+	ENSMUSG00000001415	0	Inactive
prmtr.542	chr3	88297116	88297116	+	ENSMUSG00000001416	8.44899554505421	Major
prmtr.544	chr3	88321048	88321048	+	ENSMUSG00000001416	0	Inactive
prmtr.545	chr3	88325023	88325023	+	ENSMUSG00000001418	6.61842795665819	Major
prmtr.546	chr3	88328073	88328073	+	ENSMUSG00000001418	0.0168707137170038	Inactive
prmtr.547	chr3	88142372	88142372	+	ENSMUSG00000001419	4.17759162768025	Major
prmtr.549	chr3	88168252	88168252	+	ENSMUSG00000001419	0.0412526018588473	Inactive
prmtr.550	chr3	88334268	88334268	-	ENSMUSG00000001420	0.0050165106746306	Inactive
prmtr.551	chr3	88334504	88334504	-	ENSMUSG00000001420	0.15191486614826	Inactive
prmtr.552	chr3	88336148	88336148	-	ENSMUSG00000001420	0.0192928024043492	Inactive
prmtr.553	chr6	28475139	28475139	+	ENSMUSG00000001424	0	Inactive
prmtr.554	chr6	28480348	28480348	+	ENSMUSG00000001424	5.69343592505127	Major
prmtr.555	chr6	28561817	28561817	+	ENSMUSG00000001424	0	Inactive
prmtr.556	chr6	28704909	28704909	+	ENSMUSG00000001424	0	Inactive
prmtr.557	chr6	28705720	28705720	+	ENSMUSG00000001424	0	Inactive
prmtr.558	chr6	28764690	28764690	+	ENSMUSG00000001424	0	Inactive
prmtr.559	chr6	28776548	28776548	+	ENSMUSG00000001424	0	Inactive
prmtr.560	chr6	28848907	28848907	+	ENSMUSG00000001424	0.00848358156489127	Inactive
prmtr.562	chr10	77089428	77089428	-	ENSMUSG00000001435	0.251057745276923	Minor
prmtr.563	chr10	77113946	77113946	-	ENSMUSG00000001435	3.84710056111194	Major
prmtr.564	chr10	77166548	77166548	-	ENSMUSG00000001435	3.56157275721667	Minor
prmtr.565	chr10	77032241	77032241	+	ENSMUSG00000001436	0.0667287495796272	Inactive
prmtr.566	chr10	77032684	77032684	+	ENSMUSG00000001436	0.477975893476297	Minor
prmtr.567	chr10	77033212	77033212	+	ENSMUSG00000001436	2.70375154145808	Major
prmtr.569	chr11	97187881	97187881	-	ENSMUSG00000001440	6.55605289081149	Major
prmtr.570	chr11	97241878	97241878	-	ENSMUSG00000001441	0	Inactive
prmtr.572	chr11	97280638	97280638	-	ENSMUSG00000001441	6.08533942438275	Major
prmtr.573	chr11	97115331	97115331	-	ENSMUSG00000001444	0.00783978168981356	Inactive
prmtr.574	chr11	97041560	97041560	+	ENSMUSG00000001445	1.78452669160667	Major
prmtr.575	chr5	4104746	4104746	-	ENSMUSG00000001467	7.30022507435228	Major
prmtr.576	chr8	123373753	123373753	+	ENSMUSG00000001472	8.86999172189309	Major
prmtr.579	chr8	123388632	123388632	+	ENSMUSG00000001472	0	Inactive
prmtr.582	chr18	67390717	67390717	+	ENSMUSG00000001473	5.30824317696158	Major
prmtr.583	chr8	123423527	123423527	+	ENSMUSG00000001482	0.00779114200895497	Inactive
prmtr.584	chr8	123442986	123442986	+	ENSMUSG00000001482	4.01058317423827	Major
prmtr.585	chr8	123443308	123443308	+	ENSMUSG00000001482	2.16155224233819	Minor
prmtr.586	chr8	123446939	123446939	+	ENSMUSG00000001482	0.0198531559404288	Inactive
prmtr.587	chr8	123447182	123447182	+	ENSMUSG00000001482	0	Inactive
prmtr.588	chr11	101894374	101894374	-	ENSMUSG00000001493	3.08898076293501	Major
prmtr.589	chr11	101967015	101967015	-	ENSMUSG00000001494	1.4809020553719	Major
prmtr.591	chr12	56536908	56536908	-	ENSMUSG00000001496	0.654230979008938	Major
prmtr.592	chr12	56691767	56691767	+	ENSMUSG00000001497	0.00984969875133332	Inactive
prmtr.594	chr13	72628820	72628820	+	ENSMUSG00000001504	1.21655882501215	Major
prmtr.595	chr13	72629825	72629825	+	ENSMUSG00000001504	0	Inactive
prmtr.596	chr13	72632597	72632597	+	ENSMUSG00000001504	0.0169925874855547	Inactive
prmtr.597	chr11	94936224	94936224	+	ENSMUSG00000001506	8.09325158799552	Major
prmtr.598	chr11	94937686	94937686	+	ENSMUSG00000001506	0.0345490653495846	Inactive
prmtr.601	chr11	95076801	95076801	-	ENSMUSG00000001507	0	Inactive
prmtr.604	chr11	94976327	94976327	-	ENSMUSG00000001508	0.310844933681267	Major
prmtr.605	chr11	95120119	95120119	+	ENSMUSG00000001510	0.209677443998825	Inactive
prmtr.606	chr6	128362967	128362967	+	ENSMUSG00000001517	1.43858708276987	Major
prmtr.609	chr6	128410380	128410380	-	ENSMUSG00000001518	0.0116574516330787	Inactive
prmtr.610	chr6	128424931	128424931	-	ENSMUSG00000001518	5.10087802907562	Major
prmtr.611	chr6	128399296	128399296	+	ENSMUSG00000001520	0.0516398401001014	Inactive
prmtr.613	chr6	128325547	128325547	-	ENSMUSG00000001521	1.38444742338979	Minor
prmtr.614	chr6	128355851	128355851	-	ENSMUSG00000001521	2.99542453813793	Major
prmtr.615	chr17	35673739	35673739	-	ENSMUSG00000001524	5.29639178794171	Major
prmtr.616	chr17	35838306	35838306	-	ENSMUSG00000001525	11.2691772305848	Major
prmtr.617	chr13	75706757	75706757	+	ENSMUSG00000001542	2.43739803196532	Major
prmtr.618	chr13	75746351	75746351	+	ENSMUSG00000001542	0.13612203712186	Inactive
prmtr.622	chr11	100386770	100386770	-	ENSMUSG00000001552	0.00930067436393436	Inactive
prmtr.623	chr11	100397763	100397763	-	ENSMUSG00000001552	6.26550830259845	Major
prmtr.624	chr11	100415697	100415697	+	ENSMUSG00000001555	5.14409070966629	Major
prmtr.625	chr11	100441917	100441917	+	ENSMUSG00000001558	0.190971600537836	Inactive
prmtr.626	chr5	29478470	29478470	-	ENSMUSG00000001566	0.0127154800507512	Inactive
prmtr.627	chr5	29434664	29434664	+	ENSMUSG00000001569	5.95276969827079	Major
prmtr.628	chr17	26561489	26561489	+	ENSMUSG00000001576	6.42915497747353	Major
prmtr.629	chr17	26621449	26621449	+	ENSMUSG00000001576	0.0977066983583951	Inactive
prmtr.633	chr11	69858730	69858730	-	ENSMUSG00000001583	0.0332076573059648	Inactive
prmtr.636	chr11	69895539	69895539	-	ENSMUSG00000001588	0.772952465768517	Major
prmtr.637	chr4	136247729	136247729	+	ENSMUSG00000001604	0	Inactive
prmtr.638	chr4	136247952	136247952	+	ENSMUSG00000001604	3.04499556234406	Major
prmtr.639	chr5	87925579	87925579	+	ENSMUSG00000001622	0.00983115434409691	Inactive
prmtr.640	chr12	40207062	40207062	-	ENSMUSG00000001627	0	Inactive
prmtr.642	chr12	40223189	40223189	-	ENSMUSG00000001627	4.39408782013486	Major
prmtr.643	chr12	40248079	40248079	-	ENSMUSG00000001627	0.0926256771106057	Inactive
prmtr.644	chr12	40248504	40248504	-	ENSMUSG00000001627	0	Inactive
prmtr.645	chr6	146724995	146724995	+	ENSMUSG00000001630	0.508798302052709	Major
prmtr.646	chr6	146725312	146725312	+	ENSMUSG00000001630	0	Inactive
prmtr.647	chr6	113307137	113307137	+	ENSMUSG00000001632	4.8710060866533	Major
prmtr.648	chr6	34317478	34317478	-	ENSMUSG00000001642	0	Inactive
prmtr.649	chr15	102921103	102921103	+	ENSMUSG00000001655	0	Inactive
prmtr.650	chr15	102954427	102954427	+	ENSMUSG00000001656	0.183504070594101	Inactive
prmtr.651	chr15	102990607	102990607	+	ENSMUSG00000001657	1.86224760240399	Major
prmtr.652	chr15	102998257	102998257	+	ENSMUSG00000001661	0.917025421752134	Major
prmtr.653	chr15	103000529	103000529	+	ENSMUSG00000001661	0.030829098751164	Inactive
prmtr.656	chr10	75797731	75797731	-	ENSMUSG00000001663	0.330701832953747	Minor
prmtr.657	chr10	75798584	75798584	-	ENSMUSG00000001663	3.72982346381681	Major
prmtr.659	chr10	75777260	75777260	-	ENSMUSG00000001665	0	Inactive
prmtr.660	chr10	75781414	75781414	-	ENSMUSG00000001665	3.41754600206327	Major
prmtr.662	chr10	75773414	75773414	-	ENSMUSG00000001666	8.32930555409151	Major
prmtr.663	chr8	109990437	109990437	+	ENSMUSG00000001670	0.5698120569361	Major
prmtr.664	chr8	109962203	109962203	-	ENSMUSG00000001672	0.698887614460728	Major
prmtr.665	chr1	121560271	121560271	-	ENSMUSG00000001674	0.00749124590872826	Inactive
prmtr.666	chr1	121567722	121567722	-	ENSMUSG00000001674	0.521734227209364	Minor
prmtr.667	chr1	121567989	121567989	-	ENSMUSG00000001674	6.91876281561918	Major
prmtr.668	chr5	148537590	148537590	-	ENSMUSG00000001687	0.0350325329665915	Inactive
prmtr.669	chr5	148551664	148551664	-	ENSMUSG00000001687	0.0212677427782236	Inactive
prmtr.671	chr18	56432132	56432132	+	ENSMUSG00000001700	5.0237996081406	Major
prmtr.672	chr13	38659058	38659058	-	ENSMUSG00000001707	6.60806997021768	Major
prmtr.673	chr12	112668114	112668114	-	ENSMUSG00000001729	0	Inactive
prmtr.675	chr12	112673944	112673944	-	ENSMUSG00000001729	0.0476661884299174	Inactive
prmtr.676	chr12	112674276	112674276	-	ENSMUSG00000001729	2.0576735440683	Major
prmtr.677	chr12	112674884	112674884	-	ENSMUSG00000001729	1.68482515688027	Minor
prmtr.678	chr5	136966616	136966616	+	ENSMUSG00000001739	0	Inactive
prmtr.680	chr5	136973954	136973954	+	ENSMUSG00000001739	0.312569794497714	Major
prmtr.682	chr7	83732407	83732407	-	ENSMUSG00000001741	0.0884709342761708	Inactive
prmtr.683	chr7	83735523	83735523	-	ENSMUSG00000001741	0.175852910831991	Inactive
prmtr.684	chr7	83739937	83739937	-	ENSMUSG00000001741	0	Inactive
prmtr.685	chr19	3905230	3905230	-	ENSMUSG00000001750	0.0803574991640562	Inactive
prmtr.686	chr19	3906991	3906991	-	ENSMUSG00000001750	0.0694595839022431	Inactive
prmtr.687	chr19	3907133	3907133	-	ENSMUSG00000001750	1.05185596312158	Major
prmtr.688	chr11	101070012	101070012	+	ENSMUSG00000001751	3.30600326701679	Major
prmtr.689	chr11	101071552	101071552	+	ENSMUSG00000001751	0	Inactive
prmtr.690	chr11	101071963	101071963	+	ENSMUSG00000001751	0	Inactive
prmtr.693	chr6	29735694	29735694	+	ENSMUSG00000001761	4.24040887798542	Major
prmtr.694	chr6	29694222	29694222	+	ENSMUSG00000001763	2.68154942235448	Major
prmtr.695	chr2	145935014	145935014	-	ENSMUSG00000001767	5.35963870829116	Major
prmtr.696	chr2	145784734	145784734	+	ENSMUSG00000001768	0.149401215886856	Inactive
prmtr.697	chr2	145785980	145785980	+	ENSMUSG00000001768	0.0774154570250434	Inactive
prmtr.698	chr2	145822150	145822150	+	ENSMUSG00000001768	0	Inactive
prmtr.700	chr2	145862644	145862644	+	ENSMUSG00000001768	0	Inactive
prmtr.701	chr7	86775943	86775943	-	ENSMUSG00000001773	0.621695720301493	Major
prmtr.702	chr9	18292125	18292125	+	ENSMUSG00000001774	6.76730281775324	Major
prmtr.703	chr10	85957823	85957823	-	ENSMUSG00000001783	8.24873216930573	Major
prmtr.704	chr10	85829494	85829494	+	ENSMUSG00000001785	0.0238050198265551	Inactive
prmtr.705	chr10	85871831	85871831	+	ENSMUSG00000001785	6.27129756650344	Major
prmtr.706	chr10	86021972	86021972	+	ENSMUSG00000001786	3.9016476159791	Major
prmtr.707	chr10	86022189	86022189	+	ENSMUSG00000001786	1.59189828884743	Minor
prmtr.708	chr10	86032971	86032971	+	ENSMUSG00000001786	0.665065339899648	Minor
prmtr.709	chr7	30193106	30193106	-	ENSMUSG00000001794	0.0883553609783768	Inactive
prmtr.710	chr7	30193781	30193781	-	ENSMUSG00000001794	1.10509658493954	Major
prmtr.712	chr7	30198811	30198811	-	ENSMUSG00000001794	0.18963924230605	Inactive
prmtr.713	chr7	35202959	35202959	-	ENSMUSG00000001802	0.411564546125134	Minor
prmtr.714	chr7	35215498	35215498	-	ENSMUSG00000001802	1.78854802680528	Major
prmtr.715	chr18	20436175	20436175	+	ENSMUSG00000001804	0	Inactive
prmtr.716	chr2	74659557	74659557	-	ENSMUSG00000001815	0.146909188072548	Inactive
prmtr.717	chr2	74668310	74668310	+	ENSMUSG00000001819	0.072428884019965	Inactive
prmtr.718	chr2	74675013	74675013	+	ENSMUSG00000001823	0.295655838629473	Major
prmtr.720	chr7	101867407	101867407	-	ENSMUSG00000001827	0.372947546397246	Minor
prmtr.722	chr7	101869018	101869018	-	ENSMUSG00000001827	0	Inactive
prmtr.724	chr7	101870101	101870101	-	ENSMUSG00000001827	0.00757361604517199	Inactive
prmtr.725	chr7	101870584	101870584	-	ENSMUSG00000001827	0.00892125017743616	Inactive
prmtr.726	chr7	101870788	101870788	-	ENSMUSG00000001827	1.27839940931659	Major
prmtr.727	chr7	101663633	101663633	+	ENSMUSG00000001829	6.56910440750908	Major
prmtr.728	chr7	101682116	101682116	+	ENSMUSG00000001829	0	Inactive
prmtr.729	chr7	101683197	101683197	+	ENSMUSG00000001829	0.021221418348333	Inactive
prmtr.731	chr9	25252439	25252439	+	ENSMUSG00000001833	5.34209640436393	Major
prmtr.732	chr9	25265394	25265394	+	ENSMUSG00000001833	0.0330103752667692	Inactive
prmtr.735	chr5	143517608	143517608	-	ENSMUSG00000001847	0.0214491060645306	Inactive
prmtr.736	chr5	143518182	143518182	-	ENSMUSG00000001847	0	Inactive
prmtr.737	chr5	143528036	143528036	-	ENSMUSG00000001847	7.29369024791653	Major
prmtr.738	chr2	31974436	31974436	+	ENSMUSG00000001855	3.87510533194638	Major
prmtr.745	chr2	32042518	32042518	+	ENSMUSG00000001855	0.0249266464043234	Inactive
prmtr.746	chr2	31950139	31950139	+	ENSMUSG00000001864	5.32433806154264	Major
prmtr.747	chr2	31960348	31960348	+	ENSMUSG00000001864	0	Inactive
prmtr.748	chr2	31961329	31961329	+	ENSMUSG00000001864	0.00593128947631881	Inactive
prmtr.749	chr2	31963269	31963269	+	ENSMUSG00000001864	0.0654212316874042	Inactive
prmtr.750	chr3	20240747	20240747	-	ENSMUSG00000001865	0	Inactive
prmtr.751	chr3	20242181	20242181	-	ENSMUSG00000001865	0.596923035725394	Major
prmtr.752	chr17	75005568	75005568	+	ENSMUSG00000001870	2.47398333921965	Major
prmtr.756	chr11	21370477	21370477	-	ENSMUSG00000001891	5.77040819571399	Major
prmtr.757	chr11	21371201	21371201	-	ENSMUSG00000001891	4.47832262059573	Minor
prmtr.758	chr11	106008124	106008124	+	ENSMUSG00000001901	0.0519192890226307	Inactive
prmtr.759	chr11	106013773	106013773	+	ENSMUSG00000001901	0	Inactive
prmtr.760	chr8	84686319	84686319	+	ENSMUSG00000001909	0.153260946317841	Inactive
prmtr.761	chr8	84688866	84688866	+	ENSMUSG00000001909	3.61880007447635	Major
prmtr.765	chr8	84687862	84687862	-	ENSMUSG00000001910	3.25097429418942	Major
prmtr.766	chr8	84707716	84707716	-	ENSMUSG00000001911	0	Inactive
prmtr.767	chr8	84708218	84708218	-	ENSMUSG00000001911	0	Inactive
prmtr.768	chr8	84774369	84774369	-	ENSMUSG00000001911	1.25180350599028	Minor
prmtr.769	chr8	84800344	84800344	-	ENSMUSG00000001911	1.85524219452836	Major
prmtr.770	chr7	16781340	16781340	+	ENSMUSG00000001918	5.17840958360033	Major
prmtr.771	chr7	16784738	16784738	+	ENSMUSG00000001918	0	Inactive
prmtr.772	chr7	16793027	16793027	+	ENSMUSG00000001918	0	Inactive
prmtr.773	chrX	20658326	20658326	+	ENSMUSG00000001924	4.4323750570968	Minor
prmtr.774	chrX	20659427	20659427	+	ENSMUSG00000001924	0.0172949553938073	Inactive
prmtr.775	chrX	20662898	20662898	+	ENSMUSG00000001924	8.08274185506508	Major
prmtr.778	chr6	125546774	125546774	+	ENSMUSG00000001930	0	Inactive
prmtr.779	chr6	125552948	125552948	+	ENSMUSG00000001930	2.44830720768339	Major
prmtr.781	chr6	125603550	125603550	+	ENSMUSG00000001930	0	Inactive
prmtr.783	chr9	37555698	37555698	+	ENSMUSG00000001942	0	Inactive
prmtr.784	chr9	37613321	37613321	+	ENSMUSG00000001942	0.0834972770357662	Inactive
prmtr.785	chr9	37613670	37613670	+	ENSMUSG00000001942	2.87304965933113	Major
prmtr.786	chr9	37621654	37621654	+	ENSMUSG00000001942	0	Inactive
prmtr.788	chr9	37539255	37539255	+	ENSMUSG00000001943	0.143525789274006	Inactive
prmtr.790	chr9	37528078	37528078	+	ENSMUSG00000001946	5.21895966588835	Major
prmtr.791	chr9	37528781	37528781	+	ENSMUSG00000001946	0	Inactive
prmtr.792	chr9	37530250	37530250	+	ENSMUSG00000001946	0	Inactive
prmtr.793	chr9	37530924	37530924	+	ENSMUSG00000001946	0.0891082970169331	Inactive
prmtr.794	chr9	37613722	37613722	-	ENSMUSG00000001948	2.45144590013271	Major
prmtr.795	chrX	74313033	74313033	+	ENSMUSG00000001962	5.71603763579608	Major
prmtr.796	chrX	74254687	74254687	+	ENSMUSG00000001964	7.07058133533686	Major
prmtr.797	chr11	106066061	106066061	+	ENSMUSG00000001983	6.16538793222013	Major
prmtr.798	chr4	125490700	125490700	+	ENSMUSG00000001985	2.19004293852179	Major
prmtr.799	chrX	41401128	41401128	+	ENSMUSG00000001986	0.2195339111675	Inactive
prmtr.803	chr7	16476780	16476780	-	ENSMUSG00000001988	0.83130414356661	Major
prmtr.805	chr8	125569808	125569808	-	ENSMUSG00000001995	0.7656601174157	Major
prmtr.806	chr2	127008724	127008724	+	ENSMUSG00000001998	4.23108300042781	Major
prmtr.807	chr2	127070667	127070667	+	ENSMUSG00000001999	1.87892557616544	Major
prmtr.808	chr2	127080277	127080277	+	ENSMUSG00000001999	0.189642344742479	Inactive
prmtr.809	chrX	73824969	73824969	-	ENSMUSG00000002006	3.03230398117901	Major
prmtr.810	chrX	73774405	73774405	+	ENSMUSG00000002007	1.04236896152531	Major
prmtr.812	chrX	73786622	73786622	-	ENSMUSG00000002010	0.791894964762842	Minor
prmtr.813	chrX	73786897	73786897	-	ENSMUSG00000002010	7.95034526131038	Major
prmtr.815	chrX	73659724	73659724	-	ENSMUSG00000002012	1.49586162442847	Major
prmtr.816	chrX	73659828	73659828	-	ENSMUSG00000002012	1.05528927175509	Minor
prmtr.817	chrX	73660117	73660117	-	ENSMUSG00000002012	1.20728740544675	Minor
prmtr.818	chrX	73787028	73787028	+	ENSMUSG00000002014	8.68174378310287	Major
prmtr.819	chrX	73716175	73716175	-	ENSMUSG00000002015	4.23322480380564	Major
prmtr.820	chr17	75551946	75551946	-	ENSMUSG00000002017	5.66676189227423	Major
prmtr.824	chr12	84876532	84876532	-	ENSMUSG00000002020	0.677132473864871	Major
prmtr.825	chr9	44881296	44881296	-	ENSMUSG00000002028	1.31864682606823	Major
prmtr.826	chr9	44767908	44767908	+	ENSMUSG00000002031	0	Inactive
prmtr.832	chr9	44980431	44980431	-	ENSMUSG00000002033	0.134901194880649	Inactive
prmtr.833	chr7	19508712	19508712	+	ENSMUSG00000002043	4.91473311531549	Major
prmtr.834	chr7	19514420	19514420	+	ENSMUSG00000002043	0.527666527094674	Minor
prmtr.835	chr11	78245987	78245987	-	ENSMUSG00000002052	6.47409190255888	Major
prmtr.836	chr11	78301529	78301529	+	ENSMUSG00000002055	4.33047134073326	Major
prmtr.837	chr11	78317962	78317962	+	ENSMUSG00000002055	0	Inactive
prmtr.838	chr11	78386558	78386558	-	ENSMUSG00000002057	0	Inactive
prmtr.839	chr11	78343482	78343482	+	ENSMUSG00000002058	4.96318502569181	Major
prmtr.840	chr11	78346666	78346666	+	ENSMUSG00000002058	0	Inactive
prmtr.841	chr11	78188430	78188430	+	ENSMUSG00000002059	0.465256726013651	Major
prmtr.844	chr11	78245746	78245746	+	ENSMUSG00000002064	7.59583490434393	Major
prmtr.845	chr11	78250421	78250421	+	ENSMUSG00000002064	0.297367962827907	Minor
prmtr.848	chr7	38107534	38107534	-	ENSMUSG00000002068	2.42727420225222	Major
prmtr.850	chr17	32023205	32023205	-	ENSMUSG00000002076	0.0117327640950511	Inactive
prmtr.851	chr17	32034508	32034508	-	ENSMUSG00000002076	0.522234297473085	Major
prmtr.852	chr7	16308393	16308393	+	ENSMUSG00000002083	0.00870961387432937	Inactive
prmtr.853	chr7	16309616	16309616	+	ENSMUSG00000002083	1.49456170482816	Major
prmtr.854	chr7	16310455	16310455	+	ENSMUSG00000002083	0.255615058911624	Minor
prmtr.855	chr2	91118144	91118144	+	ENSMUSG00000002100	1.84394510077038	Major
prmtr.856	chr2	91054009	91054009	+	ENSMUSG00000002102	8.46288370039534	Major
prmtr.857	chr2	91054382	91054382	+	ENSMUSG00000002102	0	Inactive
prmtr.860	chr2	91202885	91202885	+	ENSMUSG00000002103	6.07603091779266	Major
prmtr.861	chr2	91035620	91035620	+	ENSMUSG00000002104	1.48046417226333	Major
prmtr.865	chr2	91068871	91068871	-	ENSMUSG00000002105	0	Inactive
prmtr.866	chr2	91070417	91070417	-	ENSMUSG00000002105	1.75760404610997	Major
prmtr.867	chr2	6592800	6592800	-	ENSMUSG00000002107	0.0559821873450408	Inactive
prmtr.868	chr2	6616180	6616180	-	ENSMUSG00000002107	0	Inactive
prmtr.870	chr2	6721928	6721928	-	ENSMUSG00000002107	0.169694136557029	Inactive
prmtr.871	chr2	6722209	6722209	-	ENSMUSG00000002107	0.168696902318894	Inactive
prmtr.872	chr2	6871972	6871972	-	ENSMUSG00000002107	0.36340586197207	Minor
prmtr.873	chr2	6884628	6884628	-	ENSMUSG00000002107	1.44749009191476	Minor
prmtr.874	chr2	6884996	6884996	-	ENSMUSG00000002107	2.14184779100735	Minor
prmtr.875	chr2	7081313	7081313	-	ENSMUSG00000002107	3.13201328394726	Major
prmtr.877	chr2	7396198	7396198	-	ENSMUSG00000002107	0.298386415411383	Minor
prmtr.878	chr2	7509563	7509563	-	ENSMUSG00000002107	0.035764968753715	Inactive
prmtr.879	chr2	91195151	91195151	-	ENSMUSG00000002108	0.799944935718148	Major
prmtr.880	chr2	91202834	91202834	-	ENSMUSG00000002108	0	Inactive
prmtr.881	chr2	91235331	91235331	-	ENSMUSG00000002109	3.67877041594152	Major
prmtr.882	chr2	91236982	91236982	-	ENSMUSG00000002109	3.25918620466387	Minor
prmtr.883	chr2	91082390	91082390	+	ENSMUSG00000002111	0.293879342248516	Minor
prmtr.884	chr2	91096096	91096096	+	ENSMUSG00000002111	1.87723200537698	Major
prmtr.885	chr11	4160350	4160350	+	ENSMUSG00000002129	6.71260663382115	Major
prmtr.886	chr10	127642986	127642986	+	ENSMUSG00000002147	5.04132244666158	Major
prmtr.887	chr8	83389867	83389867	+	ENSMUSG00000002190	0.978664980721001	Major
prmtr.888	chr7	44572380	44572380	+	ENSMUSG00000002204	1.89589915561848	Major
prmtr.889	chr7	44748413	44748413	+	ENSMUSG00000002205	3.36747617932932	Major
prmtr.890	chr7	44748943	44748943	+	ENSMUSG00000002205	0.446367878376702	Minor
prmtr.892	chr7	24399619	24399619	+	ENSMUSG00000002210	4.59449416226037	Major
prmtr.893	chr7	24399921	24399921	+	ENSMUSG00000002210	0.064860790840369	Inactive
prmtr.894	chr7	24414975	24414975	+	ENSMUSG00000002210	0	Inactive
prmtr.895	chr5	27791691	27791691	-	ENSMUSG00000002221	4.36395567368223	Major
prmtr.896	chr6	71396282	71396282	-	ENSMUSG00000002222	0	Inactive
prmtr.898	chr6	71440637	71440637	-	ENSMUSG00000002222	5.97985766887331	Major
prmtr.899	chr3	104817354	104817354	-	ENSMUSG00000002227	0	Inactive
prmtr.901	chr3	104818563	104818563	-	ENSMUSG00000002227	0.0864682036407573	Inactive
prmtr.902	chr3	104781056	104781056	+	ENSMUSG00000002228	1.04205817791643	Major
prmtr.903	chr3	104788375	104788375	+	ENSMUSG00000002233	0	Inactive
prmtr.904	chr3	104788888	104788888	+	ENSMUSG00000002233	3.72313656142902	Major
prmtr.905	chr3	104789228	104789228	+	ENSMUSG00000002233	0.0224468516333493	Inactive
prmtr.906	chr5	87825686	87825686	+	ENSMUSG00000002240	0.106921617594293	Inactive
prmtr.907	chr17	28336344	28336344	-	ENSMUSG00000002249	0.761498750076473	Minor
prmtr.908	chr17	28336516	28336516	-	ENSMUSG00000002249	1.44126388137311	Minor
prmtr.910	chr17	28350346	28350346	-	ENSMUSG00000002249	0.0829305664077394	Inactive
prmtr.911	chr17	28350600	28350600	-	ENSMUSG00000002249	0	Inactive
prmtr.912	chr17	28350805	28350805	-	ENSMUSG00000002249	3.36615949410673	Major
prmtr.913	chr17	28232754	28232754	+	ENSMUSG00000002250	3.24827781213052	Major
prmtr.914	chr17	28271708	28271708	+	ENSMUSG00000002250	0	Inactive
prmtr.915	chr17	28272193	28272193	+	ENSMUSG00000002250	0	Inactive
prmtr.916	chr17	28207778	28207778	+	ENSMUSG00000002257	1.73915584172175	Major
prmtr.917	chr7	6730421	6730421	-	ENSMUSG00000002265	6.46511589160909	Major
prmtr.919	chr7	6696450	6696450	-	ENSMUSG00000002266	1.84976253808125	Major
prmtr.921	chr17	25797136	25797136	-	ENSMUSG00000002274	0	Inactive
prmtr.922	chr17	25579174	25579174	+	ENSMUSG00000002279	5.47774374350625	Major
prmtr.924	chr17	25773776	25773776	+	ENSMUSG00000002280	3.13986486264698	Major
prmtr.925	chr17	33779143	33779143	-	ENSMUSG00000002289	0	Inactive
prmtr.926	chr17	33781575	33781575	-	ENSMUSG00000002289	5.16025610518458	Major
prmtr.928	chr5	8422716	8422716	-	ENSMUSG00000002297	4.85601460502897	Major
prmtr.929	chr17	33909414	33909414	+	ENSMUSG00000002307	4.21790571110911	Major
prmtr.932	chr17	33913559	33913559	+	ENSMUSG00000002307	0.237087788695065	Inactive
prmtr.933	chr17	33843091	33843091	+	ENSMUSG00000002308	5.30713854313143	Major
prmtr.934	chr17	33843426	33843426	+	ENSMUSG00000002308	0.143578082560225	Inactive
prmtr.935	chr14	55626417	55626417	-	ENSMUSG00000002319	0.0695355363273003	Inactive
prmtr.936	chr14	55627390	55627390	-	ENSMUSG00000002319	0	Inactive
prmtr.937	chr14	55627563	55627563	-	ENSMUSG00000002319	0.00788138306964771	Inactive
prmtr.938	chr14	55630210	55630210	-	ENSMUSG00000002319	0	Inactive
prmtr.942	chr14	55618037	55618037	+	ENSMUSG00000002324	0.760598350744857	Major
prmtr.943	chr14	55603571	55603571	+	ENSMUSG00000002325	1.61360214982479	Major
prmtr.944	chr14	55604579	55604579	+	ENSMUSG00000002325	0.0214116488176968	Inactive
prmtr.947	chr14	55660508	55660508	-	ENSMUSG00000002329	6.85415567361237	Major
prmtr.948	chr14	55745690	55745690	-	ENSMUSG00000002332	6.70966420522412	Major
prmtr.949	chr8	70120873	70120873	-	ENSMUSG00000002341	2.09443066842575	Major
prmtr.950	chr8	70172356	70172356	+	ENSMUSG00000002342	0.560628858895142	Major
prmtr.952	chr8	70177240	70177240	+	ENSMUSG00000002342	0	Inactive
prmtr.953	chr8	70234466	70234466	-	ENSMUSG00000002343	3.83034975414079	Major
prmtr.954	chr8	70139499	70139499	+	ENSMUSG00000002345	5.2172318713891	Major
prmtr.955	chr8	70140277	70140277	+	ENSMUSG00000002345	0	Inactive
prmtr.956	chr8	70212305	70212305	-	ENSMUSG00000002346	0.520594738587497	Major
prmtr.957	chr17	5841328	5841328	+	ENSMUSG00000002365	4.81933819595555	Major
prmtr.958	chr17	56673225	56673225	+	ENSMUSG00000002372	4.10207069837372	Major
prmtr.959	chr17	56717762	56717762	+	ENSMUSG00000002379	9.18757042349948	Major
prmtr.960	chr4	123105165	123105165	+	ENSMUSG00000002384	0.0235506402804789	Inactive
prmtr.961	chr4	123119324	123119324	+	ENSMUSG00000002384	0	Inactive
prmtr.963	chr8	71380909	71380909	-	ENSMUSG00000002393	0	Inactive
prmtr.964	chr8	71381960	71381960	-	ENSMUSG00000002393	6.78460717484034	Major
prmtr.966	chr8	71371298	71371298	+	ENSMUSG00000002396	4.34718746260885	Major
prmtr.967	chr7	28179469	28179469	+	ENSMUSG00000002409	3.88793260984756	Major
prmtr.968	chr7	28180266	28180266	+	ENSMUSG00000002409	0.350268354888828	Minor
prmtr.969	chr6	39725463	39725463	-	ENSMUSG00000002413	2.15499107489417	Major
prmtr.970	chr6	39592574	39592574	+	ENSMUSG00000002416	7.32674795508323	Major
prmtr.971	chr6	39601781	39601781	+	ENSMUSG00000002416	0	Inactive
prmtr.972	chr3	20057811	20057811	+	ENSMUSG00000002428	3.75685116526938	Major
prmtr.973	chr2	181591868	181591868	+	ENSMUSG00000002455	0.0191326998386608	Inactive
prmtr.974	chr2	181601316	181601316	+	ENSMUSG00000002455	6.36557363939929	Major
prmtr.975	chr2	181689500	181689500	-	ENSMUSG00000002458	0.329113091784026	Minor
prmtr.976	chr2	181691817	181691817	-	ENSMUSG00000002458	0.020081478660125	Inactive
prmtr.977	chr2	181693810	181693810	-	ENSMUSG00000002458	0.484373147221679	Minor
prmtr.978	chr2	181693977	181693977	-	ENSMUSG00000002458	1.69239541425899	Major
prmtr.979	chr1	5018735	5018735	-	ENSMUSG00000002459	0.0406553045791102	Inactive
prmtr.980	chr1	5019539	5019539	-	ENSMUSG00000002459	0.806703371773434	Major
prmtr.981	chr1	5070285	5070285	-	ENSMUSG00000002459	0	Inactive
prmtr.983	chr18	10706771	10706771	-	ENSMUSG00000002475	2.63480255097513	Major
prmtr.984	chr18	10617796	10617796	+	ENSMUSG00000002477	8.21797852457198	Major
prmtr.985	chr5	114707760	114707760	+	ENSMUSG00000002486	3.73102983284262	Major
prmtr.986	chr5	114714635	114714635	+	ENSMUSG00000002486	0	Inactive
prmtr.987	chr5	114714961	114714961	+	ENSMUSG00000002486	1.32542370810292	Minor
prmtr.988	chr16	89795282	89795282	-	ENSMUSG00000002489	0	Inactive
prmtr.991	chr16	89818352	89818352	-	ENSMUSG00000002489	1.12839815782203	Major
prmtr.992	chr16	89857817	89857817	-	ENSMUSG00000002489	0	Inactive
prmtr.993	chr16	89918985	89918985	-	ENSMUSG00000002489	0	Inactive
prmtr.995	chr16	89973899	89973899	-	ENSMUSG00000002489	0.00649593839670902	Inactive
prmtr.996	chr16	89974699	89974699	-	ENSMUSG00000002489	0	Inactive
prmtr.997	chr16	89980080	89980080	-	ENSMUSG00000002489	0.00885217475615488	Inactive
prmtr.1000	chr17	24604155	24604155	-	ENSMUSG00000002496	0	Inactive
prmtr.1001	chr17	24632630	24632630	-	ENSMUSG00000002496	3.84277074457492	Major
prmtr.1002	chr17	24727820	24727820	+	ENSMUSG00000002500	0.247025605317482	Inactive
prmtr.1003	chr17	24728174	24728174	+	ENSMUSG00000002500	0.0125254981659829	Inactive
prmtr.1004	chr17	24732685	24732685	+	ENSMUSG00000002500	0.126398075709256	Inactive
prmtr.1005	chr17	24644957	24644957	-	ENSMUSG00000002504	1.23805649866931	Minor
prmtr.1006	chr17	24650305	24650305	-	ENSMUSG00000002504	5.19686253236457	Major
prmtr.1007	chr15	76080913	76080913	-	ENSMUSG00000002524	4.5733163038101	Major
prmtr.1008	chr2	32287384	32287384	+	ENSMUSG00000002546	0	Inactive
prmtr.1009	chr2	32288253	32288253	+	ENSMUSG00000002546	5.75118691813896	Major
prmtr.1011	chr2	32260159	32260159	-	ENSMUSG00000002550	5.57351144308195	Major
prmtr.1012	chr12	40134228	40134228	-	ENSMUSG00000002565	0.747405429569931	Major
prmtr.1014	chr10	128645991	128645991	-	ENSMUSG00000002578	0.501905805290563	Major
prmtr.1015	chr11	98438991	98438991	-	ENSMUSG00000002580	7.0003862056623	Major
prmtr.1016	chr6	5193946	5193946	-	ENSMUSG00000002588	1.34632409316349	Major
prmtr.1017	chr7	25774678	25774678	-	ENSMUSG00000002602	0.492636324641733	Minor
prmtr.1018	chr7	25788705	25788705	-	ENSMUSG00000002602	6.36917616600835	Major
prmtr.1019	chr7	25687002	25687002	+	ENSMUSG00000002603	4.75309994185146	Major
prmtr.1020	chr7	25716106	25716106	-	ENSMUSG00000002608	0.842654482872929	Minor
prmtr.1021	chr7	25719088	25719088	-	ENSMUSG00000002608	5.96970884430911	Major
prmtr.1024	chr17	23193252	23193252	-	ENSMUSG00000002617	2.6568198785578	Major
prmtr.1025	chr17	32350581	32350581	-	ENSMUSG00000002625	6.85828545181519	Major
prmtr.1026	chr5	28467256	28467256	-	ENSMUSG00000002633	1.42829380599442	Major
prmtr.1028	chr7	34196661	34196661	-	ENSMUSG00000002635	3.6008872729408	Major
prmtr.1029	chr17	57011288	57011288	-	ENSMUSG00000002658	7.75015663169674	Major
prmtr.1030	chr17	56990264	56990264	+	ENSMUSG00000002660	6.84373889942975	Major
prmtr.1031	chr17	56997339	56997339	+	ENSMUSG00000002661	5.48648536440405	Major
prmtr.1032	chr17	57000018	57000018	-	ENSMUSG00000002664	0	Inactive
prmtr.1033	chr17	57078510	57078510	-	ENSMUSG00000002668	0.0626400897968536	Inactive
prmtr.1034	chr12	81593949	81593949	-	ENSMUSG00000002679	0.0216755000732044	Inactive
prmtr.1035	chr12	81595006	81595006	-	ENSMUSG00000002679	2.41060397500072	Major
prmtr.1036	chr12	50649098	50649098	-	ENSMUSG00000002688	1.90660712331664	Major
prmtr.1037	chr11	34046920	34046920	+	ENSMUSG00000002699	2.03346239377105	Major
prmtr.1040	chr2	166906040	166906040	+	ENSMUSG00000002718	6.76698061421708	Major
prmtr.1044	chr2	145902099	145902099	+	ENSMUSG00000002728	0	Inactive
prmtr.1045	chr2	145903241	145903241	+	ENSMUSG00000002728	5.27290075433319	Major
prmtr.1047	chr2	76648015	76648015	-	ENSMUSG00000002731	6.66289474616039	Major
prmtr.1048	chr2	76665243	76665243	-	ENSMUSG00000002732	0.115720791812761	Inactive
prmtr.1049	chr2	76673070	76673070	-	ENSMUSG00000002732	5.05204097982989	Major
prmtr.1050	chr2	76675281	76675281	+	ENSMUSG00000002733	3.52861222578319	Major
prmtr.1052	chr11	5955693	5955693	+	ENSMUSG00000002741	7.66551435645119	Major
prmtr.1054	chr5	135187264	135187264	+	ENSMUSG00000002748	6.13191539683428	Major
prmtr.1055	chr17	46711463	46711463	+	ENSMUSG00000002763	6.0825185497393	Major
prmtr.1056	chr17	46646229	46646229	+	ENSMUSG00000002767	6.79270425929317	Major
prmtr.1058	chr17	46681137	46681137	+	ENSMUSG00000002768	1.6517677337189	Major
prmtr.1059	chr17	46729168	46729168	-	ENSMUSG00000002769	1.74346302129131	Major
prmtr.1062	chr7	45878378	45878378	-	ENSMUSG00000002771	0	Inactive
prmtr.1063	chr7	45872772	45872772	+	ENSMUSG00000002778	8.21298707193614	Major
prmtr.1064	chr7	45873127	45873127	+	ENSMUSG00000002778	0.0617395846227744	Inactive
prmtr.1066	chr7	45908855	45908855	+	ENSMUSG00000002781	0.0116533208858417	Inactive
prmtr.1068	chr17	32100286	32100286	-	ENSMUSG00000002791	0	Inactive
prmtr.1069	chr17	32107350	32107350	-	ENSMUSG00000002791	0	Inactive
prmtr.1070	chr6	54992950	54992950	-	ENSMUSG00000002797	4.61160104689159	Major
prmtr.1071	chr12	112913180	112913180	-	ENSMUSG00000002799	0.0614376086121762	Inactive
prmtr.1072	chr12	112915957	112915957	-	ENSMUSG00000002799	0.748992947733681	Major
prmtr.1073	chr12	112917319	112917319	-	ENSMUSG00000002799	0	Inactive
prmtr.1074	chr12	112928448	112928448	-	ENSMUSG00000002799	0	Inactive
prmtr.1075	chr12	112929776	112929776	-	ENSMUSG00000002799	0.73318823589314	Minor
prmtr.1076	chr12	112976482	112976482	+	ENSMUSG00000002803	0	Inactive
prmtr.1078	chr12	112942124	112942124	-	ENSMUSG00000002804	4.99867205315217	Major
prmtr.1079	chr13	19619927	19619927	-	ENSMUSG00000002808	4.4056361243929	Major
prmtr.1080	chr11	60727263	60727263	-	ENSMUSG00000002812	4.52790698066738	Major
prmtr.1082	chr9	21265293	21265293	+	ENSMUSG00000002820	5.6859373417192	Major
prmtr.1083	chr9	21411837	21411837	+	ENSMUSG00000002825	4.68850491122025	Major
prmtr.1084	chr9	21417956	21417956	+	ENSMUSG00000002825	0.182568275565558	Inactive
prmtr.1086	chr17	56109803	56109803	-	ENSMUSG00000002831	0.566601587609879	Major
prmtr.1087	chr17	56079634	56079634	+	ENSMUSG00000002833	7.14409270146122	Major
prmtr.1088	chr17	56079893	56079893	+	ENSMUSG00000002833	0	Inactive
prmtr.1089	chr17	56040416	56040416	+	ENSMUSG00000002835	2.80833780645824	Major
prmtr.1090	chr16	38452689	38452689	-	ENSMUSG00000002844	5.40460112323355	Major
prmtr.1091	chr16	38558698	38558698	+	ENSMUSG00000002845	0	Inactive
prmtr.1092	chr16	38562812	38562812	+	ENSMUSG00000002845	5.46064651750426	Major
prmtr.1096	chr16	38587211	38587211	+	ENSMUSG00000002845	0.631560845655079	Minor
prmtr.1097	chr16	38522663	38522663	-	ENSMUSG00000002846	6.36646462285848	Major
prmtr.1098	chr16	38433145	38433145	-	ENSMUSG00000002847	2.05824442531112	Major
prmtr.1099	chr6	88898780	88898780	-	ENSMUSG00000002870	3.1765553006982	Major
prmtr.1100	chr6	88902251	88902251	+	ENSMUSG00000002871	3.5520965581631	Major
prmtr.1101	chr6	88905634	88905634	+	ENSMUSG00000002871	0.719171817715333	Minor
prmtr.1106	chr1	52500679	52500679	-	ENSMUSG00000002881	1.49428221219481	Major
prmtr.1107	chr8	83741326	83741326	-	ENSMUSG00000002885	3.38850508249471	Major
prmtr.1108	chr6	120463247	120463247	+	ENSMUSG00000002897	1.48162092724796	Major
prmtr.1109	chr6	120473603	120473603	+	ENSMUSG00000002897	0	Inactive
prmtr.1111	chr8	70850739	70850739	-	ENSMUSG00000002908	1.3193651512638	Major
prmtr.1113	chr8	70857013	70857013	-	ENSMUSG00000002908	0.0499186345225932	Inactive
prmtr.1114	chr8	70863258	70863258	-	ENSMUSG00000002908	1.01519467793946	Minor
prmtr.1115	chr8	70839720	70839720	-	ENSMUSG00000002910	0.498081649682512	Major
prmtr.1116	chr6	56017497	56017497	+	ENSMUSG00000002930	0.709284839492258	Major
prmtr.1118	chr5	17849792	17849792	-	ENSMUSG00000002944	1.31842988111491	Minor
prmtr.1119	chr5	17888801	17888801	-	ENSMUSG00000002944	1.34226588801683	Major
prmtr.1120	chr8	4238740	4238740	+	ENSMUSG00000002948	6.3184659397856	Major
prmtr.1121	chr8	4240105	4240105	+	ENSMUSG00000002948	0.115457064801637	Inactive
prmtr.1124	chr8	4246673	4246673	+	ENSMUSG00000002948	0	Inactive
prmtr.1125	chr8	4275913	4275913	-	ENSMUSG00000002949	5.46837656178421	Major
prmtr.1126	chr7	141562173	141562173	+	ENSMUSG00000002957	7.12876808206717	Major
prmtr.1127	chr7	141562530	141562530	+	ENSMUSG00000002957	0.0285228740780405	Inactive
prmtr.1129	chr7	44858496	44858496	+	ENSMUSG00000002963	0	Inactive
prmtr.1134	chr7	44891870	44891870	-	ENSMUSG00000002968	0	Inactive
prmtr.1135	chr7	44892712	44892712	-	ENSMUSG00000002968	7.21360425058731	Major
prmtr.1137	chr7	19771016	19771016	-	ENSMUSG00000002980	0.0781964650694004	Inactive
prmtr.1138	chr7	19665033	19665033	-	ENSMUSG00000002981	5.24519676368847	Major
prmtr.1139	chr7	19628473	19628473	-	ENSMUSG00000002983	0.316373507565747	Minor
prmtr.1140	chr7	19628784	19628784	-	ENSMUSG00000002983	0.0253965349496449	Inactive
prmtr.1141	chr7	19629438	19629438	-	ENSMUSG00000002983	0.911059921557126	Major
prmtr.1145	chr7	19698621	19698621	-	ENSMUSG00000002985	0	Inactive
prmtr.1146	chr7	19699008	19699008	-	ENSMUSG00000002985	1.09751172555772	Minor
prmtr.1147	chr7	19699188	19699188	-	ENSMUSG00000002985	8.8911299183487	Major
prmtr.1148	chr7	19673920	19673920	-	ENSMUSG00000002992	0.330817200487936	Major
prmtr.1150	chr7	19677941	19677941	-	ENSMUSG00000002992	0.249048017482556	Inactive
prmtr.1152	chr12	31949608	31949608	-	ENSMUSG00000002996	0	Inactive
prmtr.1153	chr12	31950535	31950535	-	ENSMUSG00000002996	4.08513526531974	Major
prmtr.1154	chr12	32060589	32060589	-	ENSMUSG00000002997	0.0296946206907983	Inactive
prmtr.1155	chr12	32061296	32061296	-	ENSMUSG00000002997	4.87026635645284	Major
prmtr.1158	chr4	55532466	55532466	-	ENSMUSG00000003032	3.11695282336123	Major
prmtr.1159	chr8	72240018	72240018	+	ENSMUSG00000003033	7.46363836464316	Major
prmtr.1160	chr8	72240323	72240323	+	ENSMUSG00000003033	0.0751557987183507	Inactive
prmtr.1161	chr8	72161200	72161200	+	ENSMUSG00000003037	8.24615623326217	Major
prmtr.1164	chr4	133968650	133968650	-	ENSMUSG00000003038	0.9333089374043	Major
prmtr.1165	chr8	72219730	72219730	+	ENSMUSG00000003039	8.45297466598024	Major
prmtr.1166	chr1	135258568	135258568	-	ENSMUSG00000003051	1.30293275077036	Major
prmtr.1167	chr19	39269405	39269405	+	ENSMUSG00000003053	0	Inactive
prmtr.1168	chr19	39287074	39287074	+	ENSMUSG00000003053	0.413244591606242	Major
prmtr.1169	chr13	19395795	19395795	-	ENSMUSG00000003062	2.93498817517033	Major
prmtr.1170	chr10	80115803	80115803	+	ENSMUSG00000003068	7.60036478035976	Major
prmtr.1173	chr10	80179482	80179482	+	ENSMUSG00000003070	2.97168443861699	Major
prmtr.1174	chr10	80138632	80138632	+	ENSMUSG00000003072	0.604848307998691	Major
prmtr.1175	chr10	80141457	80141457	+	ENSMUSG00000003072	0.0691132549751963	Inactive
prmtr.1177	chr7	17024746	17024746	-	ENSMUSG00000003099	0	Inactive
prmtr.1178	chr7	17027615	17027615	-	ENSMUSG00000003099	0.0224632134445999	Inactive
prmtr.1179	chr7	17027924	17027924	-	ENSMUSG00000003099	7.17989047604435	Major
prmtr.1180	chr11	98203059	98203059	+	ENSMUSG00000003119	5.62931897382552	Major
prmtr.1185	chr7	25390106	25390106	-	ENSMUSG00000003123	0.123322915777408	Inactive
prmtr.1186	chr7	25390477	25390477	-	ENSMUSG00000003123	0	Inactive
prmtr.1187	chr7	25396379	25396379	-	ENSMUSG00000003123	4.36319943071631	Major
prmtr.1188	chr7	25398710	25398710	-	ENSMUSG00000003123	0.12282765697005	Inactive
prmtr.1189	chr9	45984337	45984337	-	ENSMUSG00000003131	0.69166572701424	Minor
prmtr.1190	chr9	45985051	45985051	-	ENSMUSG00000003131	7.22234478298888	Major
prmtr.1191	chr9	45985394	45985394	-	ENSMUSG00000003131	0.960324334175686	Minor
prmtr.1192	chr9	46012690	46012690	-	ENSMUSG00000003131	0.642191016748993	Minor
prmtr.1193	chr1	39478755	39478755	-	ENSMUSG00000003134	1.17480351813634	Major
prmtr.1194	chr1	39534992	39534992	+	ENSMUSG00000003135	0	Inactive
prmtr.1197	chr6	122742262	122742262	-	ENSMUSG00000003153	0	Inactive
prmtr.1199	chr6	122742920	122742920	-	ENSMUSG00000003153	0	Inactive
prmtr.1200	chr6	122801640	122801640	-	ENSMUSG00000003153	0.210575741909163	Inactive
prmtr.1202	chr6	122826675	122826675	+	ENSMUSG00000003154	0.0103644473784044	Inactive
prmtr.1203	chr5	8046078	8046078	+	ENSMUSG00000003161	0.631584007381532	Minor
prmtr.1204	chr5	8056527	8056527	+	ENSMUSG00000003161	6.15047078867949	Major
prmtr.1205	chr16	17891693	17891693	-	ENSMUSG00000003166	6.63775191198992	Major
prmtr.1206	chr16	17894145	17894145	-	ENSMUSG00000003166	0.11798654107603	Inactive
prmtr.1207	chr7	44997648	44997648	+	ENSMUSG00000003184	6.39600030330387	Major
prmtr.1210	chr7	45000733	45000733	+	ENSMUSG00000003184	0.49324987878882	Minor
prmtr.1212	chr7	44997579	44997579	-	ENSMUSG00000003190	3.98012387973498	Major
prmtr.1213	chr17	55892093	55892093	+	ENSMUSG00000003198	0.715196116159148	Major
prmtr.1214	chr17	56005711	56005711	+	ENSMUSG00000003199	0	Inactive
prmtr.1215	chr17	56009201	56009201	+	ENSMUSG00000003199	2.61670840712708	Major
prmtr.1218	chr17	56036637	56036637	-	ENSMUSG00000003200	6.67369241407614	Major
prmtr.1219	chr17	55952623	55952623	+	ENSMUSG00000003206	0.46550362555047	Major
prmtr.1220	chr17	55959187	55959187	+	ENSMUSG00000003208	5.18818212813444	Major
prmtr.1221	chr10	58446922	58446922	+	ENSMUSG00000003226	3.2188807479614	Major
prmtr.1222	chr10	58675654	58675654	-	ENSMUSG00000003227	0.0100791044074588	Inactive
prmtr.1223	chr19	60889749	60889749	+	ENSMUSG00000003228	4.13348593864023	Major
prmtr.1224	chr16	20516982	20516982	+	ENSMUSG00000003233	5.4446809359369	Major
prmtr.1225	chr16	20548577	20548577	+	ENSMUSG00000003234	5.70943964989018	Major
prmtr.1226	chr16	20498817	20498817	+	ENSMUSG00000003235	6.10259848522315	Major
prmtr.1230	chr7	45814316	45814316	-	ENSMUSG00000003269	5.31211503992557	Major
prmtr.1231	chr7	45814581	45814581	-	ENSMUSG00000003269	0.0104638058263612	Inactive
prmtr.1233	chr7	45742746	45742746	-	ENSMUSG00000003271	0.0108196196620294	Inactive
prmtr.1234	chr7	45759612	45759612	-	ENSMUSG00000003271	0.0301214312150767	Inactive
prmtr.1235	chr7	45784669	45784669	-	ENSMUSG00000003271	0.0312425813272891	Inactive
prmtr.1236	chr7	45699843	45699843	+	ENSMUSG00000003273	2.27174378038674	Major
prmtr.1237	chr17	69969073	69969073	+	ENSMUSG00000003279	1.72944181241875	Major
prmtr.1240	chr17	70522136	70522136	+	ENSMUSG00000003279	1.33848023740526	Minor
prmtr.1241	chr17	70561787	70561787	+	ENSMUSG00000003279	0.335171519313392	Minor
prmtr.1242	chr4	3938382	3938382	-	ENSMUSG00000003282	0.754217227008028	Major
prmtr.1243	chr2	153108468	153108468	+	ENSMUSG00000003283	0.46469697719498	Major
prmtr.1244	chr9	21002738	21002738	+	ENSMUSG00000003299	5.42725665090041	Major
prmtr.1246	chr9	21312337	21312337	-	ENSMUSG00000003309	1.22190420431381	Major
prmtr.1248	chr8	111259216	111259216	-	ENSMUSG00000003316	6.20559496513921	Major
prmtr.1249	chr10	80539124	80539124	-	ENSMUSG00000003341	0.161855645979491	Inactive
prmtr.1250	chr10	80657071	80657071	-	ENSMUSG00000003344	5.37528495581931	Major
prmtr.1251	chr10	80622838	80622838	+	ENSMUSG00000003345	4.47377776049456	Major
prmtr.1252	chr10	80629656	80629656	+	ENSMUSG00000003345	0.0991492774762121	Inactive
prmtr.1253	chr10	80634395	80634395	+	ENSMUSG00000003345	0	Inactive
prmtr.1255	chr10	80590341	80590341	-	ENSMUSG00000003346	4.20906580343536	Major
prmtr.1256	chr10	80693736	80693736	-	ENSMUSG00000003348	0	Inactive
prmtr.1257	chr10	80701977	80701977	-	ENSMUSG00000003348	2.89716759491417	Major
prmtr.1258	chr15	98632220	98632220	+	ENSMUSG00000003352	3.34856439252166	Major
prmtr.1259	chr15	98634764	98634764	+	ENSMUSG00000003352	2.29784158582267	Minor
prmtr.1260	chr15	98708207	98708207	+	ENSMUSG00000003354	1.51407745051796	Major
prmtr.1261	chr15	98728198	98728198	-	ENSMUSG00000003355	4.95270147566743	Major
prmtr.1262	chr15	98662889	98662889	-	ENSMUSG00000003360	5.80364693170455	Major
prmtr.1263	chr7	27542745	27542745	-	ENSMUSG00000003363	0.164057378836898	Inactive
prmtr.1264	chr7	27553218	27553218	-	ENSMUSG00000003363	3.96925395681636	Major
prmtr.1265	chr7	25072310	25072310	-	ENSMUSG00000003378	4.02444989887262	Major
prmtr.1266	chr7	24897381	24897381	+	ENSMUSG00000003379	0.452251369675382	Major
prmtr.1267	chr7	24972026	24972026	-	ENSMUSG00000003380	0	Inactive
prmtr.1269	chr3	87525407	87525407	+	ENSMUSG00000003382	1.62398919282479	Major
prmtr.1270	chr9	22002806	22002806	+	ENSMUSG00000003402	5.50610336842683	Major
prmtr.1273	chr9	22052023	22052023	-	ENSMUSG00000003410	2.34681789669948	Major
prmtr.1274	chr4	108879063	108879063	+	ENSMUSG00000003411	3.4435920951285	Major
prmtr.1276	chr4	108939100	108939100	+	ENSMUSG00000003411	0	Inactive
prmtr.1277	chr2	13793293	13793293	-	ENSMUSG00000003418	0	Inactive
prmtr.1278	chr2	13794064	13794064	-	ENSMUSG00000003418	0.100472312631526	Inactive
prmtr.1280	chr7	45103851	45103851	-	ENSMUSG00000003420	5.90580740452271	Major
prmtr.1281	chr7	45062429	45062429	+	ENSMUSG00000003421	5.63002262110436	Major
prmtr.1282	chr7	45075711	45075711	+	ENSMUSG00000003421	0.126933361934816	Inactive
prmtr.1283	chr7	45154303	45154303	+	ENSMUSG00000003423	6.20211578546321	Major
prmtr.1284	chr7	45154644	45154644	+	ENSMUSG00000003423	0	Inactive
prmtr.1287	chr7	45124439	45124439	-	ENSMUSG00000003429	8.85048690862881	Major
prmtr.1288	chr7	28318792	28318792	-	ENSMUSG00000003435	0.321832871069525	Major
prmtr.1290	chr7	28302238	28302238	-	ENSMUSG00000003436	1.36525753645537	Major
prmtr.1291	chr7	28392951	28392951	+	ENSMUSG00000003437	5.88653246481452	Major
prmtr.1292	chr7	28312072	28312072	-	ENSMUSG00000003438	4.86948234724758	Major
prmtr.1293	chr7	28392708	28392708	-	ENSMUSG00000003444	5.97532444798055	Major
prmtr.1294	chr6	149408984	149408984	+	ENSMUSG00000003452	2.56044137823187	Major
prmtr.1296	chr1	172082795	172082795	-	ENSMUSG00000003458	5.84585715271207	Major
prmtr.1297	chr1	172126755	172126755	+	ENSMUSG00000003464	6.84044631698164	Major
prmtr.1298	chr14	70457476	70457476	+	ENSMUSG00000003469	1.83241727127417	Major
prmtr.1299	chr14	70458523	70458523	+	ENSMUSG00000003469	0.189219840420002	Inactive
prmtr.1300	chr6	55117913	55117913	-	ENSMUSG00000003476	0.093831649988085	Inactive
prmtr.1301	chr6	55133014	55133014	-	ENSMUSG00000003476	0.748162601371916	Major
prmtr.1302	chr6	55175043	55175043	-	ENSMUSG00000003477	1.62993332339627	Major
prmtr.1305	chr8	72009626	72009626	-	ENSMUSG00000003484	0	Inactive
prmtr.1308	chr6	29215929	29215929	-	ENSMUSG00000003500	0	Inactive
prmtr.1309	chr6	29216364	29216364	-	ENSMUSG00000003500	0.245886830867218	Inactive
prmtr.1310	chr7	18346765	18346765	-	ENSMUSG00000003505	0	Inactive
prmtr.1311	chr7	18349422	18349422	-	ENSMUSG00000003505	0	Inactive
prmtr.1312	chr7	18355009	18355009	-	ENSMUSG00000003505	0.0590525320836878	Inactive
prmtr.1314	chr11	101983503	101983503	-	ENSMUSG00000003518	0	Inactive
prmtr.1316	chr11	101987013	101987013	-	ENSMUSG00000003518	0.0898347375400061	Inactive
prmtr.1318	chr16	18082319	18082319	-	ENSMUSG00000003526	0.0450432926247	Inactive
prmtr.1319	chr16	18089292	18089292	-	ENSMUSG00000003526	3.32129081153624	Major
prmtr.1320	chr16	18090203	18090203	-	ENSMUSG00000003526	0	Inactive
prmtr.1321	chr16	17911348	17911348	-	ENSMUSG00000003527	5.48368159191811	Major
prmtr.1323	chr16	17928219	17928219	-	ENSMUSG00000003528	5.92296217619658	Major
prmtr.1324	chr16	18052860	18052860	+	ENSMUSG00000003531	0.275826565726652	Major
prmtr.1327	chr16	18069480	18069480	+	ENSMUSG00000003531	0	Inactive
prmtr.1328	chr17	35697971	35697971	-	ENSMUSG00000003534	1.04082875345806	Minor
prmtr.1329	chr17	35700610	35700610	-	ENSMUSG00000003534	3.07290441043059	Minor
prmtr.1330	chr17	35701964	35701964	-	ENSMUSG00000003534	3.18207077151845	Major
prmtr.1331	chr17	35702046	35702046	-	ENSMUSG00000003534	0.380228908123015	Minor
prmtr.1332	chr17	35702317	35702317	-	ENSMUSG00000003534	1.921492515395	Minor
prmtr.1334	chr17	35704621	35704621	-	ENSMUSG00000003534	1.42977747579129	Minor
prmtr.1335	chr17	35821684	35821684	+	ENSMUSG00000003541	4.12875341692718	Major
prmtr.1336	chr7	19310051	19310051	-	ENSMUSG00000003545	0.316692866253963	Major
prmtr.1337	chr17	46645144	46645144	-	ENSMUSG00000003546	4.22818241482979	Major
prmtr.1338	chr7	19344778	19344778	+	ENSMUSG00000003549	4.72497446054728	Major
prmtr.1340	chr7	19349476	19349476	+	ENSMUSG00000003549	0	Inactive
prmtr.1341	chr19	46672974	46672974	-	ENSMUSG00000003555	1.23317025070734	Major
prmtr.1342	chr19	46707443	46707443	+	ENSMUSG00000003559	2.77387553077877	Major
prmtr.1343	chr8	70282827	70282827	+	ENSMUSG00000003573	1.95753351324692	Major
prmtr.1345	chr8	70291076	70291076	+	ENSMUSG00000003573	0.0974739033493869	Inactive
prmtr.1346	chr8	70431285	70431285	-	ENSMUSG00000003575	0	Inactive
prmtr.1347	chr8	70439579	70439579	-	ENSMUSG00000003575	3.4503562525944	Major
prmtr.1348	chr11	4135202	4135202	+	ENSMUSG00000003581	5.25427196662183	Major
prmtr.1351	chr11	4118831	4118831	-	ENSMUSG00000003585	2.54934942582671	Major
prmtr.1352	chr11	4123415	4123415	-	ENSMUSG00000003585	0	Inactive
prmtr.1353	chr2	112492964	112492964	+	ENSMUSG00000003604	3.48860768613363	Major
prmtr.1354	chr2	112559282	112559282	+	ENSMUSG00000003604	0	Inactive
prmtr.1355	chr2	112559634	112559634	+	ENSMUSG00000003604	0.0853568886436342	Inactive
prmtr.1356	chr3	19957054	19957054	+	ENSMUSG00000003617	3.57545274342136	Major
prmtr.1360	chr5	8982144	8982144	-	ENSMUSG00000003623	0.32383775031467	Minor
prmtr.1361	chr5	8997324	8997324	-	ENSMUSG00000003623	2.10050687519077	Major
prmtr.1363	chr4	133873039	133873039	-	ENSMUSG00000003644	0.526061690098334	Minor
prmtr.1364	chr4	133874731	133874731	-	ENSMUSG00000003644	0.373855026351696	Minor
prmtr.1365	chr4	133886283	133886283	-	ENSMUSG00000003644	0	Inactive
prmtr.1366	chr4	133887797	133887797	-	ENSMUSG00000003644	3.25926679616209	Major
prmtr.1367	chr8	110168210	110168210	-	ENSMUSG00000003657	2.09793017475745	Major
prmtr.1368	chr2	127208399	127208399	+	ENSMUSG00000003660	5.89966339241212	Major
prmtr.1370	chr2	127247816	127247816	-	ENSMUSG00000003662	5.63980298999854	Major
prmtr.1371	chr17	17855188	17855188	-	ENSMUSG00000003665	0	Inactive
prmtr.1372	chr19	8774467	8774467	-	ENSMUSG00000003680	3.67097321978803	Minor
prmtr.1373	chr19	8782323	8782323	-	ENSMUSG00000003680	0	Inactive
prmtr.1375	chr19	8786417	8786417	-	ENSMUSG00000003680	4.05882506028604	Major
prmtr.1376	chr1	121323191	121323191	-	ENSMUSG00000003721	0	Inactive
prmtr.1377	chr1	121327688	121327688	-	ENSMUSG00000003721	0.0664752398282652	Inactive
prmtr.1378	chr1	121328024	121328024	-	ENSMUSG00000003721	2.07230961271389	Major
prmtr.1379	chr1	121332589	121332589	-	ENSMUSG00000003721	0.316995886637982	Minor
prmtr.1380	chr4	129662479	129662479	-	ENSMUSG00000003731	0.107984865269813	Inactive
prmtr.1381	chr4	129672528	129672528	-	ENSMUSG00000003731	0.0117759026762123	Inactive
prmtr.1382	chr4	129672767	129672767	-	ENSMUSG00000003731	4.76638284561091	Major
prmtr.1383	chr10	54075796	54075796	-	ENSMUSG00000003746	2.85555999897969	Major
prmtr.1384	chr10	54076609	54076609	-	ENSMUSG00000003746	0.0564281925478355	Inactive
prmtr.1386	chr7	27228628	27228628	-	ENSMUSG00000003752	4.20587895770816	Major
prmtr.1387	chr7	27233023	27233023	+	ENSMUSG00000003762	2.91775749137477	Major
prmtr.1391	chr18	34624601	34624601	-	ENSMUSG00000003778	3.44375003854211	Major
prmtr.1392	chr18	34624624	34624624	+	ENSMUSG00000003779	2.33212157241769	Major
prmtr.1393	chr18	34625033	34625033	+	ENSMUSG00000003779	0.81618215699295	Minor
prmtr.1394	chr8	84856989	84856989	+	ENSMUSG00000003808	6.11263484152858	Major
prmtr.1397	chr4	116310648	116310648	-	ENSMUSG00000003810	0.232225290400491	Inactive
prmtr.1401	chr4	116327826	116327826	-	ENSMUSG00000003810	0.0067478024997424	Inactive
prmtr.1403	chr4	116406002	116406002	-	ENSMUSG00000003810	1.09870912919499	Minor
prmtr.1404	chr4	116406807	116406807	-	ENSMUSG00000003810	0	Inactive
prmtr.1406	chr4	116464183	116464183	-	ENSMUSG00000003810	2.85255759381986	Major
prmtr.1407	chr8	84908560	84908560	+	ENSMUSG00000003812	3.89079983760353	Major
prmtr.1409	chr8	84913391	84913391	+	ENSMUSG00000003812	1.28375506870488	Minor
prmtr.1411	chr8	84840665	84840665	-	ENSMUSG00000003813	7.01050494056684	Major
prmtr.1412	chr8	84846934	84846934	-	ENSMUSG00000003814	9.83787278464843	Major
prmtr.1413	chr8	84872111	84872111	+	ENSMUSG00000003824	2.39069292576649	Major
prmtr.1414	chr8	107293470	107293470	+	ENSMUSG00000003847	2.45609977733257	Major
prmtr.1417	chr8	107422327	107422327	-	ENSMUSG00000003848	0	Inactive
prmtr.1418	chr8	107425049	107425049	-	ENSMUSG00000003848	4.37771381836736	Major
prmtr.1419	chr8	107403206	107403206	-	ENSMUSG00000003849	4.63057736006412	Major
prmtr.1422	chr7	45366801	45366801	-	ENSMUSG00000003863	1.19466295248216	Major
prmtr.1423	chr7	45434844	45434844	+	ENSMUSG00000003865	5.93557787330435	Major
prmtr.1424	chr7	45447605	45447605	+	ENSMUSG00000003865	0	Inactive
prmtr.1426	chr7	45422495	45422495	-	ENSMUSG00000003868	0.0214176485591956	Inactive
prmtr.1429	chr7	45438096	45438096	-	ENSMUSG00000003868	0	Inactive
prmtr.1430	chr7	45370583	45370583	-	ENSMUSG00000003872	0.164353539400677	Inactive
prmtr.1432	chr15	9529835	9529835	-	ENSMUSG00000003882	0.0604684313824628	Inactive
prmtr.1433	chr15	9530176	9530176	-	ENSMUSG00000003882	0	Inactive
prmtr.1434	chr10	71235321	71235321	-	ENSMUSG00000003923	0.0533005382222925	Inactive
prmtr.1436	chr10	71237678	71237678	-	ENSMUSG00000003923	0.0243992684479576	Inactive
prmtr.1437	chr10	71238280	71238280	-	ENSMUSG00000003923	5.21366998592891	Major
prmtr.1438	chr17	33358878	33358878	-	ENSMUSG00000003929	3.04670157186351	Major
prmtr.1439	chr11	69560205	69560205	-	ENSMUSG00000003934	4.79416459132458	Major
prmtr.1440	chr11	90249456	90249456	+	ENSMUSG00000003948	6.3436604831427	Major
prmtr.1441	chr11	90381935	90381935	-	ENSMUSG00000003949	0.00989270496367244	Inactive
prmtr.1443	chr11	90389590	90389590	-	ENSMUSG00000003949	0	Inactive
prmtr.1444	chr11	90389690	90389690	-	ENSMUSG00000003949	0.262037905636082	Minor
prmtr.1445	chr11	90390895	90390895	-	ENSMUSG00000003949	3.44008680476844	Major
prmtr.1446	chr16	36071515	36071515	-	ENSMUSG00000003955	5.38123098353155	Major
prmtr.1447	chr15	76904071	76904071	+	ENSMUSG00000003970	4.75072841184337	Major
prmtr.1448	chr5	9725170	9725170	-	ENSMUSG00000003974	1.37211612075125	Major
prmtr.1449	chr13	91460283	91460283	+	ENSMUSG00000003992	0	Inactive
prmtr.1450	chr13	91461050	91461050	+	ENSMUSG00000003992	5.92638054910084	Major
prmtr.1452	chr11	26386135	26386135	+	ENSMUSG00000004018	5.19272689861115	Major
prmtr.1454	chr1	158296464	158296464	-	ENSMUSG00000004031	0	Inactive
prmtr.1455	chr1	158356326	158356326	-	ENSMUSG00000004031	2.02054262793724	Major
prmtr.1456	chr3	107895821	107895821	+	ENSMUSG00000004032	8.23522735478154	Major
prmtr.1459	chr3	107931817	107931817	-	ENSMUSG00000004035	5.35394644524682	Major
prmtr.1460	chr3	107969283	107969283	-	ENSMUSG00000004038	0.685733043470275	Major
prmtr.1461	chr11	100899307	100899307	-	ENSMUSG00000004040	0	Inactive
prmtr.1462	chr11	100939540	100939540	-	ENSMUSG00000004040	4.33375197411549	Major
prmtr.1463	chr11	100859351	100859351	+	ENSMUSG00000004043	0.302688604648404	Major
prmtr.1464	chr11	100859656	100859656	+	ENSMUSG00000004043	0.0114183638296505	Inactive
prmtr.1467	chr11	100970887	100970887	-	ENSMUSG00000004044	6.15671531318945	Major
prmtr.1468	chr19	5689131	5689131	+	ENSMUSG00000004054	0.378658886265676	Major
prmtr.1469	chr7	27591552	27591552	+	ENSMUSG00000004056	5.56901465182044	Major
prmtr.1470	chr7	27592368	27592368	+	ENSMUSG00000004056	0	Inactive
prmtr.1471	chr7	27592458	27592458	+	ENSMUSG00000004056	0.170735972774835	Inactive
prmtr.1472	chr7	27593546	27593546	+	ENSMUSG00000004056	0	Inactive
prmtr.1473	chr7	27596830	27596830	+	ENSMUSG00000004056	0.736595686121171	Minor
prmtr.1474	chr7	27605797	27605797	+	ENSMUSG00000004056	0.684027204136719	Minor
prmtr.1475	chr7	27607748	27607748	+	ENSMUSG00000004056	0.0528219153582821	Inactive
prmtr.1476	chr7	27608004	27608004	+	ENSMUSG00000004056	0.0699026771866862	Inactive
prmtr.1478	chr16	4639989	4639989	+	ENSMUSG00000004069	0	Inactive
prmtr.1479	chr16	4684070	4684070	+	ENSMUSG00000004069	6.11769910334689	Major
prmtr.1480	chr16	4726361	4726361	+	ENSMUSG00000004070	6.56787951674158	Major
prmtr.1481	chr16	4741581	4741581	+	ENSMUSG00000004070	0.144586178122245	Inactive
prmtr.1482	chr16	4756845	4756845	+	ENSMUSG00000004070	2.3318187266411	Minor
prmtr.1484	chr16	4789990	4789990	-	ENSMUSG00000004071	5.3355939023063	Major
prmtr.1485	chr16	4790292	4790292	-	ENSMUSG00000004071	3.54816458077832	Minor
prmtr.1486	chr2	72285637	72285637	+	ENSMUSG00000004085	0.874119045599971	Major
prmtr.1487	chr2	72297901	72297901	+	ENSMUSG00000004085	0.412735359870722	Minor
prmtr.1488	chr9	14500617	14500617	+	ENSMUSG00000004096	7.76492398233337	Major
prmtr.1489	chr9	14500886	14500886	+	ENSMUSG00000004096	0	Inactive
prmtr.1490	chr9	20815067	20815067	-	ENSMUSG00000004098	0.546955943274895	Major
prmtr.1491	chr9	20952623	20952623	-	ENSMUSG00000004099	1.21621451643375	Minor
prmtr.1492	chr9	20952979	20952979	-	ENSMUSG00000004099	6.67105418791514	Major
prmtr.1493	chr9	20959888	20959888	-	ENSMUSG00000004099	0.116017856080627	Inactive
prmtr.1494	chr9	20888175	20888175	+	ENSMUSG00000004100	2.4472344161089	Major
prmtr.1495	chr2	33216069	33216069	+	ENSMUSG00000004105	4.7848295219117	Major
prmtr.1496	chr1	154421155	154421155	-	ENSMUSG00000004110	0.221383188967503	Inactive
prmtr.1497	chr1	154726356	154726356	-	ENSMUSG00000004110	1.35943091261751	Major
prmtr.1498	chr1	154864067	154864067	-	ENSMUSG00000004110	0	Inactive
prmtr.1499	chr2	24607534	24607534	-	ENSMUSG00000004113	0	Inactive
prmtr.1501	chr2	24632024	24632024	-	ENSMUSG00000004113	0.0769314820471646	Inactive
prmtr.1502	chr2	24685868	24685868	-	ENSMUSG00000004113	1.2173900763872	Minor
prmtr.1503	chr2	24763152	24763152	-	ENSMUSG00000004113	2.07482826195076	Major
prmtr.1504	chr3	138143448	138143448	+	ENSMUSG00000004127	2.87314387466106	Major
prmtr.1505	chr3	138143799	138143799	+	ENSMUSG00000004127	0.37111060617555	Minor
prmtr.1506	chr12	38779380	38779380	+	ENSMUSG00000004151	0	Inactive
prmtr.1509	chr12	38781129	38781129	+	ENSMUSG00000004151	0.281335799343308	Minor
prmtr.1510	chr12	38783470	38783470	+	ENSMUSG00000004151	1.45931257754661	Major
prmtr.1511	chr12	38819543	38819543	+	ENSMUSG00000004151	0.0182770644068076	Inactive
prmtr.1512	chr12	38837398	38837398	+	ENSMUSG00000004151	0.0203774474288023	Inactive
prmtr.1513	chr15	76660641	76660641	+	ENSMUSG00000004187	2.61009188541409	Major
prmtr.1514	chr10	60277627	60277627	+	ENSMUSG00000004207	7.11704418181853	Major
prmtr.1515	chr10	60284461	60284461	+	ENSMUSG00000004207	0.00940047975945485	Inactive
prmtr.1516	chrX	74393290	74393290	+	ENSMUSG00000004221	0.0654852933335147	Inactive
prmtr.1517	chrX	74424534	74424534	+	ENSMUSG00000004221	0.662132688799203	Minor
prmtr.1518	chrX	74427902	74427902	+	ENSMUSG00000004221	0.00977334005625757	Inactive
prmtr.1519	chrX	74429281	74429281	+	ENSMUSG00000004221	0.0244917638708001	Inactive
prmtr.1520	chrX	74429671	74429671	+	ENSMUSG00000004221	4.57695563950781	Major
prmtr.1522	chr19	44756045	44756045	+	ENSMUSG00000004231	1.26618180909671	Major
prmtr.1524	chr3	99141068	99141068	+	ENSMUSG00000004233	0.846226380628619	Major
prmtr.1525	chr6	124745625	124745625	-	ENSMUSG00000004263	0.0292219242362164	Inactive
prmtr.1526	chr6	124756054	124756054	-	ENSMUSG00000004263	0.0606052067670413	Inactive
prmtr.1527	chr6	124756524	124756524	-	ENSMUSG00000004263	4.41313413014717	Major
prmtr.1528	chr6	124712336	124712336	+	ENSMUSG00000004264	7.08766768571681	Major
prmtr.1533	chr6	124727461	124727461	-	ENSMUSG00000004266	0	Inactive
prmtr.1535	chr6	124733154	124733154	-	ENSMUSG00000004266	1.16267948916622	Major
prmtr.1536	chr6	124738714	124738714	-	ENSMUSG00000004266	0.383546514388954	Minor
prmtr.1537	chr6	124763921	124763921	-	ENSMUSG00000004267	0.0799959387155133	Inactive
prmtr.1539	chr6	124769673	124769673	-	ENSMUSG00000004267	2.82883504740343	Major
prmtr.1541	chr6	124712178	124712178	-	ENSMUSG00000004268	7.78469812046537	Major
prmtr.1542	chr6	124663027	124663027	+	ENSMUSG00000004270	6.54073223701756	Major
prmtr.1544	chr6	29467718	29467718	+	ENSMUSG00000004285	8.96353518740198	Major
prmtr.1545	chr6	29468068	29468068	+	ENSMUSG00000004285	0.135248548966677	Inactive
prmtr.1546	chr11	44400063	44400063	+	ENSMUSG00000004296	0	Inactive
prmtr.1547	chrX	7188714	7188714	-	ENSMUSG00000004317	2.9499445299222	Major
prmtr.1548	chrX	7319358	7319358	-	ENSMUSG00000004317	1.22169948176919	Minor
prmtr.1550	chr8	60955233	60955233	-	ENSMUSG00000004319	3.67043327067284	Minor
prmtr.1551	chr8	60983300	60983300	-	ENSMUSG00000004319	4.15162686305524	Major
prmtr.1553	chr7	17056679	17056679	-	ENSMUSG00000004328	1.68497342162761	Major
prmtr.1554	chr7	17062427	17062427	-	ENSMUSG00000004328	0.570452842831074	Minor
prmtr.1555	chr13	21312125	21312125	+	ENSMUSG00000004341	0.742664228647514	Major
prmtr.1556	chr13	21317258	21317258	+	ENSMUSG00000004341	0.0756209170082914	Inactive
prmtr.1557	chr13	21292731	21292731	-	ENSMUSG00000004344	0	Inactive
prmtr.1559	chr6	56362810	56362810	-	ENSMUSG00000004347	0	Inactive
prmtr.1560	chr6	56369631	56369631	-	ENSMUSG00000004347	0.136020490794078	Inactive
prmtr.1561	chr6	56569103	56569103	-	ENSMUSG00000004347	0.334170205511398	Major
prmtr.1563	chr10	88826804	88826804	-	ENSMUSG00000004356	3.33472200496097	Major
prmtr.1564	chr10	88683023	88683023	-	ENSMUSG00000004359	0.0363053045958323	Inactive
prmtr.1565	chr10	88685015	88685015	-	ENSMUSG00000004359	0	Inactive
prmtr.1566	chr10	29211606	29211606	+	ENSMUSG00000004360	0.0721430902384345	Inactive
prmtr.1568	chr1	80340480	80340480	-	ENSMUSG00000004364	6.6902862064334	Major
prmtr.1569	chr16	23890844	23890844	-	ENSMUSG00000004366	2.65606754831561	Major
prmtr.1570	chr7	4778141	4778141	-	ENSMUSG00000004371	0	Inactive
prmtr.1571	chr7	4782857	4782857	-	ENSMUSG00000004371	0	Inactive
prmtr.1572	chr8	73353540	73353540	-	ENSMUSG00000004383	4.89685768424555	Major
prmtr.1573	chr11	6267772	6267772	-	ENSMUSG00000004393	4.91329720327549	Major
prmtr.1574	chr11	6274870	6274870	-	ENSMUSG00000004394	7.38431018012441	Major
prmtr.1575	chr5	136773046	136773046	-	ENSMUSG00000004415	0.0341193284025514	Inactive
prmtr.1576	chr5	136882743	136882743	-	ENSMUSG00000004415	0.0130727125840169	Inactive
prmtr.1577	chr5	136883184	136883184	-	ENSMUSG00000004415	2.55054040399237	Major
prmtr.1578	chr6	120916853	120916853	-	ENSMUSG00000004446	2.30552037488784	Major
prmtr.1580	chr1	119504794	119504794	-	ENSMUSG00000004451	4.68098896428186	Major
prmtr.1581	chr5	122158278	122158278	+	ENSMUSG00000004455	0.105736682794772	Inactive
prmtr.1582	chr16	22857845	22857845	+	ENSMUSG00000004460	6.33039475990325	Major
prmtr.1584	chr16	22857569	22857569	-	ENSMUSG00000004462	2.03595367145763	Major
prmtr.1585	chr7	44306902	44306902	-	ENSMUSG00000004473	0.280050660386159	Major
prmtr.1586	chr7	12965838	12965838	+	ENSMUSG00000004500	1.2870985559084	Major
prmtr.1587	chr7	97081586	97081586	+	ENSMUSG00000004508	2.39421462932281	Major
prmtr.1588	chr5	113858774	113858774	-	ENSMUSG00000004530	0	Inactive
prmtr.1589	chr5	113874648	113874648	-	ENSMUSG00000004530	0	Inactive
prmtr.1590	chr5	113882431	113882431	-	ENSMUSG00000004530	0	Inactive
prmtr.1591	chr5	113882945	113882945	-	ENSMUSG00000004530	0.042557424661149	Inactive
prmtr.1592	chr5	113908758	113908758	-	ENSMUSG00000004530	4.72640262794109	Major
prmtr.1593	chr6	52713729	52713729	+	ENSMUSG00000004535	6.2972017428406	Major
prmtr.1594	chr6	52714219	52714219	+	ENSMUSG00000004535	0.391362796060477	Minor
prmtr.1595	chr6	52740877	52740877	+	ENSMUSG00000004535	0.0654165185175116	Inactive
prmtr.1596	chr7	18821607	18821607	-	ENSMUSG00000004540	0.028309641655346	Inactive
prmtr.1597	chr7	18798520	18798520	-	ENSMUSG00000004542	0	Inactive
prmtr.1598	chr1	131638306	131638306	+	ENSMUSG00000004552	1.98770009198352	Major
prmtr.1599	chr14	51910206	51910206	-	ENSMUSG00000004558	0	Inactive
prmtr.1600	chr14	51911989	51911989	-	ENSMUSG00000004558	0.0373273162312458	Inactive
prmtr.1601	chr14	51912845	51912845	-	ENSMUSG00000004558	0.887360189021497	Minor
prmtr.1602	chr14	51913575	51913575	-	ENSMUSG00000004558	4.60676758857938	Major
prmtr.1603	chr14	51914158	51914158	-	ENSMUSG00000004558	4.07114051052211	Minor
prmtr.1604	chr14	51884842	51884842	+	ENSMUSG00000004561	4.83351192203896	Major
prmtr.1606	chr14	51885402	51885402	+	ENSMUSG00000004561	0	Inactive
prmtr.1607	chr14	51984838	51984838	+	ENSMUSG00000004562	1.8936178459874	Major
prmtr.1611	chr8	3515384	3515384	+	ENSMUSG00000004565	2.46041852352704	Major
prmtr.1612	chr8	3515637	3515637	+	ENSMUSG00000004565	0.00970342993705764	Inactive
prmtr.1619	chr8	3500457	3500457	+	ENSMUSG00000004567	3.74060519883577	Major
prmtr.1622	chr8	3393038	3393038	+	ENSMUSG00000004568	2.39297828291763	Major
prmtr.1624	chr3	142882004	142882004	-	ENSMUSG00000004591	4.18292905814233	Major
prmtr.1626	chr7	43532954	43532954	-	ENSMUSG00000004609	0.0410299734684857	Inactive
prmtr.1628	chr7	43544428	43544428	-	ENSMUSG00000004609	0	Inactive
prmtr.1629	chr7	43444083	43444083	+	ENSMUSG00000004610	6.62488039226432	Major
prmtr.1631	chr7	43456501	43456501	+	ENSMUSG00000004610	0.429488029709734	Minor
prmtr.1632	chr7	43457036	43457036	+	ENSMUSG00000004610	0	Inactive
prmtr.1633	chr7	43437073	43437073	+	ENSMUSG00000004612	0.471997312257753	Major
prmtr.1634	chr8	3630955	3630955	+	ENSMUSG00000004626	4.23610846667122	Major
prmtr.1636	chr8	3639574	3639574	+	ENSMUSG00000004626	0	Inactive
prmtr.1638	chr8	3625282	3625282	-	ENSMUSG00000004630	0.234448276031663	Inactive
prmtr.1639	chr8	3625545	3625545	-	ENSMUSG00000004630	0.0704557226986201	Inactive
prmtr.1640	chr6	4747207	4747207	-	ENSMUSG00000004631	5.21347327328403	Major
prmtr.1641	chr6	54039554	54039554	+	ENSMUSG00000004633	2.22555359453916	Major
prmtr.1642	chr6	54097720	54097720	+	ENSMUSG00000004633	0	Inactive
prmtr.1643	chr6	54264858	54264858	+	ENSMUSG00000004633	0.139509809817958	Inactive
prmtr.1644	chr6	54267131	54267131	+	ENSMUSG00000004633	0.135705017747164	Inactive
prmtr.1645	chr6	54269156	54269156	+	ENSMUSG00000004633	0.108042509610084	Inactive
prmtr.1647	chr8	114439655	114439655	+	ENSMUSG00000004637	5.02640287974708	Major
prmtr.1649	chr8	114608436	114608436	+	ENSMUSG00000004637	0	Inactive
prmtr.1650	chr8	114712167	114712167	+	ENSMUSG00000004637	0	Inactive
prmtr.1652	chr7	87493512	87493512	-	ENSMUSG00000004651	0.0195968006193221	Inactive
prmtr.1653	chr6	55376343	55376343	+	ENSMUSG00000004654	0.00911073478555767	Inactive
prmtr.1654	chr6	55336432	55336432	+	ENSMUSG00000004655	5.43502909272266	Major
prmtr.1655	chr9	57791648	57791648	-	ENSMUSG00000004661	0	Inactive
prmtr.1656	chr9	57796221	57796221	-	ENSMUSG00000004661	0	Inactive
prmtr.1657	chr9	57820627	57820627	-	ENSMUSG00000004661	0	Inactive
prmtr.1659	chr9	57836793	57836793	-	ENSMUSG00000004661	1.53283516605115	Major
prmtr.1660	chr10	79988584	79988584	+	ENSMUSG00000004665	6.41750472648099	Major
prmtr.1661	chr10	80039795	80039795	-	ENSMUSG00000004667	7.07619189574677	Major
prmtr.1662	chr11	9191942	9191942	+	ENSMUSG00000004668	0.0820287651230626	Inactive
prmtr.1663	chr11	9193451	9193451	+	ENSMUSG00000004668	0	Inactive
prmtr.1664	chr8	71272714	71272714	+	ENSMUSG00000004677	0.686638698162512	Major
prmtr.1669	chr12	34528874	34528874	-	ENSMUSG00000004698	2.27596351109097	Major
prmtr.1670	chr12	34618493	34618493	-	ENSMUSG00000004698	0	Inactive
prmtr.1671	chr1	171607410	171607410	-	ENSMUSG00000004707	0.372290191697763	Major
prmtr.1672	chr1	171559193	171559193	+	ENSMUSG00000004709	0	Inactive
prmtr.1673	chr17	57358686	57358686	+	ENSMUSG00000004730	0.174266440863186	Inactive
prmtr.1674	chr11	4095140	4095140	-	ENSMUSG00000004748	0.0743730317851084	Inactive
prmtr.1675	chr11	4095445	4095445	-	ENSMUSG00000004748	4.2919706451335	Major
prmtr.1676	chr1	33719887	33719887	+	ENSMUSG00000004768	3.22557630548879	Major
prmtr.1677	chr1	33720407	33720407	+	ENSMUSG00000004768	0.0441342917890431	Inactive
prmtr.1678	chr9	64726453	64726453	-	ENSMUSG00000004771	0	Inactive
prmtr.1680	chr9	64736511	64736511	-	ENSMUSG00000004771	0	Inactive
prmtr.1681	chr9	64737758	64737758	-	ENSMUSG00000004771	6.81560040565621	Major
prmtr.1682	chr12	85219481	85219481	+	ENSMUSG00000004788	6.36081492800389	Major
prmtr.1683	chr12	85110833	85110833	+	ENSMUSG00000004789	4.69696828395307	Major
prmtr.1684	chr12	85125861	85125861	+	ENSMUSG00000004789	0.274221035788974	Minor
prmtr.1685	chr12	85177790	85177790	-	ENSMUSG00000004791	1.67041138554825	Major
prmtr.1687	chr11	61855073	61855073	-	ENSMUSG00000004798	5.39933005310894	Major
prmtr.1688	chr5	135573049	135573049	-	ENSMUSG00000004814	2.28228639690561	Major
prmtr.1689	chr5	108660811	108660811	-	ENSMUSG00000004815	4.1592880951093	Major
prmtr.1690	chr5	108795363	108795363	-	ENSMUSG00000004821	0	Inactive
prmtr.1691	chr11	61653265	61653265	+	ENSMUSG00000004837	2.87296689570626	Major
prmtr.1692	chr11	61669046	61669046	+	ENSMUSG00000004837	0	Inactive
prmtr.1693	chr16	65520511	65520511	+	ENSMUSG00000004842	0	Inactive
prmtr.1695	chr16	65562697	65562697	-	ENSMUSG00000004843	6.85705546752828	Major
prmtr.1696	chr5	136987019	136987019	+	ENSMUSG00000004846	5.16211963174654	Major
prmtr.1698	chr5	137045407	137045407	-	ENSMUSG00000004849	1.09904221055757	Minor
prmtr.1699	chr5	137045795	137045795	-	ENSMUSG00000004849	0.337518533757342	Minor
prmtr.1700	chr5	137046135	137046135	-	ENSMUSG00000004849	6.36511522377965	Major
prmtr.1701	chr17	28769307	28769307	+	ENSMUSG00000004864	2.51311546299478	Major
prmtr.1702	chr17	28622521	28622521	-	ENSMUSG00000004865	4.3326417376542	Major
prmtr.1703	chr1	78197134	78197134	-	ENSMUSG00000004872	0.658204048690333	Major
prmtr.1705	chr1	181842379	181842379	-	ENSMUSG00000004880	3.92869980018024	Major
prmtr.1706	chr1	181843046	181843046	-	ENSMUSG00000004880	0.0121794773154773	Inactive
prmtr.1707	chr3	87948666	87948666	+	ENSMUSG00000004885	4.29965051814866	Major
prmtr.1708	chr3	87971093	87971093	+	ENSMUSG00000004891	3.65763228543081	Major
prmtr.1709	chr3	87999634	87999634	-	ENSMUSG00000004892	0.0568625443924533	Inactive
prmtr.1710	chr3	88000230	88000230	-	ENSMUSG00000004892	1.58891691340668	Major
prmtr.1711	chr3	88027478	88027478	-	ENSMUSG00000004894	0.312388683831198	Major
prmtr.1712	chr3	87885608	87885608	-	ENSMUSG00000004895	4.73839072414452	Major
prmtr.1713	chr3	87925275	87925275	-	ENSMUSG00000004896	0.183043027808898	Inactive
prmtr.1714	chr3	87927708	87927708	-	ENSMUSG00000004896	0.371569314164905	Minor
prmtr.1715	chr3	87928258	87928258	-	ENSMUSG00000004896	3.55045246758557	Minor
prmtr.1716	chr3	87930583	87930583	-	ENSMUSG00000004896	4.38868651158469	Major
prmtr.1717	chr3	87906321	87906321	+	ENSMUSG00000004897	8.23505273934052	Major
prmtr.1718	chr3	87906850	87906850	+	ENSMUSG00000004897	1.17141688136067	Minor
prmtr.1719	chr3	87907534	87907534	+	ENSMUSG00000004897	0	Inactive
prmtr.1720	chr3	87910034	87910034	+	ENSMUSG00000004897	0.0442831111907675	Inactive
prmtr.1721	chr6	120773578	120773578	+	ENSMUSG00000004902	1.27308199786805	Major
prmtr.1722	chr10	81070035	81070035	+	ENSMUSG00000004929	4.4964525437677	Major
prmtr.1723	chr10	81266960	81266960	+	ENSMUSG00000004931	0	Inactive
prmtr.1728	chr10	81252935	81252935	+	ENSMUSG00000004933	0.776434546772747	Minor
prmtr.1729	chr10	81257299	81257299	+	ENSMUSG00000004933	1.9754713266596	Major
prmtr.1730	chr10	81257830	81257830	+	ENSMUSG00000004933	0.105842372132335	Inactive
prmtr.1732	chr10	81167923	81167923	-	ENSMUSG00000004934	3.2013671207012	Major
prmtr.1733	chr9	64195678	64195678	-	ENSMUSG00000004936	0	Inactive
prmtr.1734	chr9	64253631	64253631	-	ENSMUSG00000004936	5.5720882912534	Major
prmtr.1735	chr10	81060178	81060178	-	ENSMUSG00000004937	6.3154879173902	Major
prmtr.1736	chr10	81202051	81202051	-	ENSMUSG00000004939	0.448177370508002	Major
prmtr.1737	chr17	5440259	5440259	-	ENSMUSG00000004945	7.14204139033059	Major
prmtr.1738	chr5	135994800	135994800	+	ENSMUSG00000004947	2.82886988553476	Major
prmtr.1740	chr5	135980099	135980099	+	ENSMUSG00000004948	0.274287885749273	Major
prmtr.1741	chr5	135887919	135887919	+	ENSMUSG00000004951	6.3705216616445	Major
prmtr.1742	chr5	136083916	136083916	+	ENSMUSG00000004952	1.94662170275083	Major
prmtr.1743	chr5	136085070	136085070	+	ENSMUSG00000004952	0	Inactive
prmtr.1746	chr7	4546973	4546973	-	ENSMUSG00000004961	0	Inactive
prmtr.1747	chr7	4547541	4547541	-	ENSMUSG00000004961	2.25086798635538	Major
prmtr.1749	chr6	51469894	51469894	-	ENSMUSG00000004980	10.9773898071696	Major
prmtr.1751	chr6	117937692	117937692	-	ENSMUSG00000004988	0.0108757315284294	Inactive
prmtr.1752	chr8	84270380	84270380	-	ENSMUSG00000004994	0.0602123513200992	Inactive
prmtr.1754	chr8	84257326	84257326	-	ENSMUSG00000004996	4.95883868928356	Major
prmtr.1755	chr3	146764570	146764570	-	ENSMUSG00000005034	0	Inactive
prmtr.1756	chr3	146770261	146770261	-	ENSMUSG00000005034	1.98054792438513	Minor
prmtr.1757	chr3	146770781	146770781	-	ENSMUSG00000005034	1.56357764314238	Minor
prmtr.1758	chr3	146781416	146781416	-	ENSMUSG00000005034	0.850021742919474	Minor
prmtr.1759	chr3	146788836	146788836	-	ENSMUSG00000005034	0	Inactive
prmtr.1760	chr3	146812960	146812960	-	ENSMUSG00000005034	6.2393227623035	Major
prmtr.1761	chr11	119347861	119347861	-	ENSMUSG00000005043	0	Inactive
prmtr.1763	chr11	119355536	119355536	-	ENSMUSG00000005043	1.23478175973609	Major
prmtr.1764	chr4	152338651	152338651	+	ENSMUSG00000005045	1.70965743789299	Major
prmtr.1765	chr4	152341595	152341595	+	ENSMUSG00000005045	0.0646104645608819	Inactive
prmtr.1767	chr10	78425669	78425669	+	ENSMUSG00000005054	7.1736607194297	Major
prmtr.1768	chr5	136244903	136244903	-	ENSMUSG00000005057	1.11157140461964	Major
prmtr.1769	chr5	136246556	136246556	-	ENSMUSG00000005057	0.0181650665727904	Inactive
prmtr.1770	chr6	124414042	124414042	-	ENSMUSG00000005069	0.0469394890635298	Inactive
prmtr.1772	chr6	124414863	124414863	-	ENSMUSG00000005069	0.0681540492869517	Inactive
prmtr.1773	chr6	124415067	124415067	-	ENSMUSG00000005069	3.84046837960214	Major
prmtr.1774	chr12	72085589	72085589	+	ENSMUSG00000005078	0.00970270833393744	Inactive
prmtr.1775	chr12	72085789	72085789	+	ENSMUSG00000005078	0	Inactive
prmtr.1776	chr12	72085857	72085857	+	ENSMUSG00000005078	5.57600794477353	Major
prmtr.1777	chr2	102901665	102901665	-	ENSMUSG00000005087	3.26040784771491	Major
prmtr.1778	chr2	102658659	102658659	+	ENSMUSG00000005089	2.05196173184599	Major
prmtr.1779	chr2	102675484	102675484	+	ENSMUSG00000005089	0.300656622405038	Minor
prmtr.1780	chr2	102706356	102706356	+	ENSMUSG00000005089	0	Inactive
prmtr.1781	chr2	102706438	102706438	+	ENSMUSG00000005089	0.156049271457005	Inactive
prmtr.1782	chr2	102718974	102718974	+	ENSMUSG00000005089	0	Inactive
prmtr.1785	chr2	118388618	118388618	+	ENSMUSG00000005102	3.79548160287284	Major
prmtr.1786	chr2	118389112	118389112	+	ENSMUSG00000005102	0	Inactive
prmtr.1790	chr5	38531996	38531996	-	ENSMUSG00000005103	0	Inactive
prmtr.1791	chr5	38561806	38561806	-	ENSMUSG00000005103	5.98883949821446	Major
prmtr.1792	chr5	38563221	38563221	-	ENSMUSG00000005103	0.0644682399358886	Inactive
prmtr.1794	chr5	38480306	38480306	-	ENSMUSG00000005107	0.559415721239168	Major
prmtr.1796	chr5	38491957	38491957	-	ENSMUSG00000005107	0.420178914932802	Minor
prmtr.1798	chr5	38503143	38503143	-	ENSMUSG00000005107	0	Inactive
prmtr.1799	chr15	66891320	66891320	+	ENSMUSG00000005124	2.74128972473762	Major
prmtr.1800	chr15	66909311	66909311	+	ENSMUSG00000005124	0.0111229170725886	Inactive
prmtr.1802	chr15	66967940	66967940	-	ENSMUSG00000005125	0	Inactive
prmtr.1803	chr15	66969640	66969640	-	ENSMUSG00000005125	5.82722801788176	Major
prmtr.1804	chr9	53402325	53402325	+	ENSMUSG00000005131	0.0158722439741036	Inactive
prmtr.1805	chr9	53403337	53403337	+	ENSMUSG00000005131	0.0233829230497759	Inactive
prmtr.1806	chr9	53405286	53405286	+	ENSMUSG00000005131	0.0198690175103114	Inactive
prmtr.1807	chr8	85083315	85083315	+	ENSMUSG00000005142	5.76803111070986	Major
prmtr.1808	chr14	99298691	99298691	+	ENSMUSG00000005148	1.66211371127545	Major
prmtr.1809	chr8	85076107	85076107	-	ENSMUSG00000005150	0	Inactive
prmtr.1810	chr8	85080746	85080746	-	ENSMUSG00000005150	4.142142925748	Major
prmtr.1811	chr8	84969587	84969587	+	ENSMUSG00000005161	10.2853493983844	Major
prmtr.1815	chr11	69758637	69758637	-	ENSMUSG00000005198	5.64846989659809	Major
prmtr.1817	chr11	69617905	69617905	-	ENSMUSG00000005202	1.51148945162391	Major
prmtr.1818	chr11	69676947	69676947	-	ENSMUSG00000005204	0	Inactive
prmtr.1820	chr11	69681846	69681846	-	ENSMUSG00000005204	6.69502117391694	Major
prmtr.1821	chr11	69682084	69682084	-	ENSMUSG00000005204	0.066967589831122	Inactive
prmtr.1822	chr5	72380288	72380288	-	ENSMUSG00000005220	0	Inactive
prmtr.1823	chr5	72504208	72504208	-	ENSMUSG00000005220	0.808682587383028	Minor
prmtr.1824	chr5	72504473	72504473	-	ENSMUSG00000005220	1.60705677055617	Major
prmtr.1825	chr6	54595111	54595111	+	ENSMUSG00000005225	2.09425198434101	Major
prmtr.1826	chr6	54603147	54603147	+	ENSMUSG00000005225	0.0231729090322978	Inactive
prmtr.1827	chr2	69211073	69211073	+	ENSMUSG00000005232	0.531695410935908	Major
prmtr.1828	chr2	69219971	69219971	+	ENSMUSG00000005232	0.324649219369171	Minor
prmtr.1831	chr11	69465694	69465694	-	ENSMUSG00000005237	0	Inactive
prmtr.1833	chr11	69518389	69518389	-	ENSMUSG00000005237	0.786085649204622	Major
prmtr.1835	chr11	69549110	69549110	-	ENSMUSG00000005237	0	Inactive
prmtr.1836	chr16	97763491	97763491	-	ENSMUSG00000005251	0.0304941594455123	Inactive
prmtr.1837	chr16	97763737	97763737	-	ENSMUSG00000005251	1.35223659559983	Major
prmtr.1838	chr16	18811779	18811779	+	ENSMUSG00000005262	0.0967450747788838	Inactive
prmtr.1842	chr11	62731885	62731885	-	ENSMUSG00000005267	1.31951578766421	Major
prmtr.1843	chr15	10177414	10177414	+	ENSMUSG00000005268	0.83350063271488	Major
prmtr.1844	chr15	10213465	10213465	+	ENSMUSG00000005268	0	Inactive
prmtr.1845	chr15	10215955	10215955	+	ENSMUSG00000005268	0	Inactive
prmtr.1846	chr15	10223986	10223986	+	ENSMUSG00000005268	0.699192285129678	Minor
prmtr.1847	chr15	10249560	10249560	+	ENSMUSG00000005268	0.0648862052478415	Inactive
prmtr.1849	chr5	33770454	33770454	-	ENSMUSG00000005299	0.0774020796955262	Inactive
prmtr.1850	chr5	33782817	33782817	-	ENSMUSG00000005299	3.46504354270744	Major
prmtr.1851	chr13	58183324	58183324	-	ENSMUSG00000005312	0	Inactive
prmtr.1852	chr13	58215653	58215653	-	ENSMUSG00000005312	6.55636531079467	Major
prmtr.1853	chr13	55152640	55152640	+	ENSMUSG00000005320	1.52163890334997	Major
prmtr.1854	chr13	55155683	55155683	+	ENSMUSG00000005320	0.0095036185747104	Inactive
prmtr.1855	chr1	173367695	173367695	-	ENSMUSG00000005338	2.88100502970279	Major
prmtr.1856	chr1	173227214	173227214	-	ENSMUSG00000005339	0	Inactive
prmtr.1857	chr15	77915700	77915700	-	ENSMUSG00000005354	0.868606053116538	Major
prmtr.1859	chr10	78717406	78717406	-	ENSMUSG00000005355	0	Inactive
prmtr.1860	chr10	78718294	78718294	-	ENSMUSG00000005355	0	Inactive
prmtr.1861	chr10	78780496	78780496	+	ENSMUSG00000005357	1.31622972962252	Major
prmtr.1862	chr10	78780702	78780702	+	ENSMUSG00000005357	0	Inactive
prmtr.1863	chr15	8709588	8709588	-	ENSMUSG00000005360	0	Inactive
prmtr.1864	chr15	8710764	8710764	-	ENSMUSG00000005360	2.92615653027064	Major
prmtr.1865	chr6	106799033	106799033	-	ENSMUSG00000005362	0	Inactive
prmtr.1866	chr6	106800074	106800074	-	ENSMUSG00000005362	4.70828153389254	Major
prmtr.1868	chr6	106749037	106749037	-	ENSMUSG00000005364	0	Inactive
prmtr.1869	chr17	87975050	87975050	+	ENSMUSG00000005370	3.95194260705855	Major
prmtr.1870	chr17	88065291	88065291	-	ENSMUSG00000005371	2.52449978480719	Major
prmtr.1871	chr5	135089890	135089890	+	ENSMUSG00000005373	0.0668984898930394	Inactive
prmtr.1872	chr5	135106902	135106902	+	ENSMUSG00000005373	1.72183812290134	Major
prmtr.1874	chr5	135149657	135149657	+	ENSMUSG00000005374	4.81860485632295	Major
prmtr.1877	chr5	135061469	135061469	-	ENSMUSG00000005378	1.55689796630642	Major
prmtr.1878	chr5	135063764	135063764	-	ENSMUSG00000005378	0	Inactive
prmtr.1880	chr5	135064959	135064959	-	ENSMUSG00000005378	0.0165602587190008	Inactive
prmtr.1881	chr13	13437551	13437551	+	ENSMUSG00000005397	6.77589545439706	Major
prmtr.1882	chr8	75109569	75109569	+	ENSMUSG00000005410	3.7518510521884	Major
prmtr.1884	chr8	75093621	75093621	+	ENSMUSG00000005413	6.01296452814241	Major
prmtr.1885	chr11	59661305	59661305	+	ENSMUSG00000005417	0.0115747780516877	Inactive
prmtr.1886	chr11	59662495	59662495	+	ENSMUSG00000005417	6.29027723927569	Major
prmtr.1891	chr7	25267704	25267704	+	ENSMUSG00000005442	0.506679796436017	Minor
prmtr.1892	chr7	25268387	25268387	+	ENSMUSG00000005442	1.72688567055101	Minor
prmtr.1893	chr7	25278422	25278422	+	ENSMUSG00000005442	0.1311861824917	Inactive
prmtr.1894	chr7	25279641	25279641	+	ENSMUSG00000005442	0.0119482247372435	Inactive
prmtr.1895	chr7	25282179	25282179	+	ENSMUSG00000005442	4.74054264438006	Major
prmtr.1896	chr7	25283217	25283217	+	ENSMUSG00000005442	0	Inactive
prmtr.1897	chr7	25291171	25291171	+	ENSMUSG00000005442	0.00721593032240853	Inactive
prmtr.1899	chr7	25297312	25297312	-	ENSMUSG00000005447	0	Inactive
prmtr.1901	chr8	84042589	84042589	-	ENSMUSG00000005465	0.376793718515949	Major
prmtr.1902	chr8	83972993	83972993	+	ENSMUSG00000005469	6.53070825441218	Major
prmtr.1903	chr8	83976883	83976883	+	ENSMUSG00000005469	0.099780975914722	Inactive
prmtr.1904	chr8	83955507	83955507	+	ENSMUSG00000005470	4.4192276015438	Major
prmtr.1905	chr5	136693146	136693146	+	ENSMUSG00000005474	0.0101288154406074	Inactive
prmtr.1906	chr5	136693676	136693676	+	ENSMUSG00000005474	0	Inactive
prmtr.1908	chr8	83715177	83715177	+	ENSMUSG00000005481	5.69401434391118	Major
prmtr.1909	chr8	83715548	83715548	+	ENSMUSG00000005481	1.01137937899419	Minor
prmtr.1910	chr8	83608193	83608193	+	ENSMUSG00000005483	6.06373201248119	Major
prmtr.1911	chr8	83608553	83608553	+	ENSMUSG00000005483	0.0734612389363212	Inactive
prmtr.1912	chr3	153865074	153865074	-	ENSMUSG00000005493	0	Inactive
prmtr.1913	chr3	153904891	153904891	-	ENSMUSG00000005493	0	Inactive
prmtr.1914	chr3	153906138	153906138	-	ENSMUSG00000005493	0.0828454176946903	Inactive
prmtr.1915	chr1	88008551	88008551	-	ENSMUSG00000005501	4.17870485834937	Major
prmtr.1916	chr6	52313498	52313498	+	ENSMUSG00000005503	0.085923430291222	Inactive
prmtr.1917	chr2	90904740	90904740	+	ENSMUSG00000005505	5.08923461328765	Major
prmtr.1918	chr2	90905075	90905075	+	ENSMUSG00000005505	0.0456954927521984	Inactive
prmtr.1919	chr2	90909164	90909164	+	ENSMUSG00000005505	0	Inactive
prmtr.1920	chr2	90940382	90940382	+	ENSMUSG00000005506	5.25156304300973	Major
prmtr.1921	chr2	90965092	90965092	+	ENSMUSG00000005506	0.679995489501679	Minor
prmtr.1925	chr2	90898454	90898454	-	ENSMUSG00000005510	0.114853126952299	Inactive
prmtr.1928	chr2	90904827	90904827	-	ENSMUSG00000005510	7.28807609348001	Major
prmtr.1929	chr5	135670033	135670033	+	ENSMUSG00000005514	0.15993697845471	Inactive
prmtr.1930	chr5	135674581	135674581	+	ENSMUSG00000005514	0.732094986892495	Minor
prmtr.1931	chr5	135689036	135689036	+	ENSMUSG00000005514	5.14071364577435	Major
prmtr.1932	chr5	135725728	135725728	+	ENSMUSG00000005514	1.68221199662817	Minor
prmtr.1933	chr7	67952827	67952827	+	ENSMUSG00000005533	4.62739652415583	Major
prmtr.1935	chr8	3279617	3279617	-	ENSMUSG00000005534	4.62243511689203	Major
prmtr.1936	chr8	3690390	3690390	-	ENSMUSG00000005540	0	Inactive
prmtr.1937	chr8	3690861	3690861	-	ENSMUSG00000005540	0	Inactive
prmtr.1938	chr8	3691163	3691163	-	ENSMUSG00000005540	0	Inactive
prmtr.1939	chr8	3694175	3694175	-	ENSMUSG00000005540	0	Inactive
prmtr.1940	chr7	26835305	26835305	+	ENSMUSG00000005547	0.834834220405987	Major
prmtr.1941	chr7	26836203	26836203	+	ENSMUSG00000005547	0	Inactive
prmtr.1943	chr7	26840944	26840944	+	ENSMUSG00000005547	0	Inactive
prmtr.1944	chr7	30712209	30712209	+	ENSMUSG00000005553	0.0390618992400523	Inactive
prmtr.1945	chr7	12999114	12999114	+	ENSMUSG00000005566	0.0588572867253901	Inactive
prmtr.1946	chr7	13024152	13024152	+	ENSMUSG00000005566	7.50065012780054	Major
prmtr.1948	chr7	13037521	13037521	-	ENSMUSG00000005575	0.0180713731386308	Inactive
prmtr.1951	chr16	4420498	4420498	-	ENSMUSG00000005580	0.963098397306475	Major
prmtr.1952	chr13	83504034	83504034	+	ENSMUSG00000005583	0.257018669509189	Minor
prmtr.1953	chr13	83523473	83523473	+	ENSMUSG00000005583	0	Inactive
prmtr.1954	chr13	83524291	83524291	+	ENSMUSG00000005583	0	Inactive
prmtr.1955	chr13	83524535	83524535	+	ENSMUSG00000005583	4.87799577431265	Major
prmtr.1956	chr13	83530138	83530138	+	ENSMUSG00000005583	0	Inactive
prmtr.1957	chr13	83572348	83572348	+	ENSMUSG00000005583	0	Inactive
prmtr.1958	chr13	83573607	83573607	+	ENSMUSG00000005583	0.128605771790118	Inactive
prmtr.1959	chr13	83575145	83575145	+	ENSMUSG00000005583	0	Inactive
prmtr.1963	chr7	111028951	111028951	+	ENSMUSG00000005609	5.60603701404752	Major
prmtr.1965	chr7	111073151	111073151	-	ENSMUSG00000005610	0	Inactive
prmtr.1967	chr7	111076209	111076209	-	ENSMUSG00000005610	0.16126167918933	Inactive
prmtr.1969	chr7	111082195	111082195	-	ENSMUSG00000005610	0	Inactive
prmtr.1972	chr7	110926403	110926403	-	ENSMUSG00000005611	1.18884810519522	Major
prmtr.1974	chr7	110982461	110982461	-	ENSMUSG00000005611	0.891352452746726	Minor
prmtr.1975	chr16	32430921	32430921	+	ENSMUSG00000005615	6.22642418508006	Major
prmtr.1976	chr7	80993681	80993681	+	ENSMUSG00000005621	1.81563241969579	Major
prmtr.1977	chr7	81023420	81023420	+	ENSMUSG00000005621	0	Inactive
prmtr.1979	chr3	95042614	95042614	-	ENSMUSG00000005625	6.80071460972435	Major
prmtr.1980	chr3	95124476	95124476	+	ENSMUSG00000005628	0.166940199898734	Inactive
prmtr.1981	chr3	95127170	95127170	+	ENSMUSG00000005628	0	Inactive
prmtr.1982	chr3	87796951	87796951	+	ENSMUSG00000005640	0.187114188442919	Inactive
prmtr.1983	chr3	87801943	87801943	+	ENSMUSG00000005640	0	Inactive
prmtr.1984	chr7	13398132	13398132	+	ENSMUSG00000005649	0	Inactive
prmtr.1986	chr12	54795703	54795703	-	ENSMUSG00000005656	1.92727357539079	Major
prmtr.1987	chr6	83317606	83317606	-	ENSMUSG00000005667	4.65835413045076	Major
prmtr.1988	chr6	83325908	83325908	-	ENSMUSG00000005667	0.149832795508744	Inactive
prmtr.1989	chr5	75574916	75574916	+	ENSMUSG00000005672	3.85780371955262	Major
prmtr.1991	chr1	171222514	171222514	-	ENSMUSG00000005674	4.40582417548438	Major
prmtr.1992	chr1	171213970	171213970	+	ENSMUSG00000005677	0.897678851853765	Major
prmtr.1993	chr1	171225054	171225054	+	ENSMUSG00000005681	1.95157049170859	Major
prmtr.1994	chr10	128303335	128303335	+	ENSMUSG00000005682	4.23279003824072	Major
prmtr.1995	chr10	128337734	128337734	+	ENSMUSG00000005683	8.6514928597475	Major
prmtr.1996	chr7	110768206	110768206	+	ENSMUSG00000005686	0.769235366330521	Major
prmtr.1997	chr7	110768911	110768911	+	ENSMUSG00000005686	0.00740242756021229	Inactive
prmtr.1998	chr7	110772604	110772604	+	ENSMUSG00000005686	0	Inactive
prmtr.1999	chr7	110773672	110773672	+	ENSMUSG00000005686	0.498353858824782	Minor
prmtr.2000	chr7	110774244	110774244	+	ENSMUSG00000005686	0.0365517881763868	Inactive
prmtr.2002	chr3	103171655	103171655	+	ENSMUSG00000005687	6.71253767911838	Major
prmtr.2003	chrX	42502453	42502453	+	ENSMUSG00000005696	0.0250380289825833	Inactive
prmtr.2004	chrX	42514313	42514313	+	ENSMUSG00000005696	0	Inactive
prmtr.2005	chr8	105636568	105636568	+	ENSMUSG00000005698	3.40001914086354	Major
prmtr.2006	chr8	105636935	105636935	+	ENSMUSG00000005698	0	Inactive
prmtr.2007	chr8	105637066	105637066	+	ENSMUSG00000005698	0	Inactive
prmtr.2009	chr8	105701148	105701148	+	ENSMUSG00000005699	1.44963889290422	Major
prmtr.2010	chr8	105701647	105701647	+	ENSMUSG00000005699	1.26240825409354	Minor
prmtr.2011	chr8	105568298	105568298	-	ENSMUSG00000005705	0	Inactive
prmtr.2012	chr8	105579845	105579845	-	ENSMUSG00000005705	0.00970342993705764	Inactive
prmtr.2013	chr8	105637393	105637393	-	ENSMUSG00000005705	0	Inactive
prmtr.2015	chr15	78206400	78206400	-	ENSMUSG00000005716	0.031304328109431	Inactive
prmtr.2016	chr16	4559720	4559720	-	ENSMUSG00000005718	4.42201841827408	Major
prmtr.2017	chr16	18248067	18248067	-	ENSMUSG00000005732	0.134872950968956	Inactive
prmtr.2018	chr16	18248434	18248434	-	ENSMUSG00000005732	0.789189891518616	Minor
prmtr.2019	chr16	18248732	18248732	-	ENSMUSG00000005732	8.51995710574977	Major
prmtr.2020	chr1	165788681	165788681	+	ENSMUSG00000005763	0.0521371015288083	Inactive
prmtr.2021	chr1	165864655	165864655	+	ENSMUSG00000005763	0.0434352331674094	Inactive
prmtr.2022	chr3	94954075	94954075	+	ENSMUSG00000005774	0.931248072344	Major
prmtr.2023	chr3	94954384	94954384	+	ENSMUSG00000005774	0	Inactive
prmtr.2026	chr3	94886961	94886961	-	ENSMUSG00000005779	8.60674779239762	Major
prmtr.2027	chr9	7558456	7558456	+	ENSMUSG00000005800	0.397546293520687	Major
prmtr.2028	chr2	122702663	122702663	-	ENSMUSG00000005802	4.1183227795988	Major
prmtr.2029	chr2	122765237	122765237	+	ENSMUSG00000005803	0.497316380053771	Major
prmtr.2030	chr2	122781999	122781999	+	ENSMUSG00000005803	0.0387656579090593	Inactive
prmtr.2033	chr2	122738503	122738503	+	ENSMUSG00000005804	5.00243462907493	Major
prmtr.2034	chr3	138468954	138468954	-	ENSMUSG00000005813	0	Inactive
prmtr.2035	chr3	138481784	138481784	-	ENSMUSG00000005813	0	Inactive
prmtr.2036	chr3	138489515	138489515	-	ENSMUSG00000005813	5.73396013638717	Major
prmtr.2037	chr17	57247641	57247641	-	ENSMUSG00000005823	4.24007292004977	Major
prmtr.2038	chr17	57194189	57194189	-	ENSMUSG00000005824	0.245247286350016	Inactive
prmtr.2039	chr18	11052510	11052510	+	ENSMUSG00000005836	2.29056410130426	Major
prmtr.2040	chr16	11203331	11203331	-	ENSMUSG00000005846	7.73454257551226	Major
prmtr.2041	chrX	71991849	71991849	+	ENSMUSG00000005864	0	Inactive
prmtr.2042	chr18	34220924	34220924	+	ENSMUSG00000005871	1.94905971660216	Minor
prmtr.2043	chr18	34247698	34247698	+	ENSMUSG00000005871	0.720284676447464	Minor
prmtr.2044	chr18	34301261	34301261	+	ENSMUSG00000005871	2.93773404754174	Major
prmtr.2045	chr18	34373415	34373415	-	ENSMUSG00000005873	7.67698221033057	Major
prmtr.2046	chr2	156008045	156008045	+	ENSMUSG00000005881	7.08032616314482	Major
prmtr.2049	chr2	156016509	156016509	+	ENSMUSG00000005881	0.14492508741044	Inactive
prmtr.2050	chr2	156017215	156017215	+	ENSMUSG00000005881	0	Inactive
prmtr.2051	chr2	155851692	155851692	-	ENSMUSG00000005882	0	Inactive
prmtr.2052	chr2	155930310	155930310	-	ENSMUSG00000005882	2.71674699948858	Major
prmtr.2053	chr2	172979842	172979842	+	ENSMUSG00000005883	0.305917347047751	Major
prmtr.2056	chr1	13299722	13299722	-	ENSMUSG00000005886	0.0186833367433082	Inactive
prmtr.2057	chr1	13372439	13372439	-	ENSMUSG00000005886	0.0743993553543826	Inactive
prmtr.2058	chr1	13374083	13374083	-	ENSMUSG00000005886	1.38302834339733	Major
prmtr.2059	chr13	28016212	28016212	+	ENSMUSG00000005891	0	Inactive
prmtr.2060	chr6	92244650	92244650	-	ENSMUSG00000005892	0.469064100566228	Major
prmtr.2061	chr6	92091390	92091390	+	ENSMUSG00000005893	1.22504263030695	Major
prmtr.2062	chr6	92092433	92092433	+	ENSMUSG00000005893	0.152886663944667	Inactive
prmtr.2064	chr6	92145727	92145727	+	ENSMUSG00000005893	0	Inactive
prmtr.2065	chr6	92164177	92164177	+	ENSMUSG00000005893	0	Inactive
prmtr.2066	chr10	94148023	94148023	+	ENSMUSG00000005897	4.88974606814665	Major
prmtr.2067	chr10	94148419	94148419	+	ENSMUSG00000005897	0.00644188894469603	Inactive
prmtr.2069	chr16	17619354	17619354	+	ENSMUSG00000005899	4.00983747808555	Major
prmtr.2070	chr16	17619517	17619517	+	ENSMUSG00000005899	0.0818879358871801	Inactive
prmtr.2072	chr5	3596066	3596066	+	ENSMUSG00000005907	3.22945586132445	Major
prmtr.2073	chr5	3606202	3606202	+	ENSMUSG00000005907	0	Inactive
prmtr.2074	chr11	22001615	22001615	-	ENSMUSG00000005917	0.681775679578191	Major
prmtr.2075	chr11	22002897	22002897	-	ENSMUSG00000005917	0.0564411705743023	Inactive
prmtr.2076	chr17	28951950	28951950	+	ENSMUSG00000005936	0.00675939200158172	Inactive
prmtr.2077	chr17	28952436	28952436	+	ENSMUSG00000005936	4.92282885502701	Major
prmtr.2078	chr17	28952599	28952599	+	ENSMUSG00000005936	0.780521842439756	Minor
prmtr.2079	chr17	28953216	28953216	+	ENSMUSG00000005936	0.0115154573992191	Inactive
prmtr.2080	chr11	73090583	73090583	+	ENSMUSG00000005947	0	Inactive
prmtr.2081	chr11	73199042	73199042	-	ENSMUSG00000005949	3.26743084330775	Major
prmtr.2082	chr11	73160421	73160421	+	ENSMUSG00000005950	0.380635410526094	Major
prmtr.2083	chr11	73199460	73199460	+	ENSMUSG00000005951	0.94266002191826	Major
prmtr.2084	chr11	73234292	73234292	+	ENSMUSG00000005952	0	Inactive
prmtr.2087	chr11	73252371	73252371	+	ENSMUSG00000005952	0	Inactive
prmtr.2088	chr16	21204755	21204755	+	ENSMUSG00000005958	1.91684470205913	Major
prmtr.2089	chr3	94658872	94658872	-	ENSMUSG00000005968	2.14409273782035	Major
prmtr.2090	chr2	105399319	105399319	-	ENSMUSG00000005973	7.56277105177914	Major
prmtr.2092	chr16	4039130	4039130	+	ENSMUSG00000005980	0.182144840267352	Inactive
prmtr.2094	chr16	4077827	4077827	-	ENSMUSG00000005981	5.91812612555902	Major
prmtr.2095	chr16	3872375	3872375	+	ENSMUSG00000005982	0.0703716826187261	Inactive
prmtr.2096	chr16	3884619	3884619	+	ENSMUSG00000005982	4.75927951074478	Major
prmtr.2098	chr16	3907702	3907702	-	ENSMUSG00000005983	0.112750269407374	Inactive
prmtr.2099	chr16	3908689	3908689	-	ENSMUSG00000005983	2.69343854552635	Major
prmtr.2101	chr19	4283137	4283137	-	ENSMUSG00000005986	2.52467493604733	Major
prmtr.2102	chr4	80834123	80834123	+	ENSMUSG00000005994	0	Inactive
prmtr.2104	chr1	150392838	150392838	+	ENSMUSG00000006005	2.59073431779653	Minor
prmtr.2107	chr1	150445918	150445918	+	ENSMUSG00000006005	3.28258110131664	Major
prmtr.2108	chr1	150448871	150448871	+	ENSMUSG00000006005	0	Inactive
prmtr.2109	chr1	150319417	150319417	+	ENSMUSG00000006007	0	Inactive
prmtr.2110	chr1	150393080	150393080	-	ENSMUSG00000006010	5.27248978176936	Major
prmtr.2112	chr1	150466165	150466165	-	ENSMUSG00000006014	0	Inactive
prmtr.2113	chr7	16213185	16213185	-	ENSMUSG00000006019	0	Inactive
prmtr.2114	chr7	16221993	16221993	-	ENSMUSG00000006019	0	Inactive
prmtr.2115	chr7	16222037	16222037	-	ENSMUSG00000006019	0.757572149931114	Major
prmtr.2116	chr7	16119895	16119895	+	ENSMUSG00000006021	5.56706047714897	Major
prmtr.2117	chr7	16098458	16098458	+	ENSMUSG00000006024	7.25254044162034	Major
prmtr.2118	chr18	36671196	36671196	-	ENSMUSG00000006050	3.73517058013363	Minor
prmtr.2119	chr18	36679366	36679366	-	ENSMUSG00000006050	4.85672394164722	Major
prmtr.2120	chr11	96111964	96111964	-	ENSMUSG00000006056	0	Inactive
prmtr.2122	chr11	96075619	96075619	-	ENSMUSG00000006057	5.53772947204351	Major
prmtr.2123	chr11	96075670	96075670	-	ENSMUSG00000006057	4.04874593179937	Minor
prmtr.2124	chr11	96034885	96034885	+	ENSMUSG00000006058	5.1516751707626	Major
prmtr.2126	chr7	30227000	30227000	-	ENSMUSG00000006095	0.289300393557352	Minor
prmtr.2127	chr7	30232272	30232272	-	ENSMUSG00000006095	8.05911051893763	Major
prmtr.2128	chr11	75630988	75630988	+	ENSMUSG00000006127	5.99614561498721	Major
prmtr.2130	chr16	17451987	17451987	+	ENSMUSG00000006134	7.28551697367134	Major
prmtr.2131	chr5	136054492	136054492	+	ENSMUSG00000006143	0	Inactive
prmtr.2132	chr5	136057191	136057191	+	ENSMUSG00000006143	0.17260655405274	Inactive
prmtr.2134	chr7	4460702	4460702	+	ENSMUSG00000006154	0	Inactive
prmtr.2135	chr7	4464493	4464493	+	ENSMUSG00000006154	0	Inactive
prmtr.2136	chr7	4464742	4464742	+	ENSMUSG00000006154	0.0164841694147667	Inactive
prmtr.2140	chr11	45852051	45852051	+	ENSMUSG00000006169	4.93052799348768	Major
prmtr.2147	chr13	29855431	29855431	-	ENSMUSG00000006191	0	Inactive
prmtr.2148	chr13	29855674	29855674	-	ENSMUSG00000006191	1.8158695950906	Major
prmtr.2149	chrX	37826910	37826910	+	ENSMUSG00000006200	0.600227328270294	Major
prmtr.2150	chr7	131174402	131174402	+	ENSMUSG00000006204	0	Inactive
prmtr.2152	chr7	130936203	130936203	+	ENSMUSG00000006205	2.69949226730646	Major
prmtr.2153	chr7	130943489	130943489	+	ENSMUSG00000006205	0	Inactive
prmtr.2154	chr7	130982730	130982730	+	ENSMUSG00000006205	0	Inactive
prmtr.2155	chr4	141444654	141444654	+	ENSMUSG00000006215	5.04365889496101	Major
prmtr.2159	chr4	141405357	141405357	-	ENSMUSG00000006216	0.108706498508382	Inactive
prmtr.2160	chr4	141416014	141416014	-	ENSMUSG00000006216	0.613520087259385	Major
prmtr.2161	chr4	141368220	141368220	+	ENSMUSG00000006218	1.43081945186386	Major
prmtr.2163	chr4	141598224	141598224	-	ENSMUSG00000006219	0.120233685711886	Inactive
prmtr.2164	chr4	141598517	141598517	-	ENSMUSG00000006219	0	Inactive
prmtr.2165	chr4	141599835	141599835	-	ENSMUSG00000006219	0	Inactive
prmtr.2166	chr4	141599924	141599924	-	ENSMUSG00000006219	0.687588747170403	Major
prmtr.2167	chr4	141600032	141600032	-	ENSMUSG00000006219	0.117211041097631	Inactive
prmtr.2168	chr4	141606096	141606096	-	ENSMUSG00000006219	0.010168394146705	Inactive
prmtr.2169	chr4	141420779	141420779	+	ENSMUSG00000006221	3.05310737677201	Major
prmtr.2171	chr9	21963506	21963506	-	ENSMUSG00000006235	1.39659234728969	Major
prmtr.2172	chr9	21927471	21927471	+	ENSMUSG00000006241	3.81743047935764	Major
prmtr.2173	chr5	88720855	88720855	+	ENSMUSG00000006262	3.53834100499572	Major
prmtr.2174	chr6	83742990	83742990	+	ENSMUSG00000006269	0.973508543541292	Major
prmtr.2175	chr19	59166980	59166980	-	ENSMUSG00000006270	0	Inactive
prmtr.2176	chr19	59170056	59170056	-	ENSMUSG00000006270	0.70936458999793	Major
prmtr.2177	chr8	69088646	69088646	+	ENSMUSG00000006273	6.93770868205701	Major
prmtr.2179	chr8	72421460	72421460	-	ENSMUSG00000006276	3.68747350079889	Major
prmtr.2180	chr14	50824889	50824889	-	ENSMUSG00000006281	0	Inactive
prmtr.2182	chr14	50870560	50870560	-	ENSMUSG00000006281	0.787162942064501	Major
prmtr.2183	chr14	50785519	50785519	-	ENSMUSG00000006288	5.78647170665209	Major
prmtr.2184	chr14	50924893	50924893	-	ENSMUSG00000006289	5.27834855061777	Major
prmtr.2186	chr1	74284421	74284421	-	ENSMUSG00000006299	0.887737990237231	Minor
prmtr.2187	chr1	74284738	74284738	-	ENSMUSG00000006299	9.23310888174955	Major
prmtr.2190	chr1	74305622	74305622	-	ENSMUSG00000006301	0.00970270833393744	Inactive
prmtr.2191	chr1	74236084	74236084	+	ENSMUSG00000006304	0	Inactive
prmtr.2195	chr7	30588726	30588726	-	ENSMUSG00000006307	3.40951439365918	Major
prmtr.2196	chr7	30592942	30592942	-	ENSMUSG00000006310	0	Inactive
prmtr.2197	chr7	30598909	30598909	-	ENSMUSG00000006310	0.180923983182572	Inactive
prmtr.2198	chr7	30635852	30635852	-	ENSMUSG00000006311	0	Inactive
prmtr.2199	chr7	30612847	30612847	-	ENSMUSG00000006313	0.0143571002229541	Inactive
prmtr.2201	chr7	30729540	30729540	-	ENSMUSG00000006315	7.5763582369904	Major
prmtr.2203	chr7	3629929	3629929	-	ENSMUSG00000006335	5.28777389068465	Major
prmtr.2204	chr10	75643991	75643991	-	ENSMUSG00000006342	0.900621096005185	Major
prmtr.2205	chr10	75589340	75589340	+	ENSMUSG00000006344	1.67431206666373	Major
prmtr.2206	chr10	75561604	75561604	+	ENSMUSG00000006345	0	Inactive
prmtr.2208	chr10	75564148	75564148	+	ENSMUSG00000006345	0.843663929780591	Minor
prmtr.2209	chr10	75566293	75566293	+	ENSMUSG00000006345	0.754394381498517	Minor
prmtr.2210	chr10	75568634	75568634	+	ENSMUSG00000006345	1.61691565690304	Major
prmtr.2211	chr10	75571526	75571526	+	ENSMUSG00000006345	0.587889552294608	Minor
prmtr.2213	chr10	75573886	75573886	+	ENSMUSG00000006345	0.353782425680581	Minor
prmtr.2216	chr12	113140236	113140236	+	ENSMUSG00000006356	7.37787923729887	Major
prmtr.2217	chr12	113142808	113142808	+	ENSMUSG00000006356	0.139635588089947	Inactive
prmtr.2218	chr12	113146316	113146316	+	ENSMUSG00000006360	0	Inactive
prmtr.2219	chr12	113148705	113148705	+	ENSMUSG00000006360	0	Inactive
prmtr.2221	chr8	122646466	122646466	-	ENSMUSG00000006362	0	Inactive
prmtr.2222	chr8	122678175	122678175	-	ENSMUSG00000006362	2.24219666833619	Major
prmtr.2223	chr8	122678694	122678694	-	ENSMUSG00000006362	0.144892568189182	Inactive
prmtr.2224	chr8	122699109	122699109	-	ENSMUSG00000006362	0.485333942332361	Minor
prmtr.2225	chr15	85205949	85205949	+	ENSMUSG00000006369	4.91486276571764	Major
prmtr.2226	chr15	85263454	85263454	+	ENSMUSG00000006369	0	Inactive
prmtr.2227	chrX	36598206	36598206	+	ENSMUSG00000006373	8.91632608918815	Major
prmtr.2228	chr15	79030874	79030874	+	ENSMUSG00000006378	5.2254923151916	Major
prmtr.2229	chr4	94739289	94739289	+	ENSMUSG00000006386	4.25363060124601	Major
prmtr.2231	chr4	118457513	118457513	-	ENSMUSG00000006389	0.528248859687914	Major
prmtr.2232	chr4	118428093	118428093	+	ENSMUSG00000006390	5.65663747086473	Major
prmtr.2233	chr4	118429701	118429701	+	ENSMUSG00000006390	1.26671633741957	Minor
prmtr.2234	chr4	118409337	118409337	+	ENSMUSG00000006392	3.37794054949133	Major
prmtr.2235	chr4	118409401	118409401	+	ENSMUSG00000006392	1.35111320243701	Minor
prmtr.2238	chr4	118359990	118359990	+	ENSMUSG00000006395	2.14709946521596	Major
prmtr.2239	chr4	118437352	118437352	-	ENSMUSG00000006398	5.9514624269074	Major
prmtr.2240	chr1	171250421	171250421	+	ENSMUSG00000006403	2.14967136414545	Major
prmtr.2242	chr1	171370099	171370099	+	ENSMUSG00000006411	0	Inactive
prmtr.2244	chr1	171345670	171345670	+	ENSMUSG00000006412	6.10687449254177	Major
prmtr.2246	chr2	167492645	167492645	+	ENSMUSG00000006418	0	Inactive
prmtr.2249	chrX	36874111	36874111	-	ENSMUSG00000006423	0	Inactive
prmtr.2250	chr19	47178820	47178820	+	ENSMUSG00000006435	1.65796794075918	Major
prmtr.2251	chr19	47228843	47228843	+	ENSMUSG00000006435	0.147642512560021	Inactive
prmtr.2252	chr4	148591503	148591503	+	ENSMUSG00000006442	5.7279802774482	Major
prmtr.2254	chr4	141301240	141301240	+	ENSMUSG00000006445	1.38796597999867	Major
prmtr.2255	chr4	141302407	141302407	+	ENSMUSG00000006445	0	Inactive
prmtr.2256	chr4	141308894	141308894	+	ENSMUSG00000006445	0	Inactive
prmtr.2258	chr19	4811634	4811634	-	ENSMUSG00000006456	6.61934346712927	Major
prmtr.2260	chr19	4877909	4877909	-	ENSMUSG00000006457	0.886484616874817	Major
prmtr.2261	chr2	167691177	167691177	+	ENSMUSG00000006462	0.032368872972247	Inactive
prmtr.2262	chr19	4878668	4878668	+	ENSMUSG00000006463	1.45524777133126	Major
prmtr.2264	chr19	4906627	4906627	-	ENSMUSG00000006464	1.52357650204034	Major
prmtr.2266	chr2	25233708	25233708	-	ENSMUSG00000006469	0.0789620906047152	Inactive
prmtr.2267	chr2	25234364	25234364	-	ENSMUSG00000006469	0.172158436411477	Inactive
prmtr.2269	chr2	25054355	25054355	+	ENSMUSG00000006476	4.74939834705209	Major
prmtr.2270	chr2	25057147	25057147	+	ENSMUSG00000006476	0	Inactive
prmtr.2271	chr13	27642493	27642493	-	ENSMUSG00000006488	0.0256759344613907	Inactive
prmtr.2272	chr13	27564606	27564606	-	ENSMUSG00000006490	0.358054902750048	Major
prmtr.2275	chr10	79854427	79854427	+	ENSMUSG00000006498	7.3157248647098	Major
prmtr.2276	chr10	79855038	79855038	+	ENSMUSG00000006498	0.0279996139038143	Inactive
prmtr.2278	chr8	122443422	122443422	-	ENSMUSG00000006517	6.19193694604833	Major
prmtr.2279	chr8	122432930	122432930	-	ENSMUSG00000006519	5.04888185240738	Major
prmtr.2280	chr14	30914659	30914659	-	ENSMUSG00000006522	0.82019948253059	Minor
prmtr.2282	chr14	30923760	30923760	-	ENSMUSG00000006522	2.18263583951113	Major
prmtr.2283	chr14	30825590	30825590	+	ENSMUSG00000006526	3.85822509480274	Major
prmtr.2284	chr14	30866445	30866445	+	ENSMUSG00000006526	0	Inactive
prmtr.2285	chr14	30714849	30714849	+	ENSMUSG00000006527	0	Inactive
prmtr.2286	chr14	30715167	30715167	+	ENSMUSG00000006527	0.00812043529935955	Inactive
prmtr.2287	chr14	30715615	30715615	+	ENSMUSG00000006527	1.10764705888799	Major
prmtr.2288	chr14	30716491	30716491	+	ENSMUSG00000006527	0.181040052979228	Inactive
prmtr.2290	chr14	30943289	30943289	-	ENSMUSG00000006529	1.32048877030028	Major
prmtr.2291	chr1	74951672	74951672	-	ENSMUSG00000006538	1.0502022555729	Major
prmtr.2293	chr1	74749221	74749221	-	ENSMUSG00000006542	0.00700482204104001	Inactive
prmtr.2294	chr1	74893143	74893143	-	ENSMUSG00000006546	0.0180327967711152	Inactive
prmtr.2295	chr8	22060305	22060305	-	ENSMUSG00000006567	1.15098900890838	Major
prmtr.2296	chr8	21839926	21839926	+	ENSMUSG00000006570	0.116280496296142	Inactive
prmtr.2297	chr11	102360568	102360568	-	ENSMUSG00000006574	0.00978512155989796	Inactive
prmtr.2298	chr11	102363704	102363704	-	ENSMUSG00000006574	0	Inactive
prmtr.2299	chr11	102365280	102365280	-	ENSMUSG00000006574	3.43875437829899	Major
prmtr.2300	chr11	102366203	102366203	-	ENSMUSG00000006574	0.0837434155716148	Inactive
prmtr.2301	chr11	102393403	102393403	+	ENSMUSG00000006575	2.74806418208235	Major
prmtr.2306	chr1	75546266	75546266	+	ENSMUSG00000006576	0.511682296806288	Minor
prmtr.2307	chr1	75546462	75546462	+	ENSMUSG00000006576	1.38532461024336	Major
prmtr.2308	chr1	75549599	75549599	+	ENSMUSG00000006576	0.647472376256972	Minor
prmtr.2309	chr8	122568015	122568015	+	ENSMUSG00000006585	3.74069799600591	Major
prmtr.2311	chr4	13743436	13743436	+	ENSMUSG00000006586	1.64439661552828	Major
prmtr.2312	chr4	13751297	13751297	+	ENSMUSG00000006586	0.976760222817611	Minor
prmtr.2314	chr4	13784782	13784782	+	ENSMUSG00000006586	0.556368986512605	Minor
prmtr.2315	chr4	13889220	13889220	+	ENSMUSG00000006586	0	Inactive
prmtr.2316	chr8	122460733	122460733	-	ENSMUSG00000006587	0.221574618150722	Inactive
prmtr.2319	chr8	122576890	122576890	-	ENSMUSG00000006589	7.86025332296407	Major
prmtr.2320	chr7	46796103	46796103	+	ENSMUSG00000006599	4.15942891520201	Major
prmtr.2321	chr7	46796671	46796671	+	ENSMUSG00000006599	0	Inactive
prmtr.2323	chr13	23710854	23710854	-	ENSMUSG00000006611	1.38052060514779	Major
prmtr.2324	chr5	30950066	30950066	+	ENSMUSG00000006638	3.34603439877134	Major
prmtr.2327	chr5	31048562	31048562	-	ENSMUSG00000006641	1.19010626663146	Major
prmtr.2328	chr5	31048924	31048924	-	ENSMUSG00000006641	0.708176627967884	Minor
prmtr.2329	chr5	30968662	30968662	+	ENSMUSG00000006642	0.63788515500771	Major
prmtr.2330	chr7	30458315	30458315	+	ENSMUSG00000006649	0.0360526211472191	Inactive
prmtr.2331	chr7	30459725	30459725	+	ENSMUSG00000006649	0.71256995415784	Major
prmtr.2332	chr7	30445535	30445535	-	ENSMUSG00000006651	3.10717877761356	Major
prmtr.2333	chr9	108516806	108516806	+	ENSMUSG00000006673	5.98950481521151	Major
prmtr.2335	chr9	108579557	108579557	-	ENSMUSG00000006675	0	Inactive
prmtr.2336	chr9	108597667	108597667	-	ENSMUSG00000006675	2.82788242082807	Major
prmtr.2337	chr9	108490602	108490602	+	ENSMUSG00000006676	5.00232200786697	Major
prmtr.2342	chrX	93632155	93632155	-	ENSMUSG00000006678	2.87190320477526	Major
prmtr.2343	chr4	137357720	137357720	-	ENSMUSG00000006699	6.31983046012837	Major
prmtr.2344	chr17	31564749	31564749	+	ENSMUSG00000006705	1.48203623587854	Major
prmtr.2346	chr17	31591732	31591732	+	ENSMUSG00000006705	0.0206194592362982	Inactive
prmtr.2347	chr13	24845135	24845135	+	ENSMUSG00000006711	0.768799783826803	Major
prmtr.2348	chr13	24880525	24880525	+	ENSMUSG00000006711	0.0543021624376541	Inactive
prmtr.2349	chr13	24893081	24893081	+	ENSMUSG00000006711	0.0413552308396935	Inactive
prmtr.2350	chr13	24761476	24761476	-	ENSMUSG00000006715	1.06577896049529	Minor
prmtr.2351	chr13	24761923	24761923	-	ENSMUSG00000006715	6.42023735865915	Major
prmtr.2352	chr13	24831540	24831540	-	ENSMUSG00000006717	7.45256986005772	Major
prmtr.2353	chr13	21945094	21945094	+	ENSMUSG00000006720	0.63440118197673	Major
prmtr.2355	chr10	127048250	127048250	+	ENSMUSG00000006724	0.224208499804903	Inactive
prmtr.2356	chr10	127048671	127048671	+	ENSMUSG00000006724	0	Inactive
prmtr.2357	chr10	127063534	127063534	+	ENSMUSG00000006728	9.75712474436167	Major
prmtr.2359	chr10	127165225	127165225	+	ENSMUSG00000006731	2.15548375416851	Major
prmtr.2360	chr10	127041414	127041414	+	ENSMUSG00000006732	0.0481570746418739	Inactive
prmtr.2361	chr10	127041932	127041932	+	ENSMUSG00000006732	5.22271773370196	Major
prmtr.2362	chr10	127069981	127069981	-	ENSMUSG00000006736	0.181723444431835	Inactive
prmtr.2363	chr10	127070264	127070264	-	ENSMUSG00000006736	7.49304437814834	Major
prmtr.2365	chr18	6242174	6242174	-	ENSMUSG00000006740	0	Inactive
prmtr.2366	chr7	46710680	46710680	-	ENSMUSG00000006763	5.21165730235528	Major
prmtr.2367	chr10	115175558	115175558	-	ENSMUSG00000006764	0.0112146520366951	Inactive
prmtr.2368	chr10	115185022	115185022	-	ENSMUSG00000006764	0.734787948304242	Major
prmtr.2369	chr11	99493137	99493137	-	ENSMUSG00000006777	1.17838260846022	Major
prmtr.2370	chr11	100574904	100574904	+	ENSMUSG00000006782	4.58569578050407	Major
prmtr.2371	chr11	100575112	100575112	+	ENSMUSG00000006782	0.034828168533242	Inactive
prmtr.2373	chr11	100545607	100545607	+	ENSMUSG00000006784	0.462329732482757	Major
prmtr.2374	chr2	166154423	166154423	-	ENSMUSG00000006800	0	Inactive
prmtr.2375	chr2	166154806	166154806	-	ENSMUSG00000006800	0.133494347792796	Inactive
prmtr.2376	chr2	166155285	166155285	-	ENSMUSG00000006800	3.49296021395643	Minor
prmtr.2377	chr2	166155663	166155663	-	ENSMUSG00000006800	4.52400793748404	Major
prmtr.2378	chr17	13007839	13007839	+	ENSMUSG00000006818	5.57281892707975	Major
prmtr.2379	chr18	36735068	36735068	+	ENSMUSG00000006850	3.01113454350887	Major
prmtr.2380	chr6	83572729	83572729	-	ENSMUSG00000006906	1.20009909284755	Major
prmtr.2386	chr11	101226463	101226463	-	ENSMUSG00000006920	1.07984421632571	Major
prmtr.2387	chr11	100351905	100351905	-	ENSMUSG00000006930	0.7864583523899	Minor
prmtr.2389	chr11	100355383	100355383	-	ENSMUSG00000006930	0.0426132065753168	Inactive
prmtr.2390	chr11	100356128	100356128	-	ENSMUSG00000006930	4.47874294869584	Major
prmtr.2391	chr11	100411874	100411874	-	ENSMUSG00000006931	0.113316321182449	Inactive
prmtr.2392	chr11	100414836	100414836	-	ENSMUSG00000006931	4.77473996659108	Major
prmtr.2393	chr9	120929216	120929216	+	ENSMUSG00000006932	0.275404360143087	Minor
prmtr.2394	chr9	120933400	120933400	+	ENSMUSG00000006932	7.56522337859237	Major
prmtr.2395	chr9	120933818	120933818	+	ENSMUSG00000006932	0.367939007200894	Minor
prmtr.2398	chr9	120492232	120492232	+	ENSMUSG00000006941	0	Inactive
prmtr.2400	chr7	43881160	43881160	+	ENSMUSG00000006948	0	Inactive
prmtr.2401	chr16	20733127	20733127	+	ENSMUSG00000006958	0.779669412621277	Major
prmtr.2404	chr17	24688199	24688199	-	ENSMUSG00000007021	0	Inactive
prmtr.2405	chr17	24689955	24689955	-	ENSMUSG00000007021	2.36172637173482	Major
prmtr.2406	chr17	35000987	35000987	+	ENSMUSG00000007029	4.78152569301067	Major
prmtr.2408	chr17	35002657	35002657	+	ENSMUSG00000007029	0	Inactive
prmtr.2410	chr17	35016579	35016579	+	ENSMUSG00000007030	0.124858142851563	Inactive
prmtr.2411	chr17	34972703	34972703	+	ENSMUSG00000007033	0.164754857111029	Inactive
prmtr.2412	chr17	34914470	34914470	+	ENSMUSG00000007034	0.276863207664528	Major
prmtr.2413	chr17	34917719	34917719	+	ENSMUSG00000007034	0	Inactive
prmtr.2416	chr17	35046726	35046726	-	ENSMUSG00000007035	0	Inactive
prmtr.2417	chr17	35089291	35089291	+	ENSMUSG00000007036	6.48113862557791	Major
prmtr.2419	chr17	34931253	34931253	+	ENSMUSG00000007038	4.04085789729321	Major
prmtr.2420	chr17	35059035	35059035	+	ENSMUSG00000007039	7.63107595215642	Major
prmtr.2421	chr17	35059816	35059816	+	ENSMUSG00000007039	1.19257132677357	Minor
prmtr.2422	chr17	35049966	35049966	+	ENSMUSG00000007041	6.41780853962895	Major
prmtr.2423	chr17	34981880	34981880	+	ENSMUSG00000007050	5.2807083938919	Major
prmtr.2424	chr17	34982121	34982121	+	ENSMUSG00000007050	1.95445068539634	Minor
prmtr.2425	chr5	110286306	110286306	+	ENSMUSG00000007080	3.61922895954356	Major
prmtr.2426	chr5	110330697	110330697	+	ENSMUSG00000007080	0	Inactive
prmtr.2427	chr1	172298064	172298064	-	ENSMUSG00000007097	4.28868362571549	Major
prmtr.2428	chr1	172253967	172253967	-	ENSMUSG00000007107	0	Inactive
prmtr.2429	chr1	172258414	172258414	-	ENSMUSG00000007107	0.116933259081488	Inactive
prmtr.2430	chr1	172219868	172219868	-	ENSMUSG00000007122	1.73966251468779	Major
prmtr.2431	chr5	135023482	135023482	+	ENSMUSG00000007207	3.14187360459334	Major
prmtr.2434	chr7	16721929	16721929	+	ENSMUSG00000007209	0	Inactive
prmtr.2435	chr6	48602063	48602063	+	ENSMUSG00000007216	1.42521526198012	Major
prmtr.2436	chr6	48605538	48605538	+	ENSMUSG00000007216	0	Inactive
prmtr.2438	chr7	109808231	109808231	-	ENSMUSG00000007279	0.0579198861352643	Inactive
prmtr.2439	chr7	109840927	109840927	-	ENSMUSG00000007279	0.0322311674069806	Inactive
prmtr.2440	chr7	109865679	109865679	-	ENSMUSG00000007279	0.458380960828792	Major
prmtr.2441	chr19	6057751	6057751	-	ENSMUSG00000007338	6.26767987007972	Major
prmtr.2442	chr3	103102604	103102604	+	ENSMUSG00000007379	0.122163641737765	Inactive
prmtr.2443	chr3	103127556	103127556	+	ENSMUSG00000007379	0.0325133886129249	Inactive
prmtr.2444	chr3	103140326	103140326	+	ENSMUSG00000007379	0.00790297709069371	Inactive
prmtr.2445	chr12	111574523	111574523	+	ENSMUSG00000007411	5.8903675714667	Major
prmtr.2447	chr12	111654659	111654659	+	ENSMUSG00000007411	0	Inactive
prmtr.2448	chr5	3641539	3641539	-	ENSMUSG00000007415	1.52512104321508	Minor
prmtr.2449	chr5	3647934	3647934	-	ENSMUSG00000007415	5.76872727410032	Major
prmtr.2450	chr5	3657185	3657185	-	ENSMUSG00000007415	0	Inactive
prmtr.2451	chr18	37005203	37005203	+	ENSMUSG00000007440	0.433323457298416	Major
prmtr.2452	chr5	87969459	87969459	+	ENSMUSG00000007457	0	Inactive
prmtr.2453	chr6	122308720	122308720	+	ENSMUSG00000007458	7.0784220259727	Major
prmtr.2454	chr2	30237715	30237715	+	ENSMUSG00000007476	3.74817223567394	Major
prmtr.2455	chr18	68337603	68337603	+	ENSMUSG00000007480	0.169064949908882	Inactive
prmtr.2456	chr17	20945311	20945311	+	ENSMUSG00000007564	9.12948101605579	Major
prmtr.2458	chr17	28313530	28313530	+	ENSMUSG00000007570	3.4505952533334	Major
prmtr.2463	chr17	28318455	28318455	+	ENSMUSG00000007570	0	Inactive
prmtr.2465	chr14	55681820	55681820	-	ENSMUSG00000007589	4.84185240598271	Major
prmtr.2466	chr14	55650184	55650184	+	ENSMUSG00000007591	0.171094905478762	Inactive
prmtr.2467	chr8	70083457	70083457	+	ENSMUSG00000007594	0.205194627275927	Inactive
prmtr.2468	chr17	56764751	56764751	+	ENSMUSG00000007603	6.12371836329528	Major
prmtr.2469	chr8	71488103	71488103	+	ENSMUSG00000007610	3.28961421042515	Major
prmtr.2470	chr4	47353222	47353222	+	ENSMUSG00000007613	2.46525310423791	Major
prmtr.2471	chr4	47353598	47353598	+	ENSMUSG00000007613	0	Inactive
prmtr.2472	chr4	47386216	47386216	+	ENSMUSG00000007613	0.0387674998758108	Inactive
prmtr.2473	chr13	93299635	93299635	+	ENSMUSG00000007617	0.0676503923181214	Inactive
prmtr.2474	chr13	93303757	93303757	+	ENSMUSG00000007617	5.98749483503256	Major
prmtr.2475	chr13	93308034	93308034	+	ENSMUSG00000007617	0.235322402648128	Inactive
prmtr.2476	chr11	87404523	87404523	-	ENSMUSG00000007646	3.50210863454999	Major
prmtr.2477	chr11	87404954	87404954	-	ENSMUSG00000007646	0.189311510419572	Inactive
prmtr.2478	chr11	42419757	42419757	+	ENSMUSG00000007653	0.590939855757986	Major
prmtr.2480	chr6	17306335	17306335	+	ENSMUSG00000007655	4.98427462981907	Major
prmtr.2481	chr6	17307048	17307048	+	ENSMUSG00000007655	0.339695839804744	Minor
prmtr.2482	chr6	17307278	17307278	+	ENSMUSG00000007655	0.290418986639458	Minor
prmtr.2485	chr9	75051977	75051977	+	ENSMUSG00000007656	0.0157123820439811	Inactive
prmtr.2487	chr2	152828535	152828535	-	ENSMUSG00000007659	0	Inactive
prmtr.2488	chr2	152830310	152830310	-	ENSMUSG00000007659	0.0880899046124824	Inactive
prmtr.2489	chr2	152831112	152831112	-	ENSMUSG00000007659	5.9455910054079	Major
prmtr.2490	chr2	152831728	152831728	-	ENSMUSG00000007659	4.60118919100828	Minor
prmtr.2491	chr17	57031507	57031507	-	ENSMUSG00000007670	6.07553882629664	Major
prmtr.2492	chr12	90738438	90738438	-	ENSMUSG00000007682	0.504623461680015	Major
prmtr.2493	chr8	70873383	70873383	-	ENSMUSG00000007721	0.0499496787942062	Inactive
prmtr.2494	chr8	70873935	70873935	-	ENSMUSG00000007721	3.7137964577492	Major
prmtr.2495	chr11	22990519	22990519	+	ENSMUSG00000007739	8.55361021890521	Major
prmtr.2497	chr11	51688653	51688653	-	ENSMUSG00000007777	5.83461105016021	Major
prmtr.2498	chr11	51688874	51688874	-	ENSMUSG00000007777	0.0377331249661515	Inactive
prmtr.2500	chr7	44974851	44974851	-	ENSMUSG00000007783	4.03485056517584	Major
prmtr.2501	chr1	91801461	91801461	+	ENSMUSG00000007805	1.50016909673496	Major
prmtr.2502	chr5	145231715	145231715	+	ENSMUSG00000007812	4.27572955560679	Major
prmtr.2503	chr9	108306129	108306129	+	ENSMUSG00000007815	8.49444836313141	Major
prmtr.2504	chr9	108306797	108306797	+	ENSMUSG00000007815	1.54782497294173	Minor
prmtr.2505	chr14	25459224	25459224	+	ENSMUSG00000007817	3.56080728917248	Major
prmtr.2506	chr14	25607357	25607357	+	ENSMUSG00000007817	0.602865221011133	Minor
prmtr.2507	chr14	25607838	25607838	+	ENSMUSG00000007817	1.64037653516176	Minor
prmtr.2508	chr6	118562226	118562226	-	ENSMUSG00000007827	3.43577597331967	Major
prmtr.2510	chr7	45154584	45154584	-	ENSMUSG00000007833	5.44858987854542	Major
prmtr.2513	chr7	45062677	45062677	-	ENSMUSG00000007837	0.0108426791933737	Inactive
prmtr.2514	chr11	50376990	50376990	+	ENSMUSG00000007850	0.190955838650036	Inactive
prmtr.2515	chr11	50377719	50377719	+	ENSMUSG00000007850	5.49206040144457	Major
prmtr.2521	chr12	86082541	86082541	+	ENSMUSG00000007867	3.23849004959558	Major
prmtr.2522	chr12	86092122	86092122	+	ENSMUSG00000007867	0	Inactive
prmtr.2523	chr4	136143497	136143497	+	ENSMUSG00000007872	8.07718865724212	Major
prmtr.2524	chr4	136144974	136144974	+	ENSMUSG00000007872	0	Inactive
prmtr.2525	chr11	98383811	98383811	+	ENSMUSG00000007877	2.08801100747145	Major
prmtr.2527	chr4	133753611	133753611	-	ENSMUSG00000007880	4.99439813453047	Major
prmtr.2528	chr4	133756769	133756769	-	ENSMUSG00000007880	0.0170665662328153	Inactive
prmtr.2529	chr8	70493158	70493158	+	ENSMUSG00000007888	0.713357271722645	Major
prmtr.2531	chr7	142388038	142388038	-	ENSMUSG00000007891	8.94217386402564	Major
prmtr.2532	chr9	61914542	61914542	-	ENSMUSG00000007892	12.9871253461877	Major
prmtr.2533	chr5	87979439	87979439	+	ENSMUSG00000007907	0.123611190550992	Inactive
prmtr.2534	chr9	76014855	76014855	+	ENSMUSG00000007908	2.03265965317524	Major
prmtr.2535	chr7	27653915	27653915	+	ENSMUSG00000007944	2.22772679635084	Major
prmtr.2536	chr7	101818313	101818313	+	ENSMUSG00000007946	0.237867418113935	Inactive
prmtr.2537	chr8	71463655	71463655	-	ENSMUSG00000007950	5.30264364379	Major
prmtr.2538	chr5	136908150	136908150	+	ENSMUSG00000007987	5.47408903087739	Major
prmtr.2539	chr14	65228096	65228096	-	ENSMUSG00000007989	0	Inactive
prmtr.2540	chr14	65262463	65262463	-	ENSMUSG00000007989	2.15008343541095	Major
prmtr.2541	chr7	44373600	44373600	-	ENSMUSG00000008028	0	Inactive
prmtr.2542	chr7	44375030	44375030	-	ENSMUSG00000008028	0.0129168597839949	Inactive
prmtr.2543	chr7	44385820	44385820	-	ENSMUSG00000008028	0	Inactive
prmtr.2544	chrX	10715013	10715013	+	ENSMUSG00000008035	0	Inactive
prmtr.2545	chrX	10717390	10717390	+	ENSMUSG00000008035	7.19397650576445	Major
prmtr.2546	chr7	16738410	16738410	+	ENSMUSG00000008036	8.30388236436518	Major
prmtr.2547	chr5	108692382	108692382	+	ENSMUSG00000008090	0	Inactive
prmtr.2548	chr5	108694230	108694230	+	ENSMUSG00000008090	0.393208147081203	Major
prmtr.2549	chr8	84148025	84148025	+	ENSMUSG00000008129	0	Inactive
prmtr.2550	chr8	84148159	84148159	+	ENSMUSG00000008129	0.985930754840984	Major
prmtr.2551	chr1	43163961	43163961	-	ENSMUSG00000008136	4.07262644947601	Major
prmtr.2552	chr1	43196984	43196984	-	ENSMUSG00000008136	2.38089049794816	Minor
prmtr.2553	chr7	44496529	44496529	-	ENSMUSG00000008140	5.15200117646841	Major
prmtr.2554	chr6	124433503	124433503	-	ENSMUSG00000008153	0	Inactive
prmtr.2556	chr6	124462744	124462744	-	ENSMUSG00000008153	0.0928355583646538	Inactive
prmtr.2557	chr6	124464101	124464101	-	ENSMUSG00000008153	0.00727043840147395	Inactive
prmtr.2558	chr6	124464794	124464794	-	ENSMUSG00000008153	4.24999389579551	Major
prmtr.2559	chr8	85060055	85060055	+	ENSMUSG00000008167	4.70773730534346	Major
prmtr.2560	chr8	85060567	85060567	+	ENSMUSG00000008167	0.0429175412428134	Inactive
prmtr.2561	chr8	85065568	85065568	+	ENSMUSG00000008167	0.00794697225842987	Inactive
prmtr.2563	chr7	44532071	44532071	-	ENSMUSG00000008193	0.0120123960754046	Inactive
prmtr.2564	chr2	90745370	90745370	+	ENSMUSG00000008200	3.92988027507594	Major
prmtr.2571	chr8	4493026	4493026	+	ENSMUSG00000008206	0.0225068507337279	Inactive
prmtr.2572	chr8	4493140	4493140	+	ENSMUSG00000008206	0	Inactive
prmtr.2574	chr2	73312601	73312601	+	ENSMUSG00000008226	1.60439338782403	Major
prmtr.2575	chr2	73319400	73319400	+	ENSMUSG00000008226	0	Inactive
prmtr.2576	chr18	56562443	56562443	+	ENSMUSG00000008301	0.267106958467669	Minor
prmtr.2577	chr18	56572822	56572822	+	ENSMUSG00000008301	5.98884837043054	Major
prmtr.2581	chr4	72200919	72200919	-	ENSMUSG00000008305	4.60097552245987	Major
prmtr.2582	chr5	3571673	3571673	+	ENSMUSG00000008307	0.093779309451962	Inactive
prmtr.2584	chr7	100855429	100855429	-	ENSMUSG00000008318	0	Inactive
prmtr.2585	chr7	100856302	100856302	-	ENSMUSG00000008318	0	Inactive
prmtr.2586	chr7	100863446	100863446	-	ENSMUSG00000008318	0.478528469995137	Major
prmtr.2587	chr2	143063039	143063039	+	ENSMUSG00000008333	5.09574220663917	Major
prmtr.2588	chr2	143063131	143063131	+	ENSMUSG00000008333	0	Inactive
prmtr.2589	chr5	125389186	125389186	-	ENSMUSG00000008348	0.16966778910919	Inactive
prmtr.2590	chr5	125390202	125390202	-	ENSMUSG00000008348	7.84322129228712	Major
prmtr.2591	chr7	3629985	3629985	+	ENSMUSG00000008373	4.93724084117057	Major
prmtr.2593	chr7	27486910	27486910	+	ENSMUSG00000008384	4.52657221374405	Major
prmtr.2594	chr7	27487375	27487375	+	ENSMUSG00000008384	0.0911427567803789	Inactive
prmtr.2595	chr16	8672153	8672153	-	ENSMUSG00000008393	3.40658095469559	Major
prmtr.2597	chr10	93311135	93311135	-	ENSMUSG00000008398	5.75933809122147	Major
prmtr.2598	chr9	25151820	25151820	-	ENSMUSG00000008429	6.65275549472459	Major
prmtr.2600	chr7	4445649	4445649	-	ENSMUSG00000008435	3.90848619285619	Major
prmtr.2601	chr12	81568474	81568474	-	ENSMUSG00000008438	0.0679499858384958	Inactive
prmtr.2602	chr8	105860580	105860580	+	ENSMUSG00000008450	2.06615134978745	Major
prmtr.2603	chr8	105860983	105860983	+	ENSMUSG00000008450	1.17748577746888	Minor
prmtr.2604	chr7	45617289	45617289	+	ENSMUSG00000008461	0	Inactive
prmtr.2606	chr1	152766542	152766542	+	ENSMUSG00000008475	8.78686699467602	Major
prmtr.2607	chr17	24718057	24718057	-	ENSMUSG00000008482	0.0947652007031245	Inactive
prmtr.2608	chr4	91313403	91313403	-	ENSMUSG00000008489	0	Inactive
prmtr.2609	chr4	91356682	91356682	-	ENSMUSG00000008489	0	Inactive
prmtr.2610	chr4	91372069	91372069	-	ENSMUSG00000008489	1.53253541177207	Minor
prmtr.2611	chr4	91373030	91373030	-	ENSMUSG00000008489	0.0276934833929161	Inactive
prmtr.2612	chr4	91376496	91376496	-	ENSMUSG00000008489	2.45267585659811	Major
prmtr.2613	chr4	91399984	91399984	-	ENSMUSG00000008489	0.246223609109131	Inactive
prmtr.2614	chr4	91400785	91400785	-	ENSMUSG00000008489	0	Inactive
prmtr.2616	chr7	25132512	25132512	-	ENSMUSG00000008496	0	Inactive
prmtr.2617	chr6	138140316	138140316	+	ENSMUSG00000008540	5.89738179775615	Major
prmtr.2618	chr6	138141370	138141370	+	ENSMUSG00000008540	0.44055172204946	Minor
prmtr.2619	chr6	138142854	138142854	+	ENSMUSG00000008540	0.350073771341265	Minor
prmtr.2620	chr4	82499316	82499316	-	ENSMUSG00000008575	0.674006175678898	Minor
prmtr.2621	chr4	82505770	82505770	-	ENSMUSG00000008575	5.99250891860261	Major
prmtr.2622	chr4	82705750	82705750	-	ENSMUSG00000008575	0.0406955466959187	Inactive
prmtr.2623	chr9	48964990	48964990	-	ENSMUSG00000008590	0.0315934566643486	Inactive
prmtr.2624	chr3	88548300	88548300	-	ENSMUSG00000008601	1.37337624902965	Major
prmtr.2625	chr3	88553758	88553758	+	ENSMUSG00000008604	6.1375494618195	Major
prmtr.2626	chr3	88556703	88556703	+	ENSMUSG00000008604	0.224351887552058	Inactive
prmtr.2627	chr16	6809222	6809222	+	ENSMUSG00000008658	2.28396292358484	Major
prmtr.2628	chr16	7069835	7069835	+	ENSMUSG00000008658	0.440186226659237	Minor
prmtr.2629	chr17	33954490	33954490	-	ENSMUSG00000008668	1.39982003979858	Minor
prmtr.2631	chr17	33955717	33955717	-	ENSMUSG00000008668	9.76543771952473	Major
prmtr.2632	chr17	33956001	33956001	-	ENSMUSG00000008668	0.00736098461273325	Inactive
prmtr.2635	chr7	118116129	118116129	-	ENSMUSG00000008683	0.400749812847726	Minor
prmtr.2636	chr7	118116188	118116188	-	ENSMUSG00000008683	7.54333473746577	Major
prmtr.2637	chr15	89355719	89355719	+	ENSMUSG00000008690	7.23322442935658	Major
prmtr.2638	chr3	103791256	103791256	-	ENSMUSG00000008730	4.46148167032832	Major
prmtr.2639	chr3	103791563	103791563	-	ENSMUSG00000008730	0.291942560235791	Minor
prmtr.2640	chr7	118975201	118975201	-	ENSMUSG00000008734	0	Inactive
prmtr.2642	chr7	118995211	118995211	-	ENSMUSG00000008734	1.9760125361475	Major
prmtr.2643	chr3	100652592	100652592	-	ENSMUSG00000008763	0.0545756655451603	Inactive
prmtr.2645	chr7	17713238	17713238	+	ENSMUSG00000008789	0.643664671263746	Major
prmtr.2646	chr14	51918425	51918425	+	ENSMUSG00000008813	0.0883099837769935	Inactive
prmtr.2649	chr12	85280435	85280435	-	ENSMUSG00000008822	7.24760314012049	Major
prmtr.2650	chr12	85288438	85288438	-	ENSMUSG00000008822	0.277610037206479	Minor
prmtr.2651	chr5	134915526	134915526	-	ENSMUSG00000008843	1.49444772650784	Major
prmtr.2652	chr6	124304656	124304656	+	ENSMUSG00000008845	0.153623898964912	Inactive
prmtr.2654	chr11	102218928	102218928	-	ENSMUSG00000008855	0.0094510694265824	Inactive
prmtr.2655	chr11	102230166	102230166	-	ENSMUSG00000008855	3.04144817678231	Major
prmtr.2656	chr13	17943949	17943949	-	ENSMUSG00000008859	0	Inactive
prmtr.2657	chr13	17944239	17944239	-	ENSMUSG00000008859	5.70434937422726	Major
prmtr.2658	chr8	114418086	114418086	+	ENSMUSG00000008874	0.0420323819425753	Inactive
prmtr.2659	chr8	22593813	22593813	-	ENSMUSG00000008892	7.25710246977398	Major
prmtr.2660	chr4	107968332	107968332	+	ENSMUSG00000008932	0	Inactive
prmtr.2661	chr3	95111022	95111022	+	ENSMUSG00000008958	7.79831749167485	Major
prmtr.2662	chr3	95114662	95114662	+	ENSMUSG00000008958	0.138342096985924	Inactive
prmtr.2663	chr16	84834925	84834925	+	ENSMUSG00000008976	4.36800087972033	Minor
prmtr.2664	chr16	84835124	84835124	+	ENSMUSG00000008976	4.88217337096385	Major
prmtr.2665	chr16	84852583	84852583	+	ENSMUSG00000008976	0	Inactive
prmtr.2666	chr16	84860045	84860045	+	ENSMUSG00000008976	0	Inactive
prmtr.2667	chr2	172940321	172940321	-	ENSMUSG00000008999	4.28658981486806	Major
prmtr.2668	chr5	115299435	115299435	-	ENSMUSG00000009013	0	Inactive
[truncated: 42,524 more rows]
