# Supplementary material for: Alternative promoter usage during organ development
Source: PLoS Genet. 2025 Mar 28;21(3):e1011635. doi: 10.1371/journal.pgen.1011635 (PMC11978060; doi:10.1371/journal.pgen.1011635)
Supplement: S2 Table — (TXT) [file pgen.1011635.s013.txt]

	Major	Minor	category	tissue	GeneID
Brain.ENSMUSG00000003469	prmtr.1298	prmtr.1299	Up_Up	Brain	ENSMUSG00000003469
Brain.ENSMUSG00000003949	prmtr.1445	prmtr.1444	Up_Up	Brain	ENSMUSG00000003949
Brain.ENSMUSG00000004071	prmtr.1484	prmtr.1485	Up_Up	Brain	ENSMUSG00000004071
Brain.ENSMUSG00000004558	prmtr.1603	prmtr.1601_prmtr.1602	Up_Up	Brain	ENSMUSG00000004558
Brain.ENSMUSG00000004748	prmtr.1675	prmtr.1674	Up_Up	Brain	ENSMUSG00000004748
Brain.ENSMUSG00000004933	prmtr.1729	prmtr.1728	Up_Up	Brain	ENSMUSG00000004933
Brain.ENSMUSG00000005089	prmtr.1778	prmtr.1779	Up_Up	Brain	ENSMUSG00000005089
Brain.ENSMUSG00000005583	prmtr.1955	prmtr.1952	Up_Up	Brain	ENSMUSG00000005583
Brain.ENSMUSG00000006435	prmtr.2250	prmtr.2251	Up_Up	Brain	ENSMUSG00000006435
Brain.ENSMUSG00000010064	prmtr.2874	prmtr.2873	Up_Up	Brain	ENSMUSG00000010064
Brain.ENSMUSG00000015501	prmtr.3612	prmtr.3611	Up_Up	Brain	ENSMUSG00000015501
Brain.ENSMUSG00000016382	prmtr.3837	prmtr.3836	Up_Up	Brain	ENSMUSG00000016382
Brain.ENSMUSG00000017412	prmtr.4009	prmtr.4008	Up_Up	Brain	ENSMUSG00000017412
Brain.ENSMUSG00000018171	prmtr.4220	prmtr.4219	Up_Up	Brain	ENSMUSG00000018171
Brain.ENSMUSG00000019210	prmtr.4608	prmtr.4607	Up_Up	Brain	ENSMUSG00000019210
Brain.ENSMUSG00000019370	prmtr.4656	prmtr.4654	Up_Up	Brain	ENSMUSG00000019370
Brain.ENSMUSG00000019831	prmtr.4826	prmtr.4825	Up_Up	Brain	ENSMUSG00000019831
Brain.ENSMUSG00000019943	prmtr.4953	prmtr.4954	Up_Up	Brain	ENSMUSG00000019943
Brain.ENSMUSG00000019970	prmtr.4992	prmtr.4987	Up_Up	Brain	ENSMUSG00000019970
Brain.ENSMUSG00000019986	prmtr.5021	prmtr.5022	Up_Up	Brain	ENSMUSG00000019986
Brain.ENSMUSG00000019990	prmtr.5030	prmtr.5029	Up_Up	Brain	ENSMUSG00000019990
Brain.ENSMUSG00000019996	prmtr.5034	prmtr.5033	Up_Up	Brain	ENSMUSG00000019996
Brain.ENSMUSG00000020023	prmtr.5065	prmtr.5067	Up_Up	Brain	ENSMUSG00000020023
Brain.ENSMUSG00000020333	prmtr.5484	prmtr.5482	Up_Up	Brain	ENSMUSG00000020333
Brain.ENSMUSG00000020435	prmtr.5613	prmtr.5612_prmtr.5614	Up_Up	Brain	ENSMUSG00000020435
Brain.ENSMUSG00000020456	prmtr.5649	prmtr.5651	Up_Up	Brain	ENSMUSG00000020456
Brain.ENSMUSG00000020486	prmtr.5702	prmtr.5701_prmtr.5704_prmtr.5705	Up_Up	Brain	ENSMUSG00000020486
Brain.ENSMUSG00000020684	prmtr.5994	prmtr.5993	Up_Up	Brain	ENSMUSG00000020684
Brain.ENSMUSG00000020777	prmtr.6139	prmtr.6138	Up_Up	Brain	ENSMUSG00000020777
Brain.ENSMUSG00000021288	prmtr.6806	prmtr.6809	Up_Up	Brain	ENSMUSG00000021288
Brain.ENSMUSG00000021596	prmtr.7186	prmtr.7187	Up_Up	Brain	ENSMUSG00000021596
Brain.ENSMUSG00000021895	prmtr.7558	prmtr.7559	Up_Up	Brain	ENSMUSG00000021895
Brain.ENSMUSG00000022037	prmtr.7760	prmtr.7761_prmtr.7764	Up_Up	Brain	ENSMUSG00000022037
Brain.ENSMUSG00000022099	prmtr.7824	prmtr.7826	Up_Up	Brain	ENSMUSG00000022099
Brain.ENSMUSG00000022139	prmtr.7880	prmtr.7884	Up_Up	Brain	ENSMUSG00000022139
Brain.ENSMUSG00000022321	prmtr.8110	prmtr.8111	Up_Up	Brain	ENSMUSG00000022321
Brain.ENSMUSG00000022389	prmtr.8206	prmtr.8204	Up_Up	Brain	ENSMUSG00000022389
Brain.ENSMUSG00000022525	prmtr.8373	prmtr.8372	Up_Up	Brain	ENSMUSG00000022525
Brain.ENSMUSG00000022679	prmtr.8541	prmtr.8540	Up_Up	Brain	ENSMUSG00000022679
Brain.ENSMUSG00000023353	prmtr.9169	prmtr.9172	Up_Up	Brain	ENSMUSG00000023353
Brain.ENSMUSG00000023868	prmtr.9288	prmtr.9286	Up_Up	Brain	ENSMUSG00000023868
Brain.ENSMUSG00000023927	prmtr.9328	prmtr.9326	Up_Up	Brain	ENSMUSG00000023927
Brain.ENSMUSG00000024431	prmtr.9887	prmtr.9888	Up_Up	Brain	ENSMUSG00000024431
Brain.ENSMUSG00000024851	prmtr.10256	prmtr.10257	Up_Up	Brain	ENSMUSG00000024851
Brain.ENSMUSG00000025404	prmtr.10865	prmtr.10864	Up_Up	Brain	ENSMUSG00000025404
Brain.ENSMUSG00000025468	prmtr.10920	prmtr.10921	Up_Up	Brain	ENSMUSG00000025468
Brain.ENSMUSG00000025576	prmtr.11053	prmtr.11049	Up_Up	Brain	ENSMUSG00000025576
Brain.ENSMUSG00000025739	prmtr.11173	prmtr.11172	Up_Up	Brain	ENSMUSG00000025739
Brain.ENSMUSG00000025855	prmtr.11296	prmtr.11297	Up_Up	Brain	ENSMUSG00000025855
Brain.ENSMUSG00000026077	prmtr.11558	prmtr.11559	Up_Up	Brain	ENSMUSG00000026077
Brain.ENSMUSG00000026202	prmtr.11722	prmtr.11723	Up_Up	Brain	ENSMUSG00000026202
Brain.ENSMUSG00000026344	prmtr.11917	prmtr.11919	Up_Up	Brain	ENSMUSG00000026344
Brain.ENSMUSG00000026442	prmtr.12039	prmtr.12038	Up_Up	Brain	ENSMUSG00000026442
Brain.ENSMUSG00000026452	prmtr.12045	prmtr.12046	Up_Up	Brain	ENSMUSG00000026452
Brain.ENSMUSG00000026473	prmtr.12069	prmtr.12071	Up_Up	Brain	ENSMUSG00000026473
Brain.ENSMUSG00000026571	prmtr.12187	prmtr.12186	Up_Up	Brain	ENSMUSG00000026571
Brain.ENSMUSG00000026827	prmtr.12581	prmtr.12582	Up_Up	Brain	ENSMUSG00000026827
Brain.ENSMUSG00000026833	prmtr.12597	prmtr.12596	Up_Up	Brain	ENSMUSG00000026833
Brain.ENSMUSG00000026904	prmtr.12719	prmtr.12720	Up_Up	Brain	ENSMUSG00000026904
Brain.ENSMUSG00000026991	prmtr.12918	prmtr.12919	Up_Up	Brain	ENSMUSG00000026991
Brain.ENSMUSG00000027016	prmtr.12962	prmtr.12964	Up_Up	Brain	ENSMUSG00000027016
Brain.ENSMUSG00000027223	prmtr.13176	prmtr.13175	Up_Up	Brain	ENSMUSG00000027223
Brain.ENSMUSG00000027254	prmtr.13221	prmtr.13220	Up_Up	Brain	ENSMUSG00000027254
Brain.ENSMUSG00000027333	prmtr.13326	prmtr.13328	Up_Up	Brain	ENSMUSG00000027333
Brain.ENSMUSG00000027525	prmtr.13574	prmtr.13573_prmtr.13576	Up_Up	Brain	ENSMUSG00000027525
Brain.ENSMUSG00000027805	prmtr.13898	prmtr.13897	Up_Up	Brain	ENSMUSG00000027805
Brain.ENSMUSG00000027894	prmtr.13996	prmtr.13995	Up_Up	Brain	ENSMUSG00000027894
Brain.ENSMUSG00000027963	prmtr.14064	prmtr.14063	Up_Up	Brain	ENSMUSG00000027963
Brain.ENSMUSG00000028207	prmtr.14395	prmtr.14394	Up_Up	Brain	ENSMUSG00000028207
Brain.ENSMUSG00000028525	prmtr.14841	prmtr.14835_prmtr.14836_prmtr.14837	Up_Up	Brain	ENSMUSG00000028525
Brain.ENSMUSG00000028803	prmtr.15336	prmtr.15337	Up_Up	Brain	ENSMUSG00000028803
Brain.ENSMUSG00000029053	prmtr.15700	prmtr.15699	Up_Up	Brain	ENSMUSG00000029053
Brain.ENSMUSG00000029095	prmtr.15780	prmtr.15779	Up_Up	Brain	ENSMUSG00000029095
Brain.ENSMUSG00000029478	prmtr.16319	prmtr.16321	Up_Up	Brain	ENSMUSG00000029478
Brain.ENSMUSG00000029516	prmtr.16356	prmtr.16355	Up_Up	Brain	ENSMUSG00000029516
Brain.ENSMUSG00000029608	prmtr.16487	prmtr.16485	Up_Up	Brain	ENSMUSG00000029608
Brain.ENSMUSG00000029723	prmtr.16664	prmtr.16663	Up_Up	Brain	ENSMUSG00000029723
Brain.ENSMUSG00000030020	prmtr.16901	prmtr.16902	Up_Up	Brain	ENSMUSG00000030020
Brain.ENSMUSG00000030161	prmtr.17087	prmtr.17088	Up_Up	Brain	ENSMUSG00000030161
Brain.ENSMUSG00000030302	prmtr.17295	prmtr.17297_prmtr.17298	Up_Up	Brain	ENSMUSG00000030302
Brain.ENSMUSG00000030465	prmtr.17480	prmtr.17484	Up_Up	Brain	ENSMUSG00000030465
Brain.ENSMUSG00000030621	prmtr.17688	prmtr.17687	Up_Up	Brain	ENSMUSG00000030621
Brain.ENSMUSG00000030695	prmtr.17773	prmtr.17772_prmtr.17774	Up_Up	Brain	ENSMUSG00000030695
Brain.ENSMUSG00000030706	prmtr.17791	prmtr.17793	Up_Up	Brain	ENSMUSG00000030706
Brain.ENSMUSG00000030707	prmtr.17797	prmtr.17796	Up_Up	Brain	ENSMUSG00000030707
Brain.ENSMUSG00000030844	prmtr.17995	prmtr.17996	Up_Up	Brain	ENSMUSG00000030844
Brain.ENSMUSG00000031144	prmtr.18293	prmtr.18294	Up_Up	Brain	ENSMUSG00000031144
Brain.ENSMUSG00000031342	prmtr.18503	prmtr.18502	Up_Up	Brain	ENSMUSG00000031342
Brain.ENSMUSG00000031431	prmtr.18623	prmtr.18624	Up_Up	Brain	ENSMUSG00000031431
Brain.ENSMUSG00000031618	prmtr.18873	prmtr.18874	Up_Up	Brain	ENSMUSG00000031618
Brain.ENSMUSG00000031775	prmtr.19063	prmtr.19061	Up_Up	Brain	ENSMUSG00000031775
Brain.ENSMUSG00000031833	prmtr.19154	prmtr.19156	Up_Up	Brain	ENSMUSG00000031833
Brain.ENSMUSG00000032010	prmtr.19361	prmtr.19358	Up_Up	Brain	ENSMUSG00000032010
Brain.ENSMUSG00000032011	prmtr.19364	prmtr.19365	Up_Up	Brain	ENSMUSG00000032011
Brain.ENSMUSG00000032177	prmtr.19545	prmtr.19543	Up_Up	Brain	ENSMUSG00000032177
Brain.ENSMUSG00000032184	prmtr.19557	prmtr.19558	Up_Up	Brain	ENSMUSG00000032184
Brain.ENSMUSG00000032336	prmtr.19769	prmtr.19771	Up_Up	Brain	ENSMUSG00000032336
Brain.ENSMUSG00000032503	prmtr.20004	prmtr.20001	Up_Up	Brain	ENSMUSG00000032503
Brain.ENSMUSG00000032564	prmtr.20105	prmtr.20104	Up_Up	Brain	ENSMUSG00000032564
Brain.ENSMUSG00000032827	prmtr.20358	prmtr.20359	Up_Up	Brain	ENSMUSG00000032827
Brain.ENSMUSG00000033174	prmtr.20617	prmtr.20616	Up_Up	Brain	ENSMUSG00000033174
Brain.ENSMUSG00000033530	prmtr.20850	prmtr.20846	Up_Up	Brain	ENSMUSG00000033530
Brain.ENSMUSG00000033676	prmtr.20932	prmtr.20931	Up_Up	Brain	ENSMUSG00000033676
Brain.ENSMUSG00000033763	prmtr.21011	prmtr.21012	Up_Up	Brain	ENSMUSG00000033763
Brain.ENSMUSG00000033805	prmtr.21051	prmtr.21052	Up_Up	Brain	ENSMUSG00000033805
Brain.ENSMUSG00000034312	prmtr.21408	prmtr.21401_prmtr.21405_prmtr.21409	Up_Up	Brain	ENSMUSG00000034312
Brain.ENSMUSG00000034730	prmtr.21718	prmtr.21719	Up_Up	Brain	ENSMUSG00000034730
Brain.ENSMUSG00000034780	prmtr.21772	prmtr.21771	Up_Up	Brain	ENSMUSG00000034780
Brain.ENSMUSG00000034796	prmtr.21787	prmtr.21788	Up_Up	Brain	ENSMUSG00000034796
Brain.ENSMUSG00000034891	prmtr.21852	prmtr.21851	Up_Up	Brain	ENSMUSG00000034891
Brain.ENSMUSG00000035864	prmtr.22515	prmtr.22514	Up_Up	Brain	ENSMUSG00000035864
Brain.ENSMUSG00000036062	prmtr.22642	prmtr.22641	Up_Up	Brain	ENSMUSG00000036062
Brain.ENSMUSG00000036095	prmtr.22666	prmtr.22665	Up_Up	Brain	ENSMUSG00000036095
Brain.ENSMUSG00000036427	prmtr.22889	prmtr.22888	Up_Up	Brain	ENSMUSG00000036427
Brain.ENSMUSG00000036452	prmtr.22907	prmtr.22901	Up_Up	Brain	ENSMUSG00000036452
Brain.ENSMUSG00000036564	prmtr.22988	prmtr.22987	Up_Up	Brain	ENSMUSG00000036564
Brain.ENSMUSG00000036617	prmtr.23042	prmtr.23050	Up_Up	Brain	ENSMUSG00000036617
Brain.ENSMUSG00000036815	prmtr.23175	prmtr.23174	Up_Up	Brain	ENSMUSG00000036815
Brain.ENSMUSG00000037031	prmtr.23381	prmtr.23380	Up_Up	Brain	ENSMUSG00000037031
Brain.ENSMUSG00000037196	prmtr.23481	prmtr.23480	Up_Up	Brain	ENSMUSG00000037196
Brain.ENSMUSG00000037386	prmtr.23644	prmtr.23642_prmtr.23646	Up_Up	Brain	ENSMUSG00000037386
Brain.ENSMUSG00000037509	prmtr.23741	prmtr.23740	Up_Up	Brain	ENSMUSG00000037509
Brain.ENSMUSG00000038473	prmtr.24575	prmtr.24571	Up_Up	Brain	ENSMUSG00000038473
Brain.ENSMUSG00000039087	prmtr.25118	prmtr.25112	Up_Up	Brain	ENSMUSG00000039087
Brain.ENSMUSG00000039110	prmtr.25148	prmtr.25146	Up_Up	Brain	ENSMUSG00000039110
Brain.ENSMUSG00000039943	prmtr.25842	prmtr.25844	Up_Up	Brain	ENSMUSG00000039943
Brain.ENSMUSG00000040003	prmtr.25899	prmtr.25898_prmtr.25903	Up_Up	Brain	ENSMUSG00000040003
Brain.ENSMUSG00000040055	prmtr.25948	prmtr.25947	Up_Up	Brain	ENSMUSG00000040055
Brain.ENSMUSG00000040276	prmtr.26103	prmtr.26104	Up_Up	Brain	ENSMUSG00000040276
Brain.ENSMUSG00000040479	prmtr.26272	prmtr.26273	Up_Up	Brain	ENSMUSG00000040479
Brain.ENSMUSG00000040724	prmtr.26502	prmtr.26503	Up_Up	Brain	ENSMUSG00000040724
Brain.ENSMUSG00000040867	prmtr.26626	prmtr.26624	Up_Up	Brain	ENSMUSG00000040867
Brain.ENSMUSG00000042032	prmtr.27387	prmtr.27386	Up_Up	Brain	ENSMUSG00000042032
Brain.ENSMUSG00000042388	prmtr.27646	prmtr.27647_prmtr.27649	Up_Up	Brain	ENSMUSG00000042388
Brain.ENSMUSG00000044252	prmtr.28605	prmtr.28604	Up_Up	Brain	ENSMUSG00000044252
Brain.ENSMUSG00000045625	prmtr.29251	prmtr.29250	Up_Up	Brain	ENSMUSG00000045625
Brain.ENSMUSG00000046516	prmtr.29661	prmtr.29662	Up_Up	Brain	ENSMUSG00000046516
Brain.ENSMUSG00000048304	prmtr.30528	prmtr.30529	Up_Up	Brain	ENSMUSG00000048304
Brain.ENSMUSG00000048482	prmtr.30607	prmtr.30603_prmtr.30605	Up_Up	Brain	ENSMUSG00000048482
Brain.ENSMUSG00000049556	prmtr.31092	prmtr.31096	Up_Up	Brain	ENSMUSG00000049556
Brain.ENSMUSG00000050587	prmtr.31540	prmtr.31539	Up_Up	Brain	ENSMUSG00000050587
Brain.ENSMUSG00000052572	prmtr.32437	prmtr.32433_prmtr.32434	Up_Up	Brain	ENSMUSG00000052572
Brain.ENSMUSG00000052584	prmtr.32440	prmtr.32441	Up_Up	Brain	ENSMUSG00000052584
Brain.ENSMUSG00000053025	prmtr.32625	prmtr.32624	Up_Up	Brain	ENSMUSG00000053025
Brain.ENSMUSG00000053310	prmtr.32746	prmtr.32745	Up_Up	Brain	ENSMUSG00000053310
Brain.ENSMUSG00000053819	prmtr.32951	prmtr.32954	Up_Up	Brain	ENSMUSG00000053819
Brain.ENSMUSG00000054034	prmtr.33043	prmtr.33042	Up_Up	Brain	ENSMUSG00000054034
Brain.ENSMUSG00000054728	prmtr.33323	prmtr.33322_prmtr.33326_prmtr.33327	Up_Up	Brain	ENSMUSG00000054728
Brain.ENSMUSG00000055022	prmtr.33456	prmtr.33458	Up_Up	Brain	ENSMUSG00000055022
Brain.ENSMUSG00000055254	prmtr.33542	prmtr.33541	Up_Up	Brain	ENSMUSG00000055254
Brain.ENSMUSG00000056296	prmtr.33950	prmtr.33948	Up_Up	Brain	ENSMUSG00000056296
Brain.ENSMUSG00000057897	prmtr.34580	prmtr.34578_prmtr.34581	Up_Up	Brain	ENSMUSG00000057897
Brain.ENSMUSG00000057914	prmtr.34587	prmtr.34589	Up_Up	Brain	ENSMUSG00000057914
Brain.ENSMUSG00000058420	prmtr.34794	prmtr.34795	Up_Up	Brain	ENSMUSG00000058420
Brain.ENSMUSG00000058441	prmtr.34805	prmtr.34806	Up_Up	Brain	ENSMUSG00000058441
Brain.ENSMUSG00000058740	prmtr.34923	prmtr.34922	Up_Up	Brain	ENSMUSG00000058740
Brain.ENSMUSG00000060279	prmtr.35592	prmtr.35591	Up_Up	Brain	ENSMUSG00000060279
Brain.ENSMUSG00000060371	prmtr.35612	prmtr.35609	Up_Up	Brain	ENSMUSG00000060371
Brain.ENSMUSG00000061576	prmtr.36062	prmtr.36061	Up_Up	Brain	ENSMUSG00000061576
Brain.ENSMUSG00000061911	prmtr.36203	prmtr.36202	Up_Up	Brain	ENSMUSG00000061911
Brain.ENSMUSG00000062296	prmtr.36382	prmtr.36381	Up_Up	Brain	ENSMUSG00000062296
Brain.ENSMUSG00000063887	prmtr.37016	prmtr.37017	Up_Up	Brain	ENSMUSG00000063887
Brain.ENSMUSG00000064293	prmtr.37202	prmtr.37204	Up_Up	Brain	ENSMUSG00000064293
Brain.ENSMUSG00000064329	prmtr.37230	prmtr.37231	Up_Up	Brain	ENSMUSG00000064329
Brain.ENSMUSG00000066392	prmtr.38370	prmtr.38371_prmtr.38373	Up_Up	Brain	ENSMUSG00000066392
Brain.ENSMUSG00000072769	prmtr.40300	prmtr.40298	Up_Up	Brain	ENSMUSG00000072769
Brain.ENSMUSG00000074892	prmtr.41403	prmtr.41402	Up_Up	Brain	ENSMUSG00000074892
Brain.ENSMUSG00000075318	prmtr.41803	prmtr.41804	Up_Up	Brain	ENSMUSG00000075318
Brain.ENSMUSG00000078307	prmtr.43048	prmtr.43047	Up_Up	Brain	ENSMUSG00000078307
Brain.ENSMUSG00000089682	prmtr.52058	prmtr.52059	Up_Up	Brain	ENSMUSG00000089682
Brain.ENSMUSG00000097451	prmtr.58246	prmtr.58249	Up_Up	Brain	ENSMUSG00000097451
Brain.ENSMUSG00000100147	prmtr.60863	prmtr.60864	Up_Up	Brain	ENSMUSG00000100147
Brain.ENSMUSG00000110195	prmtr.70833	prmtr.70836	Up_Up	Brain	ENSMUSG00000110195
Brain.ENSMUSG00000112941	prmtr.73567	prmtr.73566	Up_Up	Brain	ENSMUSG00000112941
Brain.ENSMUSG00000000142	prmtr.44	prmtr.47	Down_Down	Brain	ENSMUSG00000000142
Brain.ENSMUSG00000000247	prmtr.92	prmtr.91	Down_Down	Brain	ENSMUSG00000000247
Brain.ENSMUSG00000000325	prmtr.135	prmtr.137	Down_Down	Brain	ENSMUSG00000000325
Brain.ENSMUSG00000000861	prmtr.322	prmtr.323	Down_Down	Brain	ENSMUSG00000000861
Brain.ENSMUSG00000001228	prmtr.479	prmtr.480	Down_Down	Brain	ENSMUSG00000001228
Brain.ENSMUSG00000001285	prmtr.504	prmtr.505	Down_Down	Brain	ENSMUSG00000001285
Brain.ENSMUSG00000001300	prmtr.514	prmtr.513	Down_Down	Brain	ENSMUSG00000001300
Brain.ENSMUSG00000001911	prmtr.768	prmtr.769	Down_Down	Brain	ENSMUSG00000001911
Brain.ENSMUSG00000002064	prmtr.844	prmtr.845	Down_Down	Brain	ENSMUSG00000002064
Brain.ENSMUSG00000002083	prmtr.853	prmtr.854	Down_Down	Brain	ENSMUSG00000002083
Brain.ENSMUSG00000003779	prmtr.1392	prmtr.1393	Down_Down	Brain	ENSMUSG00000003779
Brain.ENSMUSG00000005917	prmtr.2074	prmtr.2075	Down_Down	Brain	ENSMUSG00000005917
Brain.ENSMUSG00000006586	prmtr.2311	prmtr.2312	Down_Down	Brain	ENSMUSG00000006586
Brain.ENSMUSG00000006715	prmtr.2351	prmtr.2350	Down_Down	Brain	ENSMUSG00000006715
Brain.ENSMUSG00000006932	prmtr.2393	prmtr.2395	Down_Down	Brain	ENSMUSG00000006932
Brain.ENSMUSG00000007050	prmtr.2423	prmtr.2424	Down_Down	Brain	ENSMUSG00000007050
Brain.ENSMUSG00000007815	prmtr.2503	prmtr.2504	Down_Down	Brain	ENSMUSG00000007815
Brain.ENSMUSG00000007817	prmtr.2505	prmtr.2507	Down_Down	Brain	ENSMUSG00000007817
Brain.ENSMUSG00000008575	prmtr.2621	prmtr.2620	Down_Down	Brain	ENSMUSG00000008575
Brain.ENSMUSG00000008668	prmtr.2631	prmtr.2629	Down_Down	Brain	ENSMUSG00000008668
Brain.ENSMUSG00000010505	prmtr.2949	prmtr.2948	Down_Down	Brain	ENSMUSG00000010505
Brain.ENSMUSG00000016624	prmtr.3884	prmtr.3882_prmtr.3883	Down_Down	Brain	ENSMUSG00000016624
Brain.ENSMUSG00000017146	prmtr.3950	prmtr.3948	Down_Down	Brain	ENSMUSG00000017146
Brain.ENSMUSG00000017404	prmtr.4004	prmtr.4003	Down_Down	Brain	ENSMUSG00000017404
Brain.ENSMUSG00000018677	prmtr.4437	prmtr.4436	Down_Down	Brain	ENSMUSG00000018677
Brain.ENSMUSG00000019338	prmtr.4646	prmtr.4647	Down_Down	Brain	ENSMUSG00000019338
Brain.ENSMUSG00000019773	prmtr.4752	prmtr.4751	Down_Down	Brain	ENSMUSG00000019773
Brain.ENSMUSG00000019913	prmtr.4931	prmtr.4930	Down_Down	Brain	ENSMUSG00000019913
Brain.ENSMUSG00000019961	prmtr.4982	prmtr.4981_prmtr.4983	Down_Down	Brain	ENSMUSG00000019961
Brain.ENSMUSG00000020027	prmtr.5078	prmtr.5077	Down_Down	Brain	ENSMUSG00000020027
Brain.ENSMUSG00000020422	prmtr.5595	prmtr.5598	Down_Down	Brain	ENSMUSG00000020422
Brain.ENSMUSG00000020914	prmtr.6359	prmtr.6355	Down_Down	Brain	ENSMUSG00000020914
Brain.ENSMUSG00000020935	prmtr.6392	prmtr.6393	Down_Down	Brain	ENSMUSG00000020935
Brain.ENSMUSG00000021156	prmtr.6624	prmtr.6621_prmtr.6622	Down_Down	Brain	ENSMUSG00000021156
Brain.ENSMUSG00000021262	prmtr.6761	prmtr.6762	Down_Down	Brain	ENSMUSG00000021262
Brain.ENSMUSG00000021318	prmtr.6835	prmtr.6834	Down_Down	Brain	ENSMUSG00000021318
Brain.ENSMUSG00000021990	prmtr.7686	prmtr.7683	Down_Down	Brain	ENSMUSG00000021990
Brain.ENSMUSG00000022185	prmtr.7934	prmtr.7930_prmtr.7932	Down_Down	Brain	ENSMUSG00000022185
Brain.ENSMUSG00000022234	prmtr.8007	prmtr.8006	Down_Down	Brain	ENSMUSG00000022234
Brain.ENSMUSG00000022340	prmtr.8132	prmtr.8133	Down_Down	Brain	ENSMUSG00000022340
Brain.ENSMUSG00000023944	prmtr.9349	prmtr.9348	Down_Down	Brain	ENSMUSG00000023944
Brain.ENSMUSG00000024006	prmtr.9414	prmtr.9410	Down_Down	Brain	ENSMUSG00000024006
Brain.ENSMUSG00000024050	prmtr.9475	prmtr.9472	Down_Down	Brain	ENSMUSG00000024050
Brain.ENSMUSG00000024240	prmtr.9706	prmtr.9704	Down_Down	Brain	ENSMUSG00000024240
Brain.ENSMUSG00000024277	prmtr.9737	prmtr.9736	Down_Down	Brain	ENSMUSG00000024277
Brain.ENSMUSG00000024501	prmtr.9940	prmtr.9941	Down_Down	Brain	ENSMUSG00000024501
Brain.ENSMUSG00000024571	prmtr.10013	prmtr.10014	Down_Down	Brain	ENSMUSG00000024571
Brain.ENSMUSG00000024795	prmtr.10206	prmtr.10204	Down_Down	Brain	ENSMUSG00000024795
Brain.ENSMUSG00000024921	prmtr.10320	prmtr.10330_prmtr.10331_prmtr.10336	Down_Down	Brain	ENSMUSG00000024921
Brain.ENSMUSG00000025195	prmtr.10629	prmtr.10632	Down_Down	Brain	ENSMUSG00000025195
Brain.ENSMUSG00000025268	prmtr.10720	prmtr.10721	Down_Down	Brain	ENSMUSG00000025268
Brain.ENSMUSG00000025927	prmtr.11394	prmtr.11395	Down_Down	Brain	ENSMUSG00000025927
Brain.ENSMUSG00000026219	prmtr.11750	prmtr.11749	Down_Down	Brain	ENSMUSG00000026219
Brain.ENSMUSG00000026274	prmtr.11821	prmtr.11822	Down_Down	Brain	ENSMUSG00000026274
Brain.ENSMUSG00000026605	prmtr.12249	prmtr.12248	Down_Down	Brain	ENSMUSG00000026605
Brain.ENSMUSG00000026657	prmtr.12333	prmtr.12329	Down_Down	Brain	ENSMUSG00000026657
Brain.ENSMUSG00000026872	prmtr.12664	prmtr.12668	Down_Down	Brain	ENSMUSG00000026872
Brain.ENSMUSG00000026960	prmtr.12855	prmtr.12854	Down_Down	Brain	ENSMUSG00000026960
Brain.ENSMUSG00000027075	prmtr.12993	prmtr.12994	Down_Down	Brain	ENSMUSG00000027075
Brain.ENSMUSG00000027168	prmtr.13075	prmtr.13076_prmtr.13078_prmtr.13081	Down_Down	Brain	ENSMUSG00000027168
Brain.ENSMUSG00000027217	prmtr.13167	prmtr.13165	Down_Down	Brain	ENSMUSG00000027217
Brain.ENSMUSG00000027239	prmtr.13196	prmtr.13197	Down_Down	Brain	ENSMUSG00000027239
Brain.ENSMUSG00000027342	prmtr.13343	prmtr.13342	Down_Down	Brain	ENSMUSG00000027342
Brain.ENSMUSG00000027423	prmtr.13452	prmtr.13448	Down_Down	Brain	ENSMUSG00000027423
Brain.ENSMUSG00000027500	prmtr.13540	prmtr.13541	Down_Down	Brain	ENSMUSG00000027500
Brain.ENSMUSG00000027684	prmtr.13778	prmtr.13781	Down_Down	Brain	ENSMUSG00000027684
Brain.ENSMUSG00000028023	prmtr.14135	prmtr.14137	Down_Down	Brain	ENSMUSG00000028023
Brain.ENSMUSG00000028044	prmtr.14173	prmtr.14172	Down_Down	Brain	ENSMUSG00000028044
Brain.ENSMUSG00000028358	prmtr.14577	prmtr.14576	Down_Down	Brain	ENSMUSG00000028358
Brain.ENSMUSG00000028545	prmtr.14876	prmtr.14877	Down_Down	Brain	ENSMUSG00000028545
Brain.ENSMUSG00000028556	prmtr.14908	prmtr.14903	Down_Down	Brain	ENSMUSG00000028556
Brain.ENSMUSG00000028565	prmtr.14930	prmtr.14929	Down_Down	Brain	ENSMUSG00000028565
Brain.ENSMUSG00000028643	prmtr.15073	prmtr.15074	Down_Down	Brain	ENSMUSG00000028643
Brain.ENSMUSG00000028804	prmtr.15342	prmtr.15339	Down_Down	Brain	ENSMUSG00000028804
Brain.ENSMUSG00000028906	prmtr.15486	prmtr.15488	Down_Down	Brain	ENSMUSG00000028906
Brain.ENSMUSG00000029009	prmtr.15652	prmtr.15650	Down_Down	Brain	ENSMUSG00000029009
Brain.ENSMUSG00000029086	prmtr.15757	prmtr.15756	Down_Down	Brain	ENSMUSG00000029086
Brain.ENSMUSG00000029094	prmtr.15776	prmtr.15778	Down_Down	Brain	ENSMUSG00000029094
Brain.ENSMUSG00000029121	prmtr.15826	prmtr.15824	Down_Down	Brain	ENSMUSG00000029121
Brain.ENSMUSG00000029381	prmtr.16143	prmtr.16145_prmtr.16147	Down_Down	Brain	ENSMUSG00000029381
Brain.ENSMUSG00000029475	prmtr.16305	prmtr.16310	Down_Down	Brain	ENSMUSG00000029475
Brain.ENSMUSG00000029580	prmtr.16444	prmtr.16441	Down_Down	Brain	ENSMUSG00000029580
Brain.ENSMUSG00000029673	prmtr.16584	prmtr.16588	Down_Down	Brain	ENSMUSG00000029673
Brain.ENSMUSG00000029687	prmtr.16615	prmtr.16616	Down_Down	Brain	ENSMUSG00000029687
Brain.ENSMUSG00000029730	prmtr.16677	prmtr.16676	Down_Down	Brain	ENSMUSG00000029730
Brain.ENSMUSG00000029761	prmtr.16696	prmtr.16697	Down_Down	Brain	ENSMUSG00000029761
Brain.ENSMUSG00000029836	prmtr.16797	prmtr.16798	Down_Down	Brain	ENSMUSG00000029836
Brain.ENSMUSG00000029866	prmtr.16830	prmtr.16827	Down_Down	Brain	ENSMUSG00000029866
Brain.ENSMUSG00000030315	prmtr.17327	prmtr.17329	Down_Down	Brain	ENSMUSG00000030315
Brain.ENSMUSG00000030357	prmtr.17386	prmtr.17384	Down_Down	Brain	ENSMUSG00000030357
Brain.ENSMUSG00000030555	prmtr.17604	prmtr.17611	Down_Down	Brain	ENSMUSG00000030555
Brain.ENSMUSG00000030629	prmtr.17693	prmtr.17694	Down_Down	Brain	ENSMUSG00000030629
Brain.ENSMUSG00000030822	prmtr.17964	prmtr.17965	Down_Down	Brain	ENSMUSG00000030822
Brain.ENSMUSG00000030852	prmtr.18012	prmtr.18011	Down_Down	Brain	ENSMUSG00000030852
Brain.ENSMUSG00000031028	prmtr.18201	prmtr.18200	Down_Down	Brain	ENSMUSG00000031028
Brain.ENSMUSG00000031311	prmtr.18472	prmtr.18473	Down_Down	Brain	ENSMUSG00000031311
Brain.ENSMUSG00000031442	prmtr.18643	prmtr.18641_prmtr.18645	Down_Down	Brain	ENSMUSG00000031442
Brain.ENSMUSG00000031508	prmtr.18716	prmtr.18715	Down_Down	Brain	ENSMUSG00000031508
Brain.ENSMUSG00000031585	prmtr.18831	prmtr.18832_prmtr.18833	Down_Down	Brain	ENSMUSG00000031585
Brain.ENSMUSG00000031904	prmtr.19247	prmtr.19248	Down_Down	Brain	ENSMUSG00000031904
Brain.ENSMUSG00000032228	prmtr.19609	prmtr.19605	Down_Down	Brain	ENSMUSG00000032228
Brain.ENSMUSG00000032249	prmtr.19628	prmtr.19629_prmtr.19630_prmtr.19633	Down_Down	Brain	ENSMUSG00000032249
Brain.ENSMUSG00000032327	prmtr.19758	prmtr.19756	Down_Down	Brain	ENSMUSG00000032327
Brain.ENSMUSG00000032531	prmtr.20048	prmtr.20046_prmtr.20047	Down_Down	Brain	ENSMUSG00000032531
Brain.ENSMUSG00000032815	prmtr.20342	prmtr.20338	Down_Down	Brain	ENSMUSG00000032815
Brain.ENSMUSG00000033004	prmtr.20495	prmtr.20496	Down_Down	Brain	ENSMUSG00000033004
Brain.ENSMUSG00000033060	prmtr.20533	prmtr.20532	Down_Down	Brain	ENSMUSG00000033060
Brain.ENSMUSG00000033088	prmtr.20560	prmtr.20561	Down_Down	Brain	ENSMUSG00000033088
Brain.ENSMUSG00000033102	prmtr.20572	prmtr.20571	Down_Down	Brain	ENSMUSG00000033102
Brain.ENSMUSG00000033152	prmtr.20602	prmtr.20601	Down_Down	Brain	ENSMUSG00000033152
Brain.ENSMUSG00000033737	prmtr.20996	prmtr.20997	Down_Down	Brain	ENSMUSG00000033737
Brain.ENSMUSG00000033760	prmtr.21008	prmtr.21009	Down_Down	Brain	ENSMUSG00000033760
Brain.ENSMUSG00000034088	prmtr.21219	prmtr.21216_prmtr.21217	Down_Down	Brain	ENSMUSG00000034088
Brain.ENSMUSG00000034377	prmtr.21455	prmtr.21452_prmtr.21453_prmtr.21454	Down_Down	Brain	ENSMUSG00000034377
Brain.ENSMUSG00000034520	prmtr.21538	prmtr.21537	Down_Down	Brain	ENSMUSG00000034520
Brain.ENSMUSG00000035150	prmtr.22015	prmtr.22016	Down_Down	Brain	ENSMUSG00000035150
Brain.ENSMUSG00000035299	prmtr.22153	prmtr.22151_prmtr.22152	Down_Down	Brain	ENSMUSG00000035299
Brain.ENSMUSG00000035342	prmtr.22181	prmtr.22180	Down_Down	Brain	ENSMUSG00000035342
Brain.ENSMUSG00000035351	prmtr.22182	prmtr.22183	Down_Down	Brain	ENSMUSG00000035351
Brain.ENSMUSG00000035495	prmtr.22285	prmtr.22283	Down_Down	Brain	ENSMUSG00000035495
Brain.ENSMUSG00000035696	prmtr.22423	prmtr.22422	Down_Down	Brain	ENSMUSG00000035696
Brain.ENSMUSG00000036111	prmtr.22687	prmtr.22686	Down_Down	Brain	ENSMUSG00000036111
Brain.ENSMUSG00000036834	prmtr.23200	prmtr.23198_prmtr.23199	Down_Down	Brain	ENSMUSG00000036834
Brain.ENSMUSG00000036972	prmtr.23329	prmtr.23328	Down_Down	Brain	ENSMUSG00000036972
Brain.ENSMUSG00000037032	prmtr.23388	prmtr.23385	Down_Down	Brain	ENSMUSG00000037032
Brain.ENSMUSG00000037568	prmtr.23788	prmtr.23787	Down_Down	Brain	ENSMUSG00000037568
Brain.ENSMUSG00000037664	prmtr.23854	prmtr.23853	Down_Down	Brain	ENSMUSG00000037664
Brain.ENSMUSG00000037992	prmtr.24118	prmtr.24115	Down_Down	Brain	ENSMUSG00000037992
Brain.ENSMUSG00000038112	prmtr.24235	prmtr.24237	Down_Down	Brain	ENSMUSG00000038112
Brain.ENSMUSG00000038252	prmtr.24379	prmtr.24378	Down_Down	Brain	ENSMUSG00000038252
Brain.ENSMUSG00000039055	prmtr.25086	prmtr.25085	Down_Down	Brain	ENSMUSG00000039055
Brain.ENSMUSG00000039220	prmtr.25286	prmtr.25287	Down_Down	Brain	ENSMUSG00000039220
Brain.ENSMUSG00000039323	prmtr.25370	prmtr.25371	Down_Down	Brain	ENSMUSG00000039323
Brain.ENSMUSG00000039741	prmtr.25690	prmtr.25693	Down_Down	Brain	ENSMUSG00000039741
Brain.ENSMUSG00000039835	prmtr.25763	prmtr.25764	Down_Down	Brain	ENSMUSG00000039835
Brain.ENSMUSG00000039985	prmtr.25882	prmtr.25883	Down_Down	Brain	ENSMUSG00000039985
Brain.ENSMUSG00000040183	prmtr.26032	prmtr.26033	Down_Down	Brain	ENSMUSG00000040183
Brain.ENSMUSG00000040363	prmtr.26161	prmtr.26162	Down_Down	Brain	ENSMUSG00000040363
Brain.ENSMUSG00000040649	prmtr.26420	prmtr.26417_prmtr.26421	Down_Down	Brain	ENSMUSG00000040649
Brain.ENSMUSG00000040669	prmtr.26447	prmtr.26448	Down_Down	Brain	ENSMUSG00000040669
Brain.ENSMUSG00000040856	prmtr.26609	prmtr.26612	Down_Down	Brain	ENSMUSG00000040856
Brain.ENSMUSG00000041235	prmtr.26838	prmtr.26832_prmtr.26834	Down_Down	Brain	ENSMUSG00000041235
Brain.ENSMUSG00000041417	prmtr.26952	prmtr.26950_prmtr.26951	Down_Down	Brain	ENSMUSG00000041417
Brain.ENSMUSG00000041540	prmtr.27035	prmtr.27034	Down_Down	Brain	ENSMUSG00000041540
Brain.ENSMUSG00000041718	prmtr.27170	prmtr.27169	Down_Down	Brain	ENSMUSG00000041718
Brain.ENSMUSG00000042079	prmtr.27421	prmtr.27423	Down_Down	Brain	ENSMUSG00000042079
Brain.ENSMUSG00000042155	prmtr.27471	prmtr.27470	Down_Down	Brain	ENSMUSG00000042155
Brain.ENSMUSG00000042766	prmtr.27940	prmtr.27938	Down_Down	Brain	ENSMUSG00000042766
Brain.ENSMUSG00000043716	prmtr.28346	prmtr.28345	Down_Down	Brain	ENSMUSG00000043716
Brain.ENSMUSG00000043969	prmtr.28449	prmtr.28450	Down_Down	Brain	ENSMUSG00000043969
Brain.ENSMUSG00000044150	prmtr.28548	prmtr.28546	Down_Down	Brain	ENSMUSG00000044150
Brain.ENSMUSG00000044783	prmtr.28848	prmtr.28847	Down_Down	Brain	ENSMUSG00000044783
Brain.ENSMUSG00000045180	prmtr.29048	prmtr.29049	Down_Down	Brain	ENSMUSG00000045180
Brain.ENSMUSG00000045193	prmtr.29053	prmtr.29052	Down_Down	Brain	ENSMUSG00000045193
Brain.ENSMUSG00000045302	prmtr.29098	prmtr.29101	Down_Down	Brain	ENSMUSG00000045302
Brain.ENSMUSG00000045751	prmtr.29322	prmtr.29325	Down_Down	Brain	ENSMUSG00000045751
Brain.ENSMUSG00000046179	prmtr.29519	prmtr.29520	Down_Down	Brain	ENSMUSG00000046179
Brain.ENSMUSG00000047407	prmtr.30087	prmtr.30089	Down_Down	Brain	ENSMUSG00000047407
Brain.ENSMUSG00000047907	prmtr.30342	prmtr.30343	Down_Down	Brain	ENSMUSG00000047907
Brain.ENSMUSG00000048216	prmtr.30485	prmtr.30483	Down_Down	Brain	ENSMUSG00000048216
Brain.ENSMUSG00000048349	prmtr.30542	prmtr.30541	Down_Down	Brain	ENSMUSG00000048349
Brain.ENSMUSG00000049295	prmtr.30970	prmtr.30969_prmtr.30971	Down_Down	Brain	ENSMUSG00000049295
Brain.ENSMUSG00000049470	prmtr.31044	prmtr.31045	Down_Down	Brain	ENSMUSG00000049470
Brain.ENSMUSG00000049690	prmtr.31173	prmtr.31175	Down_Down	Brain	ENSMUSG00000049690
Brain.ENSMUSG00000050708	prmtr.31589	prmtr.31588	Down_Down	Brain	ENSMUSG00000050708
Brain.ENSMUSG00000050822	prmtr.31649	prmtr.31648	Down_Down	Brain	ENSMUSG00000050822
Brain.ENSMUSG00000051243	prmtr.31858	prmtr.31859_prmtr.31861	Down_Down	Brain	ENSMUSG00000051243
Brain.ENSMUSG00000052188	prmtr.32264	prmtr.32263	Down_Down	Brain	ENSMUSG00000052188
Brain.ENSMUSG00000052407	prmtr.32360	prmtr.32362	Down_Down	Brain	ENSMUSG00000052407
Brain.ENSMUSG00000052516	prmtr.32409	prmtr.32407	Down_Down	Brain	ENSMUSG00000052516
Brain.ENSMUSG00000052727	prmtr.32497	prmtr.32495	Down_Down	Brain	ENSMUSG00000052727
Brain.ENSMUSG00000052752	prmtr.32509	prmtr.32508	Down_Down	Brain	ENSMUSG00000052752
Brain.ENSMUSG00000053477	prmtr.32826	prmtr.32812_prmtr.32821_prmtr.32822	Down_Down	Brain	ENSMUSG00000053477
Brain.ENSMUSG00000053754	prmtr.32932	prmtr.32927	Down_Down	Brain	ENSMUSG00000053754
Brain.ENSMUSG00000054766	prmtr.33357	prmtr.33356_prmtr.33358	Down_Down	Brain	ENSMUSG00000054766
Brain.ENSMUSG00000055013	prmtr.33453	prmtr.33452_prmtr.33454	Down_Down	Brain	ENSMUSG00000055013
Brain.ENSMUSG00000055609	prmtr.33662	prmtr.33663	Down_Down	Brain	ENSMUSG00000055609
Brain.ENSMUSG00000057110	prmtr.34255	prmtr.34257	Down_Down	Brain	ENSMUSG00000057110
Brain.ENSMUSG00000057335	prmtr.34368	prmtr.34371_prmtr.34372	Down_Down	Brain	ENSMUSG00000057335
Brain.ENSMUSG00000058056	prmtr.34646	prmtr.34645	Down_Down	Brain	ENSMUSG00000058056
Brain.ENSMUSG00000058392	prmtr.34782	prmtr.34783	Down_Down	Brain	ENSMUSG00000058392
Brain.ENSMUSG00000058558	prmtr.34838	prmtr.34839	Down_Down	Brain	ENSMUSG00000058558
Brain.ENSMUSG00000059248	prmtr.35142	prmtr.35139_prmtr.35143	Down_Down	Brain	ENSMUSG00000059248
Brain.ENSMUSG00000059474	prmtr.35257	prmtr.35256	Down_Down	Brain	ENSMUSG00000059474
Brain.ENSMUSG00000059878	prmtr.35423	prmtr.35421_prmtr.35422	Down_Down	Brain	ENSMUSG00000059878
Brain.ENSMUSG00000061607	prmtr.36077	prmtr.36076	Down_Down	Brain	ENSMUSG00000061607
Brain.ENSMUSG00000062169	prmtr.36322	prmtr.36321	Down_Down	Brain	ENSMUSG00000062169
Brain.ENSMUSG00000062232	prmtr.36355	prmtr.36356	Down_Down	Brain	ENSMUSG00000062232
Brain.ENSMUSG00000062861	prmtr.36580	prmtr.36583	Down_Down	Brain	ENSMUSG00000062861
Brain.ENSMUSG00000063804	prmtr.36970	prmtr.36971	Down_Down	Brain	ENSMUSG00000063804
Brain.ENSMUSG00000066037	prmtr.38252	prmtr.38253	Down_Down	Brain	ENSMUSG00000066037
Brain.ENSMUSG00000066568	prmtr.38427	prmtr.38425	Down_Down	Brain	ENSMUSG00000066568
Brain.ENSMUSG00000067377	prmtr.38646	prmtr.38645	Down_Down	Brain	ENSMUSG00000067377
Brain.ENSMUSG00000067787	prmtr.38744	prmtr.38743_prmtr.38745	Down_Down	Brain	ENSMUSG00000067787
Brain.ENSMUSG00000071226	prmtr.39869	prmtr.39867	Down_Down	Brain	ENSMUSG00000071226
Brain.ENSMUSG00000072893	prmtr.40342	prmtr.40343	Down_Down	Brain	ENSMUSG00000072893
Brain.ENSMUSG00000074221	prmtr.41003	prmtr.41005	Down_Down	Brain	ENSMUSG00000074221
Brain.ENSMUSG00000085767	prmtr.48698	prmtr.48699	Down_Down	Brain	ENSMUSG00000085767
Brain.ENSMUSG00000089832	prmtr.52198	prmtr.52197	Down_Down	Brain	ENSMUSG00000089832
Brain.ENSMUSG00000097892	prmtr.58688	prmtr.58689	Down_Down	Brain	ENSMUSG00000097892
Brain.ENSMUSG00000099907	prmtr.60619	prmtr.60620	Down_Down	Brain	ENSMUSG00000099907
Brain.ENSMUSG00000105987	prmtr.66670	prmtr.66671	Down_Down	Brain	ENSMUSG00000105987
Brain.ENSMUSG00000000881	prmtr.329	prmtr.331	Up_Down	Brain	ENSMUSG00000000881
Brain.ENSMUSG00000002012	prmtr.815	prmtr.816_prmtr.817	Up_Down	Brain	ENSMUSG00000002012
Brain.ENSMUSG00000002985	prmtr.1147	prmtr.1146	Up_Down	Brain	ENSMUSG00000002985
Brain.ENSMUSG00000004849	prmtr.1700	prmtr.1698	Up_Down	Brain	ENSMUSG00000004849
Brain.ENSMUSG00000005871	prmtr.2042	prmtr.2043	Up_Down	Brain	ENSMUSG00000005871
Brain.ENSMUSG00000016150	prmtr.3796	prmtr.3795	Up_Down	Brain	ENSMUSG00000016150
Brain.ENSMUSG00000017740	prmtr.4111	prmtr.4110	Up_Down	Brain	ENSMUSG00000017740
Brain.ENSMUSG00000019820	prmtr.4811	prmtr.4810_prmtr.4816	Up_Down	Brain	ENSMUSG00000019820
Brain.ENSMUSG00000021585	prmtr.7167	prmtr.7169	Up_Down	Brain	ENSMUSG00000021585
Brain.ENSMUSG00000023800	prmtr.9246	prmtr.9244_prmtr.9245	Up_Down	Brain	ENSMUSG00000023800
Brain.ENSMUSG00000024462	prmtr.9907	prmtr.9909	Up_Down	Brain	ENSMUSG00000024462
Brain.ENSMUSG00000024524	prmtr.9969	prmtr.9968	Up_Down	Brain	ENSMUSG00000024524
Brain.ENSMUSG00000025889	prmtr.11350	prmtr.11351	Up_Down	Brain	ENSMUSG00000025889
Brain.ENSMUSG00000025986	prmtr.11452	prmtr.11454	Up_Down	Brain	ENSMUSG00000025986
Brain.ENSMUSG00000026817	prmtr.12558	prmtr.12560	Up_Down	Brain	ENSMUSG00000026817
Brain.ENSMUSG00000026921	prmtr.12745	prmtr.12749	Up_Down	Brain	ENSMUSG00000026921
Brain.ENSMUSG00000027130	prmtr.13044	prmtr.13045	Up_Down	Brain	ENSMUSG00000027130
Brain.ENSMUSG00000027820	prmtr.13906	prmtr.13907	Up_Down	Brain	ENSMUSG00000027820
Brain.ENSMUSG00000028937	prmtr.15532	prmtr.15534	Up_Down	Brain	ENSMUSG00000028937
Brain.ENSMUSG00000030268	prmtr.17249	prmtr.17250	Up_Down	Brain	ENSMUSG00000030268
Brain.ENSMUSG00000031021	prmtr.18182	prmtr.18183	Up_Down	Brain	ENSMUSG00000031021
Brain.ENSMUSG00000031137	prmtr.18282	prmtr.18286	Up_Down	Brain	ENSMUSG00000031137
Brain.ENSMUSG00000031557	prmtr.18788	prmtr.18787	Up_Down	Brain	ENSMUSG00000031557
Brain.ENSMUSG00000032118	prmtr.19510	prmtr.19509	Up_Down	Brain	ENSMUSG00000032118
Brain.ENSMUSG00000032411	prmtr.19872	prmtr.19874_prmtr.19875	Up_Down	Brain	ENSMUSG00000032411
Brain.ENSMUSG00000033066	prmtr.20548	prmtr.20544	Up_Down	Brain	ENSMUSG00000033066
Brain.ENSMUSG00000034656	prmtr.21646	prmtr.21649	Up_Down	Brain	ENSMUSG00000034656
Brain.ENSMUSG00000035131	prmtr.22006	prmtr.22007	Up_Down	Brain	ENSMUSG00000035131
Brain.ENSMUSG00000037012	prmtr.23360	prmtr.23361	Up_Down	Brain	ENSMUSG00000037012
Brain.ENSMUSG00000037126	prmtr.23435	prmtr.23437_prmtr.23438	Up_Down	Brain	ENSMUSG00000037126
Brain.ENSMUSG00000038217	prmtr.24349	prmtr.24350	Up_Down	Brain	ENSMUSG00000038217
Brain.ENSMUSG00000038280	prmtr.24403	prmtr.24402	Up_Down	Brain	ENSMUSG00000038280
Brain.ENSMUSG00000038546	prmtr.24664	prmtr.24662	Up_Down	Brain	ENSMUSG00000038546
Brain.ENSMUSG00000039697	prmtr.25645	prmtr.25643	Up_Down	Brain	ENSMUSG00000039697
Brain.ENSMUSG00000039717	prmtr.25675	prmtr.25673	Up_Down	Brain	ENSMUSG00000039717
Brain.ENSMUSG00000039782	prmtr.25728	prmtr.25729	Up_Down	Brain	ENSMUSG00000039782
Brain.ENSMUSG00000041078	prmtr.26746	prmtr.26748	Up_Down	Brain	ENSMUSG00000041078
Brain.ENSMUSG00000042671	prmtr.27871	prmtr.27872	Up_Down	Brain	ENSMUSG00000042671
Brain.ENSMUSG00000043079	prmtr.28081	prmtr.28084	Up_Down	Brain	ENSMUSG00000043079
Brain.ENSMUSG00000044288	prmtr.28622	prmtr.28623	Up_Down	Brain	ENSMUSG00000044288
Brain.ENSMUSG00000044628	prmtr.28774	prmtr.28775	Up_Down	Brain	ENSMUSG00000044628
Brain.ENSMUSG00000045962	prmtr.29406	prmtr.29410	Up_Down	Brain	ENSMUSG00000045962
Brain.ENSMUSG00000048240	prmtr.30501	prmtr.30500	Up_Down	Brain	ENSMUSG00000048240
Brain.ENSMUSG00000048834	prmtr.30783	prmtr.30785	Up_Down	Brain	ENSMUSG00000048834
Brain.ENSMUSG00000050821	prmtr.31646	prmtr.31647	Up_Down	Brain	ENSMUSG00000050821
Brain.ENSMUSG00000059323	prmtr.35174	prmtr.35178	Up_Down	Brain	ENSMUSG00000059323
Brain.ENSMUSG00000059974	prmtr.35464	prmtr.35461	Up_Down	Brain	ENSMUSG00000059974
Brain.ENSMUSG00000063018	prmtr.36647	prmtr.36648	Up_Down	Brain	ENSMUSG00000063018
Brain.ENSMUSG00000065954	prmtr.38227	prmtr.38228	Up_Down	Brain	ENSMUSG00000065954
Brain.ENSMUSG00000003279	prmtr.1240	prmtr.1237_prmtr.1241	Up_Down	Brain	ENSMUSG00000003279
Brain.ENSMUSG00000005034	prmtr.1756	prmtr.1757_prmtr.1760	Up_Down	Brain	ENSMUSG00000005034
Brain.ENSMUSG00000020315	prmtr.5453	prmtr.5450_prmtr.5452	Up_Down	Brain	ENSMUSG00000020315
Brain.ENSMUSG00000028528	prmtr.14847	prmtr.14846_prmtr.14848	Up_Down	Brain	ENSMUSG00000028528
Brain.ENSMUSG00000031543	prmtr.18765	prmtr.18766_prmtr.18769	Up_Down	Brain	ENSMUSG00000031543
Brain.ENSMUSG00000032479	prmtr.19941	prmtr.19938_prmtr.19946	Up_Down	Brain	ENSMUSG00000032479
Brain.ENSMUSG00000032875	prmtr.20403	prmtr.20402_prmtr.20404	Up_Down	Brain	ENSMUSG00000032875
Brain.ENSMUSG00000034930	prmtr.21894	prmtr.21892_prmtr.21895_prmtr.21896	Up_Down	Brain	ENSMUSG00000034930
Brain.ENSMUSG00000042066	prmtr.27412	prmtr.27410_prmtr.27411	Up_Down	Brain	ENSMUSG00000042066
Brain.ENSMUSG00000045659	prmtr.29282	prmtr.29281_prmtr.29285	Up_Down	Brain	ENSMUSG00000045659
Brain.ENSMUSG00000051359	prmtr.31925	prmtr.31924_prmtr.31928	Up_Down	Brain	ENSMUSG00000051359
Brain.ENSMUSG00000054708	prmtr.33310	prmtr.33306_prmtr.33308	Up_Down	Brain	ENSMUSG00000054708
Brain.ENSMUSG00000055322	prmtr.33572	prmtr.33567_prmtr.33573	Up_Down	Brain	ENSMUSG00000055322
Brain.ENSMUSG00000070565	prmtr.39592	prmtr.39589_prmtr.39590	Up_Down	Brain	ENSMUSG00000070565
Brain.ENSMUSG00000100826	prmtr.61561	prmtr.61562_prmtr.61564	Up_Down	Brain	ENSMUSG00000100826
Brain.ENSMUSG00000002107	prmtr.874	prmtr.870_prmtr.871_prmtr.873_prmtr.877	Down_Up	Brain	ENSMUSG00000002107
Brain.ENSMUSG00000011751	prmtr.3062	prmtr.3061_prmtr.3063	Down_Up	Brain	ENSMUSG00000011751
Brain.ENSMUSG00000014592	prmtr.3383	prmtr.3382_prmtr.3385	Down_Up	Brain	ENSMUSG00000014592
Brain.ENSMUSG00000015222	prmtr.3532	prmtr.3534_prmtr.3540	Down_Up	Brain	ENSMUSG00000015222
Brain.ENSMUSG00000020453	prmtr.5639	prmtr.5638_prmtr.5641	Down_Up	Brain	ENSMUSG00000020453
Brain.ENSMUSG00000024109	prmtr.9545	prmtr.9537_prmtr.9540	Down_Up	Brain	ENSMUSG00000024109
Brain.ENSMUSG00000025085	prmtr.10521	prmtr.10523_prmtr.10524	Down_Up	Brain	ENSMUSG00000025085
Brain.ENSMUSG00000025558	prmtr.11035	prmtr.11033_prmtr.11034	Down_Up	Brain	ENSMUSG00000025558
Brain.ENSMUSG00000026721	prmtr.12403	prmtr.12402_prmtr.12405	Down_Up	Brain	ENSMUSG00000026721
Brain.ENSMUSG00000030064	prmtr.16961	prmtr.16957_prmtr.16960	Down_Up	Brain	ENSMUSG00000030064
Brain.ENSMUSG00000032826	prmtr.20355	prmtr.20351_prmtr.20353_prmtr.20354_prmtr.20356	Down_Up	Brain	ENSMUSG00000032826
Brain.ENSMUSG00000032841	prmtr.20366	prmtr.20367_prmtr.20370	Down_Up	Brain	ENSMUSG00000032841
Brain.ENSMUSG00000033910	prmtr.21108	prmtr.21106_prmtr.21107	Down_Up	Brain	ENSMUSG00000033910
Brain.ENSMUSG00000034165	prmtr.21290	prmtr.21286_prmtr.21291	Down_Up	Brain	ENSMUSG00000034165
Brain.ENSMUSG00000038170	prmtr.24296	prmtr.24298_prmtr.24299	Down_Up	Brain	ENSMUSG00000038170
Brain.ENSMUSG00000039197	prmtr.25250	prmtr.25252_prmtr.25253	Down_Up	Brain	ENSMUSG00000039197
Brain.ENSMUSG00000040111	prmtr.25965	prmtr.25966_prmtr.25970	Down_Up	Brain	ENSMUSG00000040111
Brain.ENSMUSG00000041923	prmtr.27329	prmtr.27331_prmtr.27333	Down_Up	Brain	ENSMUSG00000041923
Brain.ENSMUSG00000069601	prmtr.39252	prmtr.39253_prmtr.39258_prmtr.39263	Down_Up	Brain	ENSMUSG00000069601
Brain.ENSMUSG00000003352	prmtr.1258	prmtr.1259	Down_Up	Brain	ENSMUSG00000003352
Brain.ENSMUSG00000004897	prmtr.1717	prmtr.1718	Down_Up	Brain	ENSMUSG00000004897
Brain.ENSMUSG00000006527	prmtr.2287	prmtr.2288	Down_Up	Brain	ENSMUSG00000006527
Brain.ENSMUSG00000006930	prmtr.2390	prmtr.2387	Down_Up	Brain	ENSMUSG00000006930
Brain.ENSMUSG00000017631	prmtr.4053	prmtr.4052_prmtr.4056_prmtr.4057	Down_Up	Brain	ENSMUSG00000017631
Brain.ENSMUSG00000018819	prmtr.4484	prmtr.4486	Down_Up	Brain	ENSMUSG00000018819
Brain.ENSMUSG00000019843	prmtr.4841	prmtr.4842	Down_Up	Brain	ENSMUSG00000019843
Brain.ENSMUSG00000019978	prmtr.5010	prmtr.5009	Down_Up	Brain	ENSMUSG00000019978
Brain.ENSMUSG00000020176	prmtr.5273	prmtr.5271	Down_Up	Brain	ENSMUSG00000020176
Brain.ENSMUSG00000020849	prmtr.6246	prmtr.6247	Down_Up	Brain	ENSMUSG00000020849
Brain.ENSMUSG00000021087	prmtr.6543	prmtr.6544	Down_Up	Brain	ENSMUSG00000021087
Brain.ENSMUSG00000021115	prmtr.6581	prmtr.6582	Down_Up	Brain	ENSMUSG00000021115
Brain.ENSMUSG00000021699	prmtr.7305	prmtr.7294_prmtr.7301	Down_Up	Brain	ENSMUSG00000021699
Brain.ENSMUSG00000022528	prmtr.8376	prmtr.8377	Down_Up	Brain	ENSMUSG00000022528
Brain.ENSMUSG00000022565	prmtr.8434	prmtr.8438	Down_Up	Brain	ENSMUSG00000022565
Brain.ENSMUSG00000022568	prmtr.8441	prmtr.8440	Down_Up	Brain	ENSMUSG00000022568
Brain.ENSMUSG00000025025	prmtr.10461	prmtr.10462	Down_Up	Brain	ENSMUSG00000025025
Brain.ENSMUSG00000026207	prmtr.11730	prmtr.11732_prmtr.11733	Down_Up	Brain	ENSMUSG00000026207
Brain.ENSMUSG00000026482	prmtr.12082	prmtr.12083	Down_Up	Brain	ENSMUSG00000026482
Brain.ENSMUSG00000026773	prmtr.12480	prmtr.12481	Down_Up	Brain	ENSMUSG00000026773
Brain.ENSMUSG00000026790	prmtr.12510	prmtr.12509	Down_Up	Brain	ENSMUSG00000026790
Brain.ENSMUSG00000026821	prmtr.12567	prmtr.12568	Down_Up	Brain	ENSMUSG00000026821
Brain.ENSMUSG00000027546	prmtr.13593	prmtr.13592	Down_Up	Brain	ENSMUSG00000027546
Brain.ENSMUSG00000027624	prmtr.13690	prmtr.13691	Down_Up	Brain	ENSMUSG00000027624
Brain.ENSMUSG00000027763	prmtr.13847	prmtr.13848	Down_Up	Brain	ENSMUSG00000027763
Brain.ENSMUSG00000027797	prmtr.13882	prmtr.13885	Down_Up	Brain	ENSMUSG00000027797
Brain.ENSMUSG00000027935	prmtr.14017	prmtr.14016	Down_Up	Brain	ENSMUSG00000027935
Brain.ENSMUSG00000027951	prmtr.14037	prmtr.14038	Down_Up	Brain	ENSMUSG00000027951
Brain.ENSMUSG00000028059	prmtr.14189	prmtr.14187	Down_Up	Brain	ENSMUSG00000028059
Brain.ENSMUSG00000028456	prmtr.14727	prmtr.14730	Down_Up	Brain	ENSMUSG00000028456
Brain.ENSMUSG00000029055	prmtr.15707	prmtr.15706	Down_Up	Brain	ENSMUSG00000029055
Brain.ENSMUSG00000029101	prmtr.15789	prmtr.15794	Down_Up	Brain	ENSMUSG00000029101
Brain.ENSMUSG00000030126	prmtr.17056	prmtr.17054	Down_Up	Brain	ENSMUSG00000030126
Brain.ENSMUSG00000030763	prmtr.17884	prmtr.17885	Down_Up	Brain	ENSMUSG00000030763
Brain.ENSMUSG00000032172	prmtr.19539	prmtr.19537	Down_Up	Brain	ENSMUSG00000032172
Brain.ENSMUSG00000032297	prmtr.19703	prmtr.19704	Down_Up	Brain	ENSMUSG00000032297
Brain.ENSMUSG00000032536	prmtr.20064	prmtr.20061_prmtr.20062	Down_Up	Brain	ENSMUSG00000032536
Brain.ENSMUSG00000033773	prmtr.21032	prmtr.21030	Down_Up	Brain	ENSMUSG00000033773
Brain.ENSMUSG00000033900	prmtr.21096	prmtr.21097	Down_Up	Brain	ENSMUSG00000033900
Brain.ENSMUSG00000034898	prmtr.21855	prmtr.21856	Down_Up	Brain	ENSMUSG00000034898
Brain.ENSMUSG00000035629	prmtr.22380	prmtr.22381	Down_Up	Brain	ENSMUSG00000035629
Brain.ENSMUSG00000036854	prmtr.23209	prmtr.23210	Down_Up	Brain	ENSMUSG00000036854
Brain.ENSMUSG00000037206	prmtr.23489	prmtr.23488	Down_Up	Brain	ENSMUSG00000037206
Brain.ENSMUSG00000037822	prmtr.23977	prmtr.23978	Down_Up	Brain	ENSMUSG00000037822
Brain.ENSMUSG00000038860	prmtr.24956	prmtr.24953_prmtr.24954	Down_Up	Brain	ENSMUSG00000038860
Brain.ENSMUSG00000039166	prmtr.25205	prmtr.25207	Down_Up	Brain	ENSMUSG00000039166
Brain.ENSMUSG00000039611	prmtr.25564	prmtr.25563	Down_Up	Brain	ENSMUSG00000039611
Brain.ENSMUSG00000040389	prmtr.26184	prmtr.26185	Down_Up	Brain	ENSMUSG00000040389
Brain.ENSMUSG00000042507	prmtr.27739	prmtr.27740	Down_Up	Brain	ENSMUSG00000042507
Brain.ENSMUSG00000042589	prmtr.27795	prmtr.27799	Down_Up	Brain	ENSMUSG00000042589
Brain.ENSMUSG00000045636	prmtr.29258	prmtr.29257	Down_Up	Brain	ENSMUSG00000045636
Brain.ENSMUSG00000047888	prmtr.30330	prmtr.30328	Down_Up	Brain	ENSMUSG00000047888
Brain.ENSMUSG00000048078	prmtr.30415	prmtr.30418	Down_Up	Brain	ENSMUSG00000048078
Brain.ENSMUSG00000048537	prmtr.30649	prmtr.30652	Down_Up	Brain	ENSMUSG00000048537
Brain.ENSMUSG00000049807	prmtr.31230	prmtr.31228	Down_Up	Brain	ENSMUSG00000049807
Brain.ENSMUSG00000054733	prmtr.33335	prmtr.33334	Down_Up	Brain	ENSMUSG00000054733
Brain.ENSMUSG00000055078	prmtr.33489	prmtr.33490	Down_Up	Brain	ENSMUSG00000055078
Brain.ENSMUSG00000058589	prmtr.34856	prmtr.34864_prmtr.34865	Down_Up	Brain	ENSMUSG00000058589
Brain.ENSMUSG00000060424	prmtr.35635	prmtr.35634	Down_Up	Brain	ENSMUSG00000060424
Brain.ENSMUSG00000060636	prmtr.35728	prmtr.35729	Down_Up	Brain	ENSMUSG00000060636
Brain.ENSMUSG00000061689	prmtr.36101	prmtr.36098	Down_Up	Brain	ENSMUSG00000061689
Brain.ENSMUSG00000000355	prmtr.143	prmtr.144_prmtr.145	Flat_Up	Brain	ENSMUSG00000000355
Brain.ENSMUSG00000002799	prmtr.1075	prmtr.1072_prmtr.1071	Flat_Up	Brain	ENSMUSG00000002799
Brain.ENSMUSG00000015714	prmtr.3669	prmtr.3671_prmtr.3668	Flat_Up	Brain	ENSMUSG00000015714
Brain.ENSMUSG00000017774	prmtr.4127	prmtr.4126_prmtr.4129	Flat_Up	Brain	ENSMUSG00000017774
Brain.ENSMUSG00000021451	prmtr.6992	prmtr.6987_prmtr.6991	Flat_Up	Brain	ENSMUSG00000021451
Brain.ENSMUSG00000022307	prmtr.8098	prmtr.8094_prmtr.8096	Flat_Up	Brain	ENSMUSG00000022307
Brain.ENSMUSG00000022890	prmtr.8796	prmtr.8794_prmtr.8795	Flat_Up	Brain	ENSMUSG00000022890
Brain.ENSMUSG00000026819	prmtr.12565	prmtr.12563_prmtr.12564	Flat_Up	Brain	ENSMUSG00000026819
Brain.ENSMUSG00000026930	prmtr.12782	prmtr.12789_prmtr.12787	Flat_Up	Brain	ENSMUSG00000026930
Brain.ENSMUSG00000027257	prmtr.13225	prmtr.13226_prmtr.13224	Flat_Up	Brain	ENSMUSG00000027257
Brain.ENSMUSG00000028218	prmtr.14406	prmtr.14405_prmtr.14404	Flat_Up	Brain	ENSMUSG00000028218
Brain.ENSMUSG00000028519	prmtr.14811	prmtr.14809_prmtr.14810	Flat_Up	Brain	ENSMUSG00000028519
Brain.ENSMUSG00000028962	prmtr.15575	prmtr.15576_prmtr.15578	Flat_Up	Brain	ENSMUSG00000028962
Brain.ENSMUSG00000029406	prmtr.16183	prmtr.16186_prmtr.16182	Flat_Up	Brain	ENSMUSG00000029406
Brain.ENSMUSG00000031523	prmtr.18740	prmtr.18741_prmtr.18742	Flat_Up	Brain	ENSMUSG00000031523
Brain.ENSMUSG00000031785	prmtr.19080	prmtr.19078_prmtr.19081	Flat_Up	Brain	ENSMUSG00000031785
Brain.ENSMUSG00000031918	prmtr.19258	prmtr.19260_prmtr.19259	Flat_Up	Brain	ENSMUSG00000031918
Brain.ENSMUSG00000032393	prmtr.19844	prmtr.19845_prmtr.19847	Flat_Up	Brain	ENSMUSG00000032393
Brain.ENSMUSG00000039652	prmtr.25599	prmtr.25598_prmtr.25601	Flat_Up	Brain	ENSMUSG00000039652
Brain.ENSMUSG00000039671	prmtr.25622	prmtr.25618_prmtr.25615_prmtr.25619_prmtr.25621	Flat_Up	Brain	ENSMUSG00000039671
Brain.ENSMUSG00000040640	prmtr.26406	prmtr.26412_prmtr.26407	Flat_Up	Brain	ENSMUSG00000040640
Brain.ENSMUSG00000041920	prmtr.27324	prmtr.27323_prmtr.27322	Flat_Up	Brain	ENSMUSG00000041920
Brain.ENSMUSG00000042726	prmtr.27911	prmtr.27910_prmtr.27909	Flat_Up	Brain	ENSMUSG00000042726
Brain.ENSMUSG00000054716	prmtr.33312	prmtr.33314_prmtr.33313	Flat_Up	Brain	ENSMUSG00000054716
Brain.ENSMUSG00000061751	prmtr.36129	prmtr.36128_prmtr.36121	Flat_Up	Brain	ENSMUSG00000061751
Brain.ENSMUSG00000063889	prmtr.37019	prmtr.37020_prmtr.37026	Flat_Up	Brain	ENSMUSG00000063889
Brain.ENSMUSG00000078716	prmtr.43267	prmtr.43263_prmtr.43264	Flat_Up	Brain	ENSMUSG00000078716
Brain.ENSMUSG00000001909	prmtr.761	prmtr.760	Flat_Up	Brain	ENSMUSG00000001909
Brain.ENSMUSG00000001942	prmtr.785	prmtr.784	Flat_Up	Brain	ENSMUSG00000001942
Brain.ENSMUSG00000002010	prmtr.813	prmtr.812	Flat_Up	Brain	ENSMUSG00000002010
Brain.ENSMUSG00000002409	prmtr.967	prmtr.968	Flat_Up	Brain	ENSMUSG00000002409
Brain.ENSMUSG00000003363	prmtr.1264	prmtr.1263	Flat_Up	Brain	ENSMUSG00000003363
Brain.ENSMUSG00000003812	prmtr.1407	prmtr.1409	Flat_Up	Brain	ENSMUSG00000003812
Brain.ENSMUSG00000005506	prmtr.1920	prmtr.1921	Flat_Up	Brain	ENSMUSG00000005506
Brain.ENSMUSG00000011831	prmtr.3066	prmtr.3067	Flat_Up	Brain	ENSMUSG00000011831
Brain.ENSMUSG00000014496	prmtr.3361	prmtr.3359	Flat_Up	Brain	ENSMUSG00000014496
Brain.ENSMUSG00000014846	prmtr.3428	prmtr.3427	Flat_Up	Brain	ENSMUSG00000014846
Brain.ENSMUSG00000014873	prmtr.3438	prmtr.3440	Flat_Up	Brain	ENSMUSG00000014873
Brain.ENSMUSG00000015709	prmtr.3666	prmtr.3664	Flat_Up	Brain	ENSMUSG00000015709
Brain.ENSMUSG00000017639	prmtr.4060	prmtr.4061	Flat_Up	Brain	ENSMUSG00000017639
Brain.ENSMUSG00000017843	prmtr.4150	prmtr.4149	Flat_Up	Brain	ENSMUSG00000017843
Brain.ENSMUSG00000018326	prmtr.4252	prmtr.4253	Flat_Up	Brain	ENSMUSG00000018326
Brain.ENSMUSG00000019054	prmtr.4564	prmtr.4563	Flat_Up	Brain	ENSMUSG00000019054
Brain.ENSMUSG00000019505	prmtr.4685	prmtr.4686	Flat_Up	Brain	ENSMUSG00000019505
Brain.ENSMUSG00000019929	prmtr.4942	prmtr.4943	Flat_Up	Brain	ENSMUSG00000019929
Brain.ENSMUSG00000020076	prmtr.5134	prmtr.5132	Flat_Up	Brain	ENSMUSG00000020076
Brain.ENSMUSG00000020178	prmtr.5276	prmtr.5278	Flat_Up	Brain	ENSMUSG00000020178
Brain.ENSMUSG00000020224	prmtr.5332	prmtr.5333	Flat_Up	Brain	ENSMUSG00000020224
Brain.ENSMUSG00000020612	prmtr.5878	prmtr.5876	Flat_Up	Brain	ENSMUSG00000020612
Brain.ENSMUSG00000020745	prmtr.6104	prmtr.6103	Flat_Up	Brain	ENSMUSG00000020745
Brain.ENSMUSG00000020883	prmtr.6293	prmtr.6294	Flat_Up	Brain	ENSMUSG00000020883
Brain.ENSMUSG00000021270	prmtr.6777	prmtr.6776	Flat_Up	Brain	ENSMUSG00000021270
Brain.ENSMUSG00000021662	prmtr.7239	prmtr.7243	Flat_Up	Brain	ENSMUSG00000021662
Brain.ENSMUSG00000021974	prmtr.7664	prmtr.7663	Flat_Up	Brain	ENSMUSG00000021974
Brain.ENSMUSG00000022378	prmtr.8185	prmtr.8186	Flat_Up	Brain	ENSMUSG00000022378
Brain.ENSMUSG00000022724	prmtr.8595	prmtr.8596	Flat_Up	Brain	ENSMUSG00000022724
Brain.ENSMUSG00000022770	prmtr.8644	prmtr.8645	Flat_Up	Brain	ENSMUSG00000022770
Brain.ENSMUSG00000023010	prmtr.8940	prmtr.8941	Flat_Up	Brain	ENSMUSG00000023010
Brain.ENSMUSG00000024012	prmtr.9422	prmtr.9421	Flat_Up	Brain	ENSMUSG00000024012
Brain.ENSMUSG00000024044	prmtr.9459	prmtr.9458	Flat_Up	Brain	ENSMUSG00000024044
Brain.ENSMUSG00000024096	prmtr.9524	prmtr.9525	Flat_Up	Brain	ENSMUSG00000024096
Brain.ENSMUSG00000024121	prmtr.9558	prmtr.9556	Flat_Up	Brain	ENSMUSG00000024121
Brain.ENSMUSG00000024330	prmtr.9782	prmtr.9781	Flat_Up	Brain	ENSMUSG00000024330
Brain.ENSMUSG00000024843	prmtr.10246	prmtr.10247	Flat_Up	Brain	ENSMUSG00000024843
Brain.ENSMUSG00000025132	prmtr.10549	prmtr.10548	Flat_Up	Brain	ENSMUSG00000025132
Brain.ENSMUSG00000025147	prmtr.10577	prmtr.10576	Flat_Up	Brain	ENSMUSG00000025147
Brain.ENSMUSG00000025156	prmtr.10585	prmtr.10586	Flat_Up	Brain	ENSMUSG00000025156
Brain.ENSMUSG00000026932	prmtr.12795	prmtr.12796	Flat_Up	Brain	ENSMUSG00000026932
Brain.ENSMUSG00000027177	prmtr.13098	prmtr.13097	Flat_Up	Brain	ENSMUSG00000027177
Brain.ENSMUSG00000027340	prmtr.13340	prmtr.13339	Flat_Up	Brain	ENSMUSG00000027340
Brain.ENSMUSG00000027706	prmtr.13799	prmtr.13800	Flat_Up	Brain	ENSMUSG00000027706
Brain.ENSMUSG00000028444	prmtr.14706	prmtr.14707	Flat_Up	Brain	ENSMUSG00000028444
Brain.ENSMUSG00000028542	prmtr.14865	prmtr.14866	Flat_Up	Brain	ENSMUSG00000028542
Brain.ENSMUSG00000028876	prmtr.15437	prmtr.15438	Flat_Up	Brain	ENSMUSG00000028876
Brain.ENSMUSG00000028926	prmtr.15515	prmtr.15513	Flat_Up	Brain	ENSMUSG00000028926
Brain.ENSMUSG00000029213	prmtr.15976	prmtr.15975	Flat_Up	Brain	ENSMUSG00000029213
Brain.ENSMUSG00000030088	prmtr.16996	prmtr.16995	Flat_Up	Brain	ENSMUSG00000030088
Brain.ENSMUSG00000030168	prmtr.17094	prmtr.17095	Flat_Up	Brain	ENSMUSG00000030168
Brain.ENSMUSG00000030643	prmtr.17705	prmtr.17706	Flat_Up	Brain	ENSMUSG00000030643
Brain.ENSMUSG00000030930	prmtr.18086	prmtr.18085	Flat_Up	Brain	ENSMUSG00000030930
Brain.ENSMUSG00000031808	prmtr.19109	prmtr.19108	Flat_Up	Brain	ENSMUSG00000031808
Brain.ENSMUSG00000031864	prmtr.19197	prmtr.19199	Flat_Up	Brain	ENSMUSG00000031864
Brain.ENSMUSG00000031935	prmtr.19285	prmtr.19284	Flat_Up	Brain	ENSMUSG00000031935
Brain.ENSMUSG00000032064	prmtr.19448	prmtr.19446	Flat_Up	Brain	ENSMUSG00000032064
Brain.ENSMUSG00000032570	prmtr.20118	prmtr.20120	Flat_Up	Brain	ENSMUSG00000032570
Brain.ENSMUSG00000032702	prmtr.20243	prmtr.20245	Flat_Up	Brain	ENSMUSG00000032702
Brain.ENSMUSG00000033352	prmtr.20725	prmtr.20724	Flat_Up	Brain	ENSMUSG00000033352
Brain.ENSMUSG00000033671	prmtr.20929	prmtr.20928	Flat_Up	Brain	ENSMUSG00000033671
Brain.ENSMUSG00000033707	prmtr.20960	prmtr.20959	Flat_Up	Brain	ENSMUSG00000033707
Brain.ENSMUSG00000036309	prmtr.22819	prmtr.22820	Flat_Up	Brain	ENSMUSG00000036309
Brain.ENSMUSG00000037605	prmtr.23804	prmtr.23809	Flat_Up	Brain	ENSMUSG00000037605
Brain.ENSMUSG00000038042	prmtr.24174	prmtr.24173	Flat_Up	Brain	ENSMUSG00000038042
Brain.ENSMUSG00000038187	prmtr.24322	prmtr.24321	Flat_Up	Brain	ENSMUSG00000038187
Brain.ENSMUSG00000038388	prmtr.24522	prmtr.24523	Flat_Up	Brain	ENSMUSG00000038388
Brain.ENSMUSG00000038668	prmtr.24769	prmtr.24767	Flat_Up	Brain	ENSMUSG00000038668
Brain.ENSMUSG00000039713	prmtr.25662	prmtr.25661	Flat_Up	Brain	ENSMUSG00000039713
Brain.ENSMUSG00000040843	prmtr.26596	prmtr.26595	Flat_Up	Brain	ENSMUSG00000040843
Brain.ENSMUSG00000040997	prmtr.26716	prmtr.26715	Flat_Up	Brain	ENSMUSG00000040997
Brain.ENSMUSG00000041112	prmtr.26752	prmtr.26756	Flat_Up	Brain	ENSMUSG00000041112
Brain.ENSMUSG00000041120	prmtr.26765	prmtr.26764	Flat_Up	Brain	ENSMUSG00000041120
Brain.ENSMUSG00000041354	prmtr.26911	prmtr.26912	Flat_Up	Brain	ENSMUSG00000041354
Brain.ENSMUSG00000041757	prmtr.27201	prmtr.27204	Flat_Up	Brain	ENSMUSG00000041757
Brain.ENSMUSG00000042292	prmtr.27569	prmtr.27568	Flat_Up	Brain	ENSMUSG00000042292
Brain.ENSMUSG00000042331	prmtr.27601	prmtr.27596	Flat_Up	Brain	ENSMUSG00000042331
Brain.ENSMUSG00000047921	prmtr.30350	prmtr.30349	Flat_Up	Brain	ENSMUSG00000047921
Brain.ENSMUSG00000050640	prmtr.31567	prmtr.31566	Flat_Up	Brain	ENSMUSG00000050640
Brain.ENSMUSG00000053929	prmtr.33002	prmtr.33003	Flat_Up	Brain	ENSMUSG00000053929
Brain.ENSMUSG00000054226	prmtr.33115	prmtr.33114	Flat_Up	Brain	ENSMUSG00000054226
Brain.ENSMUSG00000056211	prmtr.33904	prmtr.33905	Flat_Up	Brain	ENSMUSG00000056211
Brain.ENSMUSG00000059486	prmtr.35276	prmtr.35275	Flat_Up	Brain	ENSMUSG00000059486
Brain.ENSMUSG00000061601	prmtr.36070	prmtr.36071	Flat_Up	Brain	ENSMUSG00000061601
Brain.ENSMUSG00000064302	prmtr.37211	prmtr.37215	Flat_Up	Brain	ENSMUSG00000064302
Brain.ENSMUSG00000066406	prmtr.38377	prmtr.38374	Flat_Up	Brain	ENSMUSG00000066406
Brain.ENSMUSG00000067629	prmtr.38706	prmtr.38707	Flat_Up	Brain	ENSMUSG00000067629
Brain.ENSMUSG00000070044	prmtr.39375	prmtr.39376	Flat_Up	Brain	ENSMUSG00000070044
Brain.ENSMUSG00000074457	prmtr.41146	prmtr.41143	Flat_Up	Brain	ENSMUSG00000074457
Brain.ENSMUSG00000074607	prmtr.41225	prmtr.41227	Flat_Up	Brain	ENSMUSG00000074607
Brain.ENSMUSG00000089847	prmtr.52210	prmtr.52211	Flat_Up	Brain	ENSMUSG00000089847
Brain.ENSMUSG00000097248	prmtr.58029	prmtr.58030	Flat_Up	Brain	ENSMUSG00000097248
Brain.ENSMUSG00000001729	prmtr.676	prmtr.677_prmtr.675	Flat_Down	Brain	ENSMUSG00000001729
Brain.ENSMUSG00000002249	prmtr.912	prmtr.907_prmtr.908	Flat_Down	Brain	ENSMUSG00000002249
Brain.ENSMUSG00000018196	prmtr.4223	prmtr.4225_prmtr.4222	Flat_Down	Brain	ENSMUSG00000018196
Brain.ENSMUSG00000019467	prmtr.4675	prmtr.4676_prmtr.4677	Flat_Down	Brain	ENSMUSG00000019467
Brain.ENSMUSG00000020064	prmtr.5117	prmtr.5119_prmtr.5121	Flat_Down	Brain	ENSMUSG00000020064
Brain.ENSMUSG00000020694	prmtr.6013	prmtr.6010_prmtr.6011	Flat_Down	Brain	ENSMUSG00000020694
Brain.ENSMUSG00000020893	prmtr.6314	prmtr.6315_prmtr.6313	Flat_Down	Brain	ENSMUSG00000020893
Brain.ENSMUSG00000022010	prmtr.7719	prmtr.7714_prmtr.7718	Flat_Down	Brain	ENSMUSG00000022010
Brain.ENSMUSG00000022272	prmtr.8063	prmtr.8060_prmtr.8064_prmtr.8066	Flat_Down	Brain	ENSMUSG00000022272
Brain.ENSMUSG00000024985	prmtr.10414	prmtr.10413_prmtr.10412_prmtr.10415_prmtr.10417_prmtr.10418	Flat_Down	Brain	ENSMUSG00000024985
Brain.ENSMUSG00000025261	prmtr.10709	prmtr.10707_prmtr.10708	Flat_Down	Brain	ENSMUSG00000025261
Brain.ENSMUSG00000025764	prmtr.11206	prmtr.11207_prmtr.11205	Flat_Down	Brain	ENSMUSG00000025764
Brain.ENSMUSG00000027993	prmtr.14093	prmtr.14096_prmtr.14094_prmtr.14097	Flat_Down	Brain	ENSMUSG00000027993
Brain.ENSMUSG00000028522	prmtr.14817	prmtr.14822_prmtr.14818	Flat_Down	Brain	ENSMUSG00000028522
Brain.ENSMUSG00000028546	prmtr.14880	prmtr.14885_prmtr.14881_prmtr.14883	Flat_Down	Brain	ENSMUSG00000028546
Brain.ENSMUSG00000028619	prmtr.15025	prmtr.15024_prmtr.15026	Flat_Down	Brain	ENSMUSG00000028619
Brain.ENSMUSG00000028796	prmtr.15324	prmtr.15323_prmtr.15322	Flat_Down	Brain	ENSMUSG00000028796
Brain.ENSMUSG00000029472	prmtr.16302	prmtr.16300_prmtr.16301	Flat_Down	Brain	ENSMUSG00000029472
Brain.ENSMUSG00000030986	prmtr.18149	prmtr.18148_prmtr.18147	Flat_Down	Brain	ENSMUSG00000030986
Brain.ENSMUSG00000033713	prmtr.20965	prmtr.20962_prmtr.20969	Flat_Down	Brain	ENSMUSG00000033713
Brain.ENSMUSG00000035274	prmtr.22127	prmtr.22128_prmtr.22126	Flat_Down	Brain	ENSMUSG00000035274
Brain.ENSMUSG00000035437	prmtr.22246	prmtr.22249_prmtr.22247	Flat_Down	Brain	ENSMUSG00000035437
Brain.ENSMUSG00000038319	prmtr.24447	prmtr.24444_prmtr.24446	Flat_Down	Brain	ENSMUSG00000038319
Brain.ENSMUSG00000039018	prmtr.25061	prmtr.25063_prmtr.25062	Flat_Down	Brain	ENSMUSG00000039018
Brain.ENSMUSG00000039191	prmtr.25240	prmtr.25242_prmtr.25241	Flat_Down	Brain	ENSMUSG00000039191
Brain.ENSMUSG00000040940	prmtr.26675	prmtr.26674_prmtr.26678	Flat_Down	Brain	ENSMUSG00000040940
Brain.ENSMUSG00000044647	prmtr.28787	prmtr.28786_prmtr.28788	Flat_Down	Brain	ENSMUSG00000044647
Brain.ENSMUSG00000045095	prmtr.28994	prmtr.28992_prmtr.28993_prmtr.28995	Flat_Down	Brain	ENSMUSG00000045095
Brain.ENSMUSG00000048583	prmtr.30671	prmtr.30673_prmtr.30672	Flat_Down	Brain	ENSMUSG00000048583
Brain.ENSMUSG00000058318	prmtr.34758	prmtr.34760_prmtr.34761	Flat_Down	Brain	ENSMUSG00000058318
Brain.ENSMUSG00000059810	prmtr.35380	prmtr.35374_prmtr.35382	Flat_Down	Brain	ENSMUSG00000059810
Brain.ENSMUSG00000062604	prmtr.36494	prmtr.36495_prmtr.36492	Flat_Down	Brain	ENSMUSG00000062604
Brain.ENSMUSG00000063524	prmtr.36857	prmtr.36858_prmtr.36856	Flat_Down	Brain	ENSMUSG00000063524
Brain.ENSMUSG00000071359	prmtr.39919	prmtr.39920_prmtr.39918	Flat_Down	Brain	ENSMUSG00000071359
Brain.ENSMUSG00000079330	prmtr.43660	prmtr.43662_prmtr.43661	Flat_Down	Brain	ENSMUSG00000079330
Brain.ENSMUSG00000105265	prmtr.65926	prmtr.65925_prmtr.65924_prmtr.65931	Flat_Down	Brain	ENSMUSG00000105265
Brain.ENSMUSG00000000420	prmtr.177	prmtr.176	Flat_Down	Brain	ENSMUSG00000000420
Brain.ENSMUSG00000001288	prmtr.508	prmtr.510	Flat_Down	Brain	ENSMUSG00000001288
Brain.ENSMUSG00000003184	prmtr.1207	prmtr.1210	Flat_Down	Brain	ENSMUSG00000003184
Brain.ENSMUSG00000005514	prmtr.1931	prmtr.1932	Flat_Down	Brain	ENSMUSG00000005514
Brain.ENSMUSG00000006299	prmtr.2187	prmtr.2186	Flat_Down	Brain	ENSMUSG00000006299
Brain.ENSMUSG00000009079	prmtr.2691	prmtr.2689	Flat_Down	Brain	ENSMUSG00000009079
Brain.ENSMUSG00000009549	prmtr.2768	prmtr.2767	Flat_Down	Brain	ENSMUSG00000009549
Brain.ENSMUSG00000010067	prmtr.2881	prmtr.2880	Flat_Down	Brain	ENSMUSG00000010067
Brain.ENSMUSG00000013787	prmtr.3253	prmtr.3251	Flat_Down	Brain	ENSMUSG00000013787
Brain.ENSMUSG00000015120	prmtr.3499	prmtr.3500	Flat_Down	Brain	ENSMUSG00000015120
Brain.ENSMUSG00000015980	prmtr.3771	prmtr.3769	Flat_Down	Brain	ENSMUSG00000015980
Brain.ENSMUSG00000016018	prmtr.3780	prmtr.3779	Flat_Down	Brain	ENSMUSG00000016018
Brain.ENSMUSG00000016087	prmtr.3786	prmtr.3787	Flat_Down	Brain	ENSMUSG00000016087
Brain.ENSMUSG00000016386	prmtr.3838	prmtr.3840	Flat_Down	Brain	ENSMUSG00000016386
Brain.ENSMUSG00000017491	prmtr.4035	prmtr.4036	Flat_Down	Brain	ENSMUSG00000017491
Brain.ENSMUSG00000017929	prmtr.4167	prmtr.4165	Flat_Down	Brain	ENSMUSG00000017929
Brain.ENSMUSG00000018143	prmtr.4199	prmtr.4200	Flat_Down	Brain	ENSMUSG00000018143
Brain.ENSMUSG00000018572	prmtr.4390	prmtr.4393	Flat_Down	Brain	ENSMUSG00000018572
Brain.ENSMUSG00000019124	prmtr.4589	prmtr.4588	Flat_Down	Brain	ENSMUSG00000019124
Brain.ENSMUSG00000019883	prmtr.4904	prmtr.4903	Flat_Down	Brain	ENSMUSG00000019883
Brain.ENSMUSG00000020346	prmtr.5497	prmtr.5503	Flat_Down	Brain	ENSMUSG00000020346
Brain.ENSMUSG00000020532	prmtr.5749	prmtr.5747	Flat_Down	Brain	ENSMUSG00000020532
Brain.ENSMUSG00000020594	prmtr.5837	prmtr.5838	Flat_Down	Brain	ENSMUSG00000020594
Brain.ENSMUSG00000020598	prmtr.5844	prmtr.5842	Flat_Down	Brain	ENSMUSG00000020598
Brain.ENSMUSG00000020807	prmtr.6187	prmtr.6188	Flat_Down	Brain	ENSMUSG00000020807
Brain.ENSMUSG00000020898	prmtr.6322	prmtr.6323	Flat_Down	Brain	ENSMUSG00000020898
Brain.ENSMUSG00000021065	prmtr.6517	prmtr.6516	Flat_Down	Brain	ENSMUSG00000021065
Brain.ENSMUSG00000021177	prmtr.6633	prmtr.6634	Flat_Down	Brain	ENSMUSG00000021177
Brain.ENSMUSG00000021178	prmtr.6637	prmtr.6638	Flat_Down	Brain	ENSMUSG00000021178
Brain.ENSMUSG00000021215	prmtr.6692	prmtr.6693	Flat_Down	Brain	ENSMUSG00000021215
Brain.ENSMUSG00000021552	prmtr.7122	prmtr.7123	Flat_Down	Brain	ENSMUSG00000021552
Brain.ENSMUSG00000021559	prmtr.7142	prmtr.7143	Flat_Down	Brain	ENSMUSG00000021559
Brain.ENSMUSG00000021670	prmtr.7257	prmtr.7256	Flat_Down	Brain	ENSMUSG00000021670
Brain.ENSMUSG00000021745	prmtr.7362	prmtr.7364	Flat_Down	Brain	ENSMUSG00000021745
Brain.ENSMUSG00000021994	prmtr.7692	prmtr.7693	Flat_Down	Brain	ENSMUSG00000021994
Brain.ENSMUSG00000022105	prmtr.7839	prmtr.7837	Flat_Down	Brain	ENSMUSG00000022105
Brain.ENSMUSG00000022433	prmtr.8250	prmtr.8249	Flat_Down	Brain	ENSMUSG00000022433
Brain.ENSMUSG00000022911	prmtr.8824	prmtr.8823	Flat_Down	Brain	ENSMUSG00000022911
Brain.ENSMUSG00000024382	prmtr.9821	prmtr.9822	Flat_Down	Brain	ENSMUSG00000024382
Brain.ENSMUSG00000024457	prmtr.9902	prmtr.9903	Flat_Down	Brain	ENSMUSG00000024457
Brain.ENSMUSG00000024515	prmtr.9958	prmtr.9954	Flat_Down	Brain	ENSMUSG00000024515
Brain.ENSMUSG00000025027	prmtr.10470	prmtr.10467	Flat_Down	Brain	ENSMUSG00000025027
Brain.ENSMUSG00000025077	prmtr.10507	prmtr.10506	Flat_Down	Brain	ENSMUSG00000025077
Brain.ENSMUSG00000025134	prmtr.10552	prmtr.10551	Flat_Down	Brain	ENSMUSG00000025134
Brain.ENSMUSG00000025142	prmtr.10565	prmtr.10566	Flat_Down	Brain	ENSMUSG00000025142
Brain.ENSMUSG00000025217	prmtr.10654	prmtr.10656	Flat_Down	Brain	ENSMUSG00000025217
Brain.ENSMUSG00000025255	prmtr.10701	prmtr.10702	Flat_Down	Brain	ENSMUSG00000025255
Brain.ENSMUSG00000025271	prmtr.10727	prmtr.10729	Flat_Down	Brain	ENSMUSG00000025271
Brain.ENSMUSG00000025510	prmtr.10986	prmtr.10988	Flat_Down	Brain	ENSMUSG00000025510
Brain.ENSMUSG00000025555	prmtr.11030	prmtr.11029	Flat_Down	Brain	ENSMUSG00000025555
Brain.ENSMUSG00000025571	prmtr.11038	prmtr.11037	Flat_Down	Brain	ENSMUSG00000025571
Brain.ENSMUSG00000025786	prmtr.11232	prmtr.11231	Flat_Down	Brain	ENSMUSG00000025786
Brain.ENSMUSG00000025812	prmtr.11260	prmtr.11256	Flat_Down	Brain	ENSMUSG00000025812
Brain.ENSMUSG00000025816	prmtr.11276	prmtr.11273	Flat_Down	Brain	ENSMUSG00000025816
Brain.ENSMUSG00000025856	prmtr.11305	prmtr.11304	Flat_Down	Brain	ENSMUSG00000025856
Brain.ENSMUSG00000025858	prmtr.11308	prmtr.11309	Flat_Down	Brain	ENSMUSG00000025858
Brain.ENSMUSG00000025899	prmtr.11358	prmtr.11357	Flat_Down	Brain	ENSMUSG00000025899
Brain.ENSMUSG00000026385	prmtr.11950	prmtr.11949	Flat_Down	Brain	ENSMUSG00000026385
Brain.ENSMUSG00000026504	prmtr.12119	prmtr.12120	Flat_Down	Brain	ENSMUSG00000026504
Brain.ENSMUSG00000026743	prmtr.12431	prmtr.12429	Flat_Down	Brain	ENSMUSG00000026743
Brain.ENSMUSG00000026842	prmtr.12612	prmtr.12613	Flat_Down	Brain	ENSMUSG00000026842
Brain.ENSMUSG00000027238	prmtr.13195	prmtr.13190	Flat_Down	Brain	ENSMUSG00000027238
Brain.ENSMUSG00000027381	prmtr.13399	prmtr.13400	Flat_Down	Brain	ENSMUSG00000027381
Brain.ENSMUSG00000027601	prmtr.13658	prmtr.13659	Flat_Down	Brain	ENSMUSG00000027601
Brain.ENSMUSG00000028013	prmtr.14121	prmtr.14123	Flat_Down	Brain	ENSMUSG00000028013
Brain.ENSMUSG00000028101	prmtr.14249	prmtr.14248	Flat_Down	Brain	ENSMUSG00000028101
Brain.ENSMUSG00000028403	prmtr.14634	prmtr.14635	Flat_Down	Brain	ENSMUSG00000028403
Brain.ENSMUSG00000028410	prmtr.14645	prmtr.14646	Flat_Down	Brain	ENSMUSG00000028410
Brain.ENSMUSG00000028483	prmtr.14779	prmtr.14780	Flat_Down	Brain	ENSMUSG00000028483
Brain.ENSMUSG00000028496	prmtr.14803	prmtr.14801	Flat_Down	Brain	ENSMUSG00000028496
Brain.ENSMUSG00000028527	prmtr.14842	prmtr.14844	Flat_Down	Brain	ENSMUSG00000028527
Brain.ENSMUSG00000028568	prmtr.14938	prmtr.14937	Flat_Down	Brain	ENSMUSG00000028568
Brain.ENSMUSG00000028653	prmtr.15101	prmtr.15102	Flat_Down	Brain	ENSMUSG00000028653
Brain.ENSMUSG00000028759	prmtr.15258	prmtr.15259	Flat_Down	Brain	ENSMUSG00000028759
Brain.ENSMUSG00000028964	prmtr.15584	prmtr.15586	Flat_Down	Brain	ENSMUSG00000028964
Brain.ENSMUSG00000029027	prmtr.15672	prmtr.15671	Flat_Down	Brain	ENSMUSG00000029027
Brain.ENSMUSG00000029178	prmtr.15916	prmtr.15918	Flat_Down	Brain	ENSMUSG00000029178
Brain.ENSMUSG00000029233	prmtr.15996	prmtr.15997	Flat_Down	Brain	ENSMUSG00000029233
Brain.ENSMUSG00000029394	prmtr.16164	prmtr.16165	Flat_Down	Brain	ENSMUSG00000029394
Brain.ENSMUSG00000029416	prmtr.16204	prmtr.16205	Flat_Down	Brain	ENSMUSG00000029416
Brain.ENSMUSG00000029725	prmtr.16668	prmtr.16669	Flat_Down	Brain	ENSMUSG00000029725
Brain.ENSMUSG00000029998	prmtr.16878	prmtr.16877	Flat_Down	Brain	ENSMUSG00000029998
Brain.ENSMUSG00000030008	prmtr.16893	prmtr.16894	Flat_Down	Brain	ENSMUSG00000030008
Brain.ENSMUSG00000030243	prmtr.17214	prmtr.17215	Flat_Down	Brain	ENSMUSG00000030243
Brain.ENSMUSG00000030259	prmtr.17232	prmtr.17233	Flat_Down	Brain	ENSMUSG00000030259
Brain.ENSMUSG00000030264	prmtr.17240	prmtr.17241	Flat_Down	Brain	ENSMUSG00000030264
Brain.ENSMUSG00000030347	prmtr.17372	prmtr.17373	Flat_Down	Brain	ENSMUSG00000030347
Brain.ENSMUSG00000030498	prmtr.17516	prmtr.17512	Flat_Down	Brain	ENSMUSG00000030498
Brain.ENSMUSG00000030516	prmtr.17543	prmtr.17544	Flat_Down	Brain	ENSMUSG00000030516
Brain.ENSMUSG00000031229	prmtr.18381	prmtr.18378	Flat_Down	Brain	ENSMUSG00000031229
Brain.ENSMUSG00000031309	prmtr.18463	prmtr.18465	Flat_Down	Brain	ENSMUSG00000031309
Brain.ENSMUSG00000032309	prmtr.19719	prmtr.19721	Flat_Down	Brain	ENSMUSG00000032309
Brain.ENSMUSG00000032519	prmtr.20029	prmtr.20030	Flat_Down	Brain	ENSMUSG00000032519
Brain.ENSMUSG00000032599	prmtr.20169	prmtr.20168	Flat_Down	Brain	ENSMUSG00000032599
Brain.ENSMUSG00000032803	prmtr.20317	prmtr.20316	Flat_Down	Brain	ENSMUSG00000032803
Brain.ENSMUSG00000032946	prmtr.20458	prmtr.20456	Flat_Down	Brain	ENSMUSG00000032946
Brain.ENSMUSG00000033075	prmtr.20554	prmtr.20555	Flat_Down	Brain	ENSMUSG00000033075
Brain.ENSMUSG00000033159	prmtr.20607	prmtr.20609	Flat_Down	Brain	ENSMUSG00000033159
Brain.ENSMUSG00000033228	prmtr.20655	prmtr.20654	Flat_Down	Brain	ENSMUSG00000033228
Brain.ENSMUSG00000033364	prmtr.20734	prmtr.20735	Flat_Down	Brain	ENSMUSG00000033364
Brain.ENSMUSG00000033705	prmtr.20952	prmtr.20955	Flat_Down	Brain	ENSMUSG00000033705
Brain.ENSMUSG00000034098	prmtr.21220	prmtr.21222	Flat_Down	Brain	ENSMUSG00000034098
Brain.ENSMUSG00000034813	prmtr.21798	prmtr.21799	Flat_Down	Brain	ENSMUSG00000034813
Brain.ENSMUSG00000035033	prmtr.21953	prmtr.21954	Flat_Down	Brain	ENSMUSG00000035033
Brain.ENSMUSG00000035469	prmtr.22266	prmtr.22267	Flat_Down	Brain	ENSMUSG00000035469
Brain.ENSMUSG00000035697	prmtr.22427	prmtr.22428	Flat_Down	Brain	ENSMUSG00000035697
Brain.ENSMUSG00000035840	prmtr.22492	prmtr.22493	Flat_Down	Brain	ENSMUSG00000035840
Brain.ENSMUSG00000036180	prmtr.22726	prmtr.22725	Flat_Down	Brain	ENSMUSG00000036180
Brain.ENSMUSG00000036202	prmtr.22742	prmtr.22741	Flat_Down	Brain	ENSMUSG00000036202
Brain.ENSMUSG00000036285	prmtr.22800	prmtr.22798	Flat_Down	Brain	ENSMUSG00000036285
Brain.ENSMUSG00000036639	prmtr.23067	prmtr.23068	Flat_Down	Brain	ENSMUSG00000036639
Brain.ENSMUSG00000036985	prmtr.23342	prmtr.23341	Flat_Down	Brain	ENSMUSG00000036985
Brain.ENSMUSG00000038141	prmtr.24267	prmtr.24266	Flat_Down	Brain	ENSMUSG00000038141
Brain.ENSMUSG00000038143	prmtr.24270	prmtr.24271	Flat_Down	Brain	ENSMUSG00000038143
Brain.ENSMUSG00000038286	prmtr.24404	prmtr.24406	Flat_Down	Brain	ENSMUSG00000038286
Brain.ENSMUSG00000038312	prmtr.24442	prmtr.24441	Flat_Down	Brain	ENSMUSG00000038312
Brain.ENSMUSG00000038685	prmtr.24787	prmtr.24792	Flat_Down	Brain	ENSMUSG00000038685
Brain.ENSMUSG00000038991	prmtr.25047	prmtr.25046	Flat_Down	Brain	ENSMUSG00000038991
Brain.ENSMUSG00000039057	prmtr.25087	prmtr.25088	Flat_Down	Brain	ENSMUSG00000039057
Brain.ENSMUSG00000039089	prmtr.25121	prmtr.25122	Flat_Down	Brain	ENSMUSG00000039089
Brain.ENSMUSG00000039231	prmtr.25297	prmtr.25298	Flat_Down	Brain	ENSMUSG00000039231
Brain.ENSMUSG00000039262	prmtr.25326	prmtr.25330	Flat_Down	Brain	ENSMUSG00000039262
Brain.ENSMUSG00000039285	prmtr.25342	prmtr.25344	Flat_Down	Brain	ENSMUSG00000039285
Brain.ENSMUSG00000039515	prmtr.25498	prmtr.25499	Flat_Down	Brain	ENSMUSG00000039515
Brain.ENSMUSG00000039841	prmtr.25767	prmtr.25768	Flat_Down	Brain	ENSMUSG00000039841
Brain.ENSMUSG00000040631	prmtr.26402	prmtr.26401	Flat_Down	Brain	ENSMUSG00000040631
Brain.ENSMUSG00000040749	prmtr.26530	prmtr.26529	Flat_Down	Brain	ENSMUSG00000040749
Brain.ENSMUSG00000041740	prmtr.27195	prmtr.27194	Flat_Down	Brain	ENSMUSG00000041740
Brain.ENSMUSG00000041935	prmtr.27339	prmtr.27338	Flat_Down	Brain	ENSMUSG00000041935
Brain.ENSMUSG00000042390	prmtr.27651	prmtr.27654	Flat_Down	Brain	ENSMUSG00000042390
Brain.ENSMUSG00000042596	prmtr.27813	prmtr.27814	Flat_Down	Brain	ENSMUSG00000042596
Brain.ENSMUSG00000042709	prmtr.27901	prmtr.27902	Flat_Down	Brain	ENSMUSG00000042709
Brain.ENSMUSG00000042719	prmtr.27906	prmtr.27907	Flat_Down	Brain	ENSMUSG00000042719
Brain.ENSMUSG00000044229	prmtr.28591	prmtr.28592	Flat_Down	Brain	ENSMUSG00000044229
Brain.ENSMUSG00000045268	prmtr.29084	prmtr.29085	Flat_Down	Brain	ENSMUSG00000045268
Brain.ENSMUSG00000045969	prmtr.29423	prmtr.29420	Flat_Down	Brain	ENSMUSG00000045969
Brain.ENSMUSG00000046311	prmtr.29566	prmtr.29570	Flat_Down	Brain	ENSMUSG00000046311
Brain.ENSMUSG00000047446	prmtr.30121	prmtr.30122	Flat_Down	Brain	ENSMUSG00000047446
Brain.ENSMUSG00000048154	prmtr.30453	prmtr.30451	Flat_Down	Brain	ENSMUSG00000048154
Brain.ENSMUSG00000048497	prmtr.30623	prmtr.30624	Flat_Down	Brain	ENSMUSG00000048497
Brain.ENSMUSG00000048897	prmtr.30800	prmtr.30799	Flat_Down	Brain	ENSMUSG00000048897
Brain.ENSMUSG00000049327	prmtr.30995	prmtr.30994	Flat_Down	Brain	ENSMUSG00000049327
Brain.ENSMUSG00000049532	prmtr.31075	prmtr.31076	Flat_Down	Brain	ENSMUSG00000049532
Brain.ENSMUSG00000049672	prmtr.31154	prmtr.31152	Flat_Down	Brain	ENSMUSG00000049672
Brain.ENSMUSG00000049755	prmtr.31206	prmtr.31207	Flat_Down	Brain	ENSMUSG00000049755
Brain.ENSMUSG00000050323	prmtr.31433	prmtr.31432	Flat_Down	Brain	ENSMUSG00000050323
Brain.ENSMUSG00000052748	prmtr.32503	prmtr.32501	Flat_Down	Brain	ENSMUSG00000052748
Brain.ENSMUSG00000053332	prmtr.32753	prmtr.32752	Flat_Down	Brain	ENSMUSG00000053332
Brain.ENSMUSG00000053870	prmtr.32978	prmtr.32979	Flat_Down	Brain	ENSMUSG00000053870
Brain.ENSMUSG00000056763	prmtr.34122	prmtr.34123	Flat_Down	Brain	ENSMUSG00000056763
Brain.ENSMUSG00000057156	prmtr.34290	prmtr.34288	Flat_Down	Brain	ENSMUSG00000057156
Brain.ENSMUSG00000058881	prmtr.34978	prmtr.34977	Flat_Down	Brain	ENSMUSG00000058881
Brain.ENSMUSG00000060206	prmtr.35561	prmtr.35560	Flat_Down	Brain	ENSMUSG00000060206
Brain.ENSMUSG00000061589	prmtr.36067	prmtr.36069	Flat_Down	Brain	ENSMUSG00000061589
Brain.ENSMUSG00000063450	prmtr.36830	prmtr.36824	Flat_Down	Brain	ENSMUSG00000063450
Brain.ENSMUSG00000064030	prmtr.37070	prmtr.37069	Flat_Down	Brain	ENSMUSG00000064030
Brain.ENSMUSG00000064068	prmtr.37096	prmtr.37097	Flat_Down	Brain	ENSMUSG00000064068
Brain.ENSMUSG00000066442	prmtr.38391	prmtr.38390	Flat_Down	Brain	ENSMUSG00000066442
Brain.ENSMUSG00000068823	prmtr.39065	prmtr.39066	Flat_Down	Brain	ENSMUSG00000068823
Brain.ENSMUSG00000074781	prmtr.41320	prmtr.41322	Flat_Down	Brain	ENSMUSG00000074781
Brain.ENSMUSG00000074863	prmtr.41372	prmtr.41376	Flat_Down	Brain	ENSMUSG00000074863
Brain.ENSMUSG00000075054	prmtr.41498	prmtr.41497	Flat_Down	Brain	ENSMUSG00000075054
Brain.ENSMUSG00000076435	prmtr.42118	prmtr.42117	Flat_Down	Brain	ENSMUSG00000076435
Brain.ENSMUSG00000079036	prmtr.43502	prmtr.43501	Flat_Down	Brain	ENSMUSG00000079036
Brain.ENSMUSG00000079215	prmtr.43600	prmtr.43602	Flat_Down	Brain	ENSMUSG00000079215
Brain.ENSMUSG00000083674	prmtr.46816	prmtr.46817	Flat_Down	Brain	ENSMUSG00000083674
Brain.ENSMUSG00000087574	prmtr.50426	prmtr.50427	Flat_Down	Brain	ENSMUSG00000087574
Brain.ENSMUSG00000089809	prmtr.52175	prmtr.52176	Flat_Down	Brain	ENSMUSG00000089809
Brain.ENSMUSG00000090386	prmtr.52638	prmtr.52636	Flat_Down	Brain	ENSMUSG00000090386
Brain.ENSMUSG00000097589	prmtr.58384	prmtr.58383	Flat_Down	Brain	ENSMUSG00000097589
Brain.ENSMUSG00000098659	prmtr.59423	prmtr.59422	Flat_Down	Brain	ENSMUSG00000098659
Brain.ENSMUSG00000098702	prmtr.59467	prmtr.59466	Flat_Down	Brain	ENSMUSG00000098702
Brain.ENSMUSG00000099481	prmtr.60194	prmtr.60195	Flat_Down	Brain	ENSMUSG00000099481
Brain.ENSMUSG00000000560	prmtr.211	prmtr.210	Up_Flat	Brain	ENSMUSG00000000560
Brain.ENSMUSG00000001542	prmtr.617	prmtr.618	Up_Flat	Brain	ENSMUSG00000001542
Brain.ENSMUSG00000002205	prmtr.889	prmtr.890	Up_Flat	Brain	ENSMUSG00000002205
Brain.ENSMUSG00000004267	prmtr.1539	prmtr.1537	Up_Flat	Brain	ENSMUSG00000004267
Brain.ENSMUSG00000006050	prmtr.2119	prmtr.2118	Up_Flat	Brain	ENSMUSG00000006050
Brain.ENSMUSG00000006057	prmtr.2122	prmtr.2123	Up_Flat	Brain	ENSMUSG00000006057
Brain.ENSMUSG00000006576	prmtr.2307	prmtr.2306	Up_Flat	Brain	ENSMUSG00000006576
Brain.ENSMUSG00000008604	prmtr.2625	prmtr.2626	Up_Flat	Brain	ENSMUSG00000008604
Brain.ENSMUSG00000014606	prmtr.3396	prmtr.3397	Up_Flat	Brain	ENSMUSG00000014606
Brain.ENSMUSG00000016664	prmtr.3889	prmtr.3888	Up_Flat	Brain	ENSMUSG00000016664
Brain.ENSMUSG00000017132	prmtr.3946	prmtr.3943	Up_Flat	Brain	ENSMUSG00000017132
Brain.ENSMUSG00000017314	prmtr.3990	prmtr.3989	Up_Flat	Brain	ENSMUSG00000017314
Brain.ENSMUSG00000017734	prmtr.4104	prmtr.4103	Up_Flat	Brain	ENSMUSG00000017734
Brain.ENSMUSG00000019795	prmtr.4776	prmtr.4777	Up_Flat	Brain	ENSMUSG00000019795
Brain.ENSMUSG00000019888	prmtr.4905	prmtr.4906	Up_Flat	Brain	ENSMUSG00000019888
Brain.ENSMUSG00000020340	prmtr.5495	prmtr.5496	Up_Flat	Brain	ENSMUSG00000020340
Brain.ENSMUSG00000020387	prmtr.5551	prmtr.5550	Up_Flat	Brain	ENSMUSG00000020387
Brain.ENSMUSG00000020451	prmtr.5636	prmtr.5637	Up_Flat	Brain	ENSMUSG00000020451
Brain.ENSMUSG00000020462	prmtr.5667	prmtr.5666	Up_Flat	Brain	ENSMUSG00000020462
Brain.ENSMUSG00000020732	prmtr.6074	prmtr.6073	Up_Flat	Brain	ENSMUSG00000020732
Brain.ENSMUSG00000020802	prmtr.6175	prmtr.6173	Up_Flat	Brain	ENSMUSG00000020802
Brain.ENSMUSG00000020882	prmtr.6289	prmtr.6290	Up_Flat	Brain	ENSMUSG00000020882
Brain.ENSMUSG00000020886	prmtr.6301	prmtr.6302_prmtr.6304	Up_Flat	Brain	ENSMUSG00000020886
Brain.ENSMUSG00000021062	prmtr.6514	prmtr.6511	Up_Flat	Brain	ENSMUSG00000021062
Brain.ENSMUSG00000021219	prmtr.6702	prmtr.6703	Up_Flat	Brain	ENSMUSG00000021219
Brain.ENSMUSG00000021303	prmtr.6822	prmtr.6821	Up_Flat	Brain	ENSMUSG00000021303
Brain.ENSMUSG00000021360	prmtr.6882	prmtr.6880_prmtr.6881	Up_Flat	Brain	ENSMUSG00000021360
Brain.ENSMUSG00000021478	prmtr.7042	prmtr.7043	Up_Flat	Brain	ENSMUSG00000021478
Brain.ENSMUSG00000021557	prmtr.7139	prmtr.7138	Up_Flat	Brain	ENSMUSG00000021557
Brain.ENSMUSG00000022110	prmtr.7853	prmtr.7854	Up_Flat	Brain	ENSMUSG00000022110
Brain.ENSMUSG00000022124	prmtr.7871	prmtr.7870	Up_Flat	Brain	ENSMUSG00000022124
Brain.ENSMUSG00000022235	prmtr.8008	prmtr.8009	Up_Flat	Brain	ENSMUSG00000022235
Brain.ENSMUSG00000022425	prmtr.8238	prmtr.8240	Up_Flat	Brain	ENSMUSG00000022425
Brain.ENSMUSG00000022436	prmtr.8256	prmtr.8254	Up_Flat	Brain	ENSMUSG00000022436
Brain.ENSMUSG00000023236	prmtr.9114	prmtr.9113	Up_Flat	Brain	ENSMUSG00000023236
Brain.ENSMUSG00000023965	prmtr.9369	prmtr.9365	Up_Flat	Brain	ENSMUSG00000023965
Brain.ENSMUSG00000024163	prmtr.9597	prmtr.9595	Up_Flat	Brain	ENSMUSG00000024163
Brain.ENSMUSG00000024302	prmtr.9763	prmtr.9762	Up_Flat	Brain	ENSMUSG00000024302
Brain.ENSMUSG00000024395	prmtr.9845	prmtr.9841	Up_Flat	Brain	ENSMUSG00000024395
Brain.ENSMUSG00000024403	prmtr.9856	prmtr.9855	Up_Flat	Brain	ENSMUSG00000024403
Brain.ENSMUSG00000024589	prmtr.10032	prmtr.10029_prmtr.10030	Up_Flat	Brain	ENSMUSG00000024589
Brain.ENSMUSG00000024776	prmtr.10177	prmtr.10178	Up_Flat	Brain	ENSMUSG00000024776
Brain.ENSMUSG00000025026	prmtr.10464	prmtr.10465	Up_Flat	Brain	ENSMUSG00000025026
Brain.ENSMUSG00000025277	prmtr.10735	prmtr.10736	Up_Flat	Brain	ENSMUSG00000025277
Brain.ENSMUSG00000025375	prmtr.10836	prmtr.10834	Up_Flat	Brain	ENSMUSG00000025375
Brain.ENSMUSG00000025466	prmtr.10918	prmtr.10917	Up_Flat	Brain	ENSMUSG00000025466
Brain.ENSMUSG00000025486	prmtr.10946	prmtr.10947	Up_Flat	Brain	ENSMUSG00000025486
Brain.ENSMUSG00000025551	prmtr.11028	prmtr.11027	Up_Flat	Brain	ENSMUSG00000025551
Brain.ENSMUSG00000025647	prmtr.11113	prmtr.11107	Up_Flat	Brain	ENSMUSG00000025647
Brain.ENSMUSG00000025825	prmtr.11281	prmtr.11282	Up_Flat	Brain	ENSMUSG00000025825
Brain.ENSMUSG00000025920	prmtr.11389	prmtr.11390	Up_Flat	Brain	ENSMUSG00000025920
Brain.ENSMUSG00000026179	prmtr.11695	prmtr.11696	Up_Flat	Brain	ENSMUSG00000026179
Brain.ENSMUSG00000026519	prmtr.12128	prmtr.12131	Up_Flat	Brain	ENSMUSG00000026519
Brain.ENSMUSG00000026781	prmtr.12492	prmtr.12491	Up_Flat	Brain	ENSMUSG00000026781
Brain.ENSMUSG00000026879	prmtr.12683	prmtr.12682	Up_Flat	Brain	ENSMUSG00000026879
Brain.ENSMUSG00000026883	prmtr.12686	prmtr.12689	Up_Flat	Brain	ENSMUSG00000026883
Brain.ENSMUSG00000027010	prmtr.12949	prmtr.12946	Up_Flat	Brain	ENSMUSG00000027010
Brain.ENSMUSG00000027506	prmtr.13549	prmtr.13546	Up_Flat	Brain	ENSMUSG00000027506
Brain.ENSMUSG00000027523	prmtr.13568	prmtr.13565_prmtr.13567	Up_Flat	Brain	ENSMUSG00000027523
Brain.ENSMUSG00000027544	prmtr.13589	prmtr.13588	Up_Flat	Brain	ENSMUSG00000027544
Brain.ENSMUSG00000027574	prmtr.13626	prmtr.13624	Up_Flat	Brain	ENSMUSG00000027574
Brain.ENSMUSG00000027584	prmtr.13642	prmtr.13643	Up_Flat	Brain	ENSMUSG00000027584
Brain.ENSMUSG00000027777	prmtr.13862	prmtr.13858_prmtr.13861	Up_Flat	Brain	ENSMUSG00000027777
Brain.ENSMUSG00000027893	prmtr.13992	prmtr.13991	Up_Flat	Brain	ENSMUSG00000027893
Brain.ENSMUSG00000028041	prmtr.14166	prmtr.14164	Up_Flat	Brain	ENSMUSG00000028041
Brain.ENSMUSG00000028086	prmtr.14237	prmtr.14234	Up_Flat	Brain	ENSMUSG00000028086
Brain.ENSMUSG00000028399	prmtr.14624	prmtr.14618_prmtr.14621_prmtr.14622	Up_Flat	Brain	ENSMUSG00000028399
Brain.ENSMUSG00000028469	prmtr.14758	prmtr.14760	Up_Flat	Brain	ENSMUSG00000028469
Brain.ENSMUSG00000028563	prmtr.14928	prmtr.14927	Up_Flat	Brain	ENSMUSG00000028563
Brain.ENSMUSG00000028601	prmtr.14994	prmtr.14992	Up_Flat	Brain	ENSMUSG00000028601
Brain.ENSMUSG00000028785	prmtr.15301	prmtr.15300	Up_Flat	Brain	ENSMUSG00000028785
Brain.ENSMUSG00000028944	prmtr.15548	prmtr.15547	Up_Flat	Brain	ENSMUSG00000028944
Brain.ENSMUSG00000029001	prmtr.15639	prmtr.15638	Up_Flat	Brain	ENSMUSG00000029001
Brain.ENSMUSG00000029030	prmtr.15680	prmtr.15679	Up_Flat	Brain	ENSMUSG00000029030
Brain.ENSMUSG00000029088	prmtr.15759	prmtr.15761	Up_Flat	Brain	ENSMUSG00000029088
Brain.ENSMUSG00000029103	prmtr.15804	prmtr.15802	Up_Flat	Brain	ENSMUSG00000029103
Brain.ENSMUSG00000029152	prmtr.15878	prmtr.15879	Up_Flat	Brain	ENSMUSG00000029152
Brain.ENSMUSG00000029221	prmtr.15980	prmtr.15981	Up_Flat	Brain	ENSMUSG00000029221
Brain.ENSMUSG00000029348	prmtr.16110	prmtr.16112	Up_Flat	Brain	ENSMUSG00000029348
Brain.ENSMUSG00000029544	prmtr.16391	prmtr.16390	Up_Flat	Brain	ENSMUSG00000029544
Brain.ENSMUSG00000029600	prmtr.16475	prmtr.16474	Up_Flat	Brain	ENSMUSG00000029600
Brain.ENSMUSG00000029804	prmtr.16761	prmtr.16766	Up_Flat	Brain	ENSMUSG00000029804
Brain.ENSMUSG00000030134	prmtr.17063	prmtr.17064	Up_Flat	Brain	ENSMUSG00000030134
Brain.ENSMUSG00000030329	prmtr.17348	prmtr.17349_prmtr.17350	Up_Flat	Brain	ENSMUSG00000030329
Brain.ENSMUSG00000030718	prmtr.17811	prmtr.17810	Up_Flat	Brain	ENSMUSG00000030718
Brain.ENSMUSG00000030774	prmtr.17905	prmtr.17903_prmtr.17904	Up_Flat	Brain	ENSMUSG00000030774
Brain.ENSMUSG00000031065	prmtr.18208	prmtr.18207	Up_Flat	Brain	ENSMUSG00000031065
Brain.ENSMUSG00000031748	prmtr.19026	prmtr.19028	Up_Flat	Brain	ENSMUSG00000031748
Brain.ENSMUSG00000031865	prmtr.19202	prmtr.19200_prmtr.19201	Up_Flat	Brain	ENSMUSG00000031865
Brain.ENSMUSG00000032224	prmtr.19600	prmtr.19602	Up_Flat	Brain	ENSMUSG00000032224
Brain.ENSMUSG00000032238	prmtr.19620	prmtr.19617	Up_Flat	Brain	ENSMUSG00000032238
Brain.ENSMUSG00000032355	prmtr.19793	prmtr.19792_prmtr.19794	Up_Flat	Brain	ENSMUSG00000032355
Brain.ENSMUSG00000032936	prmtr.20445	prmtr.20446	Up_Flat	Brain	ENSMUSG00000032936
Brain.ENSMUSG00000033214	prmtr.20644	prmtr.20645	Up_Flat	Brain	ENSMUSG00000033214
Brain.ENSMUSG00000033392	prmtr.20762	prmtr.20760_prmtr.20761	Up_Flat	Brain	ENSMUSG00000033392
Brain.ENSMUSG00000033569	prmtr.20879	prmtr.20877	Up_Flat	Brain	ENSMUSG00000033569
Brain.ENSMUSG00000034156	prmtr.21267	prmtr.21268	Up_Flat	Brain	ENSMUSG00000034156
Brain.ENSMUSG00000034591	prmtr.21594	prmtr.21595	Up_Flat	Brain	ENSMUSG00000034591
Brain.ENSMUSG00000035011	prmtr.21934	prmtr.21935	Up_Flat	Brain	ENSMUSG00000035011
Brain.ENSMUSG00000035189	prmtr.22060	prmtr.22061	Up_Flat	Brain	ENSMUSG00000035189
Brain.ENSMUSG00000035640	prmtr.22390	prmtr.22388	Up_Flat	Brain	ENSMUSG00000035640
Brain.ENSMUSG00000036225	prmtr.22753	prmtr.22754	Up_Flat	Brain	ENSMUSG00000036225
Brain.ENSMUSG00000036570	prmtr.22996	prmtr.22994	Up_Flat	Brain	ENSMUSG00000036570
Brain.ENSMUSG00000037351	prmtr.23610	prmtr.23609	Up_Flat	Brain	ENSMUSG00000037351
Brain.ENSMUSG00000037416	prmtr.23666	prmtr.23665	Up_Flat	Brain	ENSMUSG00000037416
Brain.ENSMUSG00000038055	prmtr.24183	prmtr.24182	Up_Flat	Brain	ENSMUSG00000038055
Brain.ENSMUSG00000038074	prmtr.24210	prmtr.24209	Up_Flat	Brain	ENSMUSG00000038074
Brain.ENSMUSG00000038172	prmtr.24302	prmtr.24303	Up_Flat	Brain	ENSMUSG00000038172
Brain.ENSMUSG00000038181	prmtr.24319	prmtr.24320	Up_Flat	Brain	ENSMUSG00000038181
Brain.ENSMUSG00000038271	prmtr.24396	prmtr.24397	Up_Flat	Brain	ENSMUSG00000038271
Brain.ENSMUSG00000038453	prmtr.24558	prmtr.24559	Up_Flat	Brain	ENSMUSG00000038453
Brain.ENSMUSG00000038633	prmtr.24740	prmtr.24739	Up_Flat	Brain	ENSMUSG00000038633
Brain.ENSMUSG00000038729	prmtr.24836	prmtr.24834	Up_Flat	Brain	ENSMUSG00000038729
Brain.ENSMUSG00000038807	prmtr.24914	prmtr.24915	Up_Flat	Brain	ENSMUSG00000038807
Brain.ENSMUSG00000039716	prmtr.25671	prmtr.25670	Up_Flat	Brain	ENSMUSG00000039716
Brain.ENSMUSG00000040548	prmtr.26332	prmtr.26333	Up_Flat	Brain	ENSMUSG00000040548
Brain.ENSMUSG00000041035	prmtr.26731	prmtr.26732	Up_Flat	Brain	ENSMUSG00000041035
Brain.ENSMUSG00000041351	prmtr.26902	prmtr.26905	Up_Flat	Brain	ENSMUSG00000041351
Brain.ENSMUSG00000041794	prmtr.27236	prmtr.27238	Up_Flat	Brain	ENSMUSG00000041794
Brain.ENSMUSG00000042616	prmtr.27835	prmtr.27836	Up_Flat	Brain	ENSMUSG00000042616
Brain.ENSMUSG00000044308	prmtr.28633	prmtr.28636	Up_Flat	Brain	ENSMUSG00000044308
Brain.ENSMUSG00000044550	prmtr.28748	prmtr.28747	Up_Flat	Brain	ENSMUSG00000044550
Brain.ENSMUSG00000044792	prmtr.28856	prmtr.28855	Up_Flat	Brain	ENSMUSG00000044792
Brain.ENSMUSG00000045083	prmtr.28986	prmtr.28985	Up_Flat	Brain	ENSMUSG00000045083
Brain.ENSMUSG00000047495	prmtr.30130	prmtr.30134	Up_Flat	Brain	ENSMUSG00000047495
Brain.ENSMUSG00000049044	prmtr.30864	prmtr.30865	Up_Flat	Brain	ENSMUSG00000049044
Brain.ENSMUSG00000049225	prmtr.30937	prmtr.30938	Up_Flat	Brain	ENSMUSG00000049225
Brain.ENSMUSG00000049339	prmtr.31008	prmtr.31010	Up_Flat	Brain	ENSMUSG00000049339
Brain.ENSMUSG00000050373	prmtr.31453	prmtr.31455	Up_Flat	Brain	ENSMUSG00000050373
Brain.ENSMUSG00000050556	prmtr.31529	prmtr.31531	Up_Flat	Brain	ENSMUSG00000050556
Brain.ENSMUSG00000050947	prmtr.31705	prmtr.31706	Up_Flat	Brain	ENSMUSG00000050947
Brain.ENSMUSG00000051236	prmtr.31851	prmtr.31849	Up_Flat	Brain	ENSMUSG00000051236
Brain.ENSMUSG00000052459	prmtr.32381	prmtr.32382	Up_Flat	Brain	ENSMUSG00000052459
Brain.ENSMUSG00000053119	prmtr.32665	prmtr.32666	Up_Flat	Brain	ENSMUSG00000053119
Brain.ENSMUSG00000053141	prmtr.32676	prmtr.32675	Up_Flat	Brain	ENSMUSG00000053141
Brain.ENSMUSG00000053702	prmtr.32908	prmtr.32906	Up_Flat	Brain	ENSMUSG00000053702
Brain.ENSMUSG00000054162	prmtr.33098	prmtr.33097	Up_Flat	Brain	ENSMUSG00000054162
Brain.ENSMUSG00000054459	prmtr.33222	prmtr.33221	Up_Flat	Brain	ENSMUSG00000054459
Brain.ENSMUSG00000054934	prmtr.33420	prmtr.33419	Up_Flat	Brain	ENSMUSG00000054934
Brain.ENSMUSG00000055053	prmtr.33477	prmtr.33478	Up_Flat	Brain	ENSMUSG00000055053
Brain.ENSMUSG00000055447	prmtr.33619	prmtr.33618	Up_Flat	Brain	ENSMUSG00000055447
Brain.ENSMUSG00000056158	prmtr.33888	prmtr.33887	Up_Flat	Brain	ENSMUSG00000056158
Brain.ENSMUSG00000056770	prmtr.34129	prmtr.34127	Up_Flat	Brain	ENSMUSG00000056770
Brain.ENSMUSG00000056856	prmtr.34157	prmtr.34155	Up_Flat	Brain	ENSMUSG00000056856
Brain.ENSMUSG00000056938	prmtr.34194	prmtr.34193	Up_Flat	Brain	ENSMUSG00000056938
Brain.ENSMUSG00000057229	prmtr.34327	prmtr.34325_prmtr.34326	Up_Flat	Brain	ENSMUSG00000057229
Brain.ENSMUSG00000057230	prmtr.34330	prmtr.34332	Up_Flat	Brain	ENSMUSG00000057230
Brain.ENSMUSG00000057315	prmtr.34362	prmtr.34358	Up_Flat	Brain	ENSMUSG00000057315
Brain.ENSMUSG00000062352	prmtr.36402	prmtr.36401	Up_Flat	Brain	ENSMUSG00000062352
Brain.ENSMUSG00000062785	prmtr.36559	prmtr.36560	Up_Flat	Brain	ENSMUSG00000062785
Brain.ENSMUSG00000062866	prmtr.36585	prmtr.36584_prmtr.36586	Up_Flat	Brain	ENSMUSG00000062866
Brain.ENSMUSG00000063077	prmtr.36667	prmtr.36666	Up_Flat	Brain	ENSMUSG00000063077
Brain.ENSMUSG00000063253	prmtr.36753	prmtr.36752	Up_Flat	Brain	ENSMUSG00000063253
Brain.ENSMUSG00000064246	prmtr.37173	prmtr.37174	Up_Flat	Brain	ENSMUSG00000064246
Brain.ENSMUSG00000066306	prmtr.38349	prmtr.38345_prmtr.38346_prmtr.38347_prmtr.38348	Up_Flat	Brain	ENSMUSG00000066306
Brain.ENSMUSG00000067028	prmtr.38566	prmtr.38565	Up_Flat	Brain	ENSMUSG00000067028
Brain.ENSMUSG00000068290	prmtr.38914	prmtr.38913	Up_Flat	Brain	ENSMUSG00000068290
Brain.ENSMUSG00000068566	prmtr.38975	prmtr.38976	Up_Flat	Brain	ENSMUSG00000068566
Brain.ENSMUSG00000069372	prmtr.39210	prmtr.39211	Up_Flat	Brain	ENSMUSG00000069372
Brain.ENSMUSG00000070003	prmtr.39366	prmtr.39365	Up_Flat	Brain	ENSMUSG00000070003
Brain.ENSMUSG00000070532	prmtr.39575	prmtr.39576	Up_Flat	Brain	ENSMUSG00000070532
Brain.ENSMUSG00000073725	prmtr.40666	prmtr.40667	Up_Flat	Brain	ENSMUSG00000073725
Brain.ENSMUSG00000074923	prmtr.41419	prmtr.41421	Up_Flat	Brain	ENSMUSG00000074923
Brain.ENSMUSG00000079110	prmtr.43552	prmtr.43556	Up_Flat	Brain	ENSMUSG00000079110
Brain.ENSMUSG00000079481	prmtr.43782	prmtr.43780	Up_Flat	Brain	ENSMUSG00000079481
Brain.ENSMUSG00000093536	prmtr.54477	prmtr.54476	Up_Flat	Brain	ENSMUSG00000093536
Brain.ENSMUSG00000102252	prmtr.63031	prmtr.63032	Up_Flat	Brain	ENSMUSG00000102252
Brain.ENSMUSG00000110080	prmtr.70714	prmtr.70712	Up_Flat	Brain	ENSMUSG00000110080
Brain.ENSMUSG00000000416	prmtr.175	prmtr.172	Down_Flat	Brain	ENSMUSG00000000416
Brain.ENSMUSG00000000826	prmtr.316	prmtr.317_prmtr.318	Down_Flat	Brain	ENSMUSG00000000826
Brain.ENSMUSG00000001674	prmtr.667	prmtr.666	Down_Flat	Brain	ENSMUSG00000001674
Brain.ENSMUSG00000001924	prmtr.775	prmtr.773	Down_Flat	Brain	ENSMUSG00000001924
Brain.ENSMUSG00000002845	prmtr.1092	prmtr.1096	Down_Flat	Brain	ENSMUSG00000002845
Brain.ENSMUSG00000003810	prmtr.1403	prmtr.1406	Down_Flat	Brain	ENSMUSG00000003810
Brain.ENSMUSG00000004099	prmtr.1492	prmtr.1491	Down_Flat	Brain	ENSMUSG00000004099
Brain.ENSMUSG00000004113	prmtr.1503	prmtr.1502	Down_Flat	Brain	ENSMUSG00000004113
Brain.ENSMUSG00000004317	prmtr.1547	prmtr.1548	Down_Flat	Brain	ENSMUSG00000004317
Brain.ENSMUSG00000004319	prmtr.1550	prmtr.1551	Down_Flat	Brain	ENSMUSG00000004319
Brain.ENSMUSG00000005442	prmtr.1895	prmtr.1891_prmtr.1892_prmtr.1893	Down_Flat	Brain	ENSMUSG00000005442
Brain.ENSMUSG00000005481	prmtr.1908	prmtr.1909	Down_Flat	Brain	ENSMUSG00000005481
Brain.ENSMUSG00000005732	prmtr.2019	prmtr.2017_prmtr.2018	Down_Flat	Brain	ENSMUSG00000005732
Brain.ENSMUSG00000007039	prmtr.2420	prmtr.2421	Down_Flat	Brain	ENSMUSG00000007039
Brain.ENSMUSG00000007415	prmtr.2449	prmtr.2448	Down_Flat	Brain	ENSMUSG00000007415
Brain.ENSMUSG00000008489	prmtr.2612	prmtr.2610_prmtr.2613	Down_Flat	Brain	ENSMUSG00000008489
Brain.ENSMUSG00000008958	prmtr.2661	prmtr.2662	Down_Flat	Brain	ENSMUSG00000008958
Brain.ENSMUSG00000009470	prmtr.2754	prmtr.2753	Down_Flat	Brain	ENSMUSG00000009470
Brain.ENSMUSG00000009575	prmtr.2782	prmtr.2781	Down_Flat	Brain	ENSMUSG00000009575
Brain.ENSMUSG00000009628	prmtr.2805	prmtr.2804	Down_Flat	Brain	ENSMUSG00000009628
Brain.ENSMUSG00000010097	prmtr.2894	prmtr.2898	Down_Flat	Brain	ENSMUSG00000010097
Brain.ENSMUSG00000013033	prmtr.3159	prmtr.3160_prmtr.3161_prmtr.3162	Down_Flat	Brain	ENSMUSG00000013033
Brain.ENSMUSG00000013076	prmtr.3164	prmtr.3165	Down_Flat	Brain	ENSMUSG00000013076
Brain.ENSMUSG00000015217	prmtr.3530	prmtr.3531	Down_Flat	Brain	ENSMUSG00000015217
Brain.ENSMUSG00000015653	prmtr.3648	prmtr.3646	Down_Flat	Brain	ENSMUSG00000015653
Brain.ENSMUSG00000015749	prmtr.3682	prmtr.3683	Down_Flat	Brain	ENSMUSG00000015749
Brain.ENSMUSG00000015882	prmtr.3737	prmtr.3735_prmtr.3736	Down_Flat	Brain	ENSMUSG00000015882
Brain.ENSMUSG00000016181	prmtr.3803	prmtr.3799	Down_Flat	Brain	ENSMUSG00000016181
Brain.ENSMUSG00000016477	prmtr.3848	prmtr.3847	Down_Flat	Brain	ENSMUSG00000016477
Brain.ENSMUSG00000016918	prmtr.3902	prmtr.3903	Down_Flat	Brain	ENSMUSG00000016918
Brain.ENSMUSG00000018567	prmtr.4384	prmtr.4385	Down_Flat	Brain	ENSMUSG00000018567
Brain.ENSMUSG00000019699	prmtr.4719	prmtr.4718	Down_Flat	Brain	ENSMUSG00000019699
Brain.ENSMUSG00000019944	prmtr.4961	prmtr.4960	Down_Flat	Brain	ENSMUSG00000019944
Brain.ENSMUSG00000020135	prmtr.5219	prmtr.5217_prmtr.5218	Down_Flat	Brain	ENSMUSG00000020135
Brain.ENSMUSG00000020248	prmtr.5359	prmtr.5358	Down_Flat	Brain	ENSMUSG00000020248
Brain.ENSMUSG00000020328	prmtr.5471	prmtr.5472	Down_Flat	Brain	ENSMUSG00000020328
Brain.ENSMUSG00000020515	prmtr.5717	prmtr.5719	Down_Flat	Brain	ENSMUSG00000020515
Brain.ENSMUSG00000020610	prmtr.5870	prmtr.5873_prmtr.5874	Down_Flat	Brain	ENSMUSG00000020610
Brain.ENSMUSG00000020623	prmtr.5888	prmtr.5890	Down_Flat	Brain	ENSMUSG00000020623
Brain.ENSMUSG00000020661	prmtr.5962	prmtr.5957	Down_Flat	Brain	ENSMUSG00000020661
Brain.ENSMUSG00000020770	prmtr.6118	prmtr.6119	Down_Flat	Brain	ENSMUSG00000020770
Brain.ENSMUSG00000020808	prmtr.6190	prmtr.6189	Down_Flat	Brain	ENSMUSG00000020808
Brain.ENSMUSG00000021018	prmtr.6465	prmtr.6466	Down_Flat	Brain	ENSMUSG00000021018
Brain.ENSMUSG00000021068	prmtr.6527	prmtr.6526	Down_Flat	Brain	ENSMUSG00000021068
Brain.ENSMUSG00000021461	prmtr.7018	prmtr.7015	Down_Flat	Brain	ENSMUSG00000021461
Brain.ENSMUSG00000021643	prmtr.7229	prmtr.7230	Down_Flat	Brain	ENSMUSG00000021643
Brain.ENSMUSG00000021720	prmtr.7341	prmtr.7340	Down_Flat	Brain	ENSMUSG00000021720
Brain.ENSMUSG00000021752	prmtr.7376	prmtr.7375	Down_Flat	Brain	ENSMUSG00000021752
Brain.ENSMUSG00000021767	prmtr.7397	prmtr.7394_prmtr.7395	Down_Flat	Brain	ENSMUSG00000021767
Brain.ENSMUSG00000021932	prmtr.7602	prmtr.7601	Down_Flat	Brain	ENSMUSG00000021932
Brain.ENSMUSG00000022012	prmtr.7721	prmtr.7722	Down_Flat	Brain	ENSMUSG00000022012
Brain.ENSMUSG00000022021	prmtr.7741	prmtr.7739	Down_Flat	Brain	ENSMUSG00000022021
Brain.ENSMUSG00000022106	prmtr.7844	prmtr.7841_prmtr.7842_prmtr.7845	Down_Flat	Brain	ENSMUSG00000022106
Brain.ENSMUSG00000022240	prmtr.8015	prmtr.8016	Down_Flat	Brain	ENSMUSG00000022240
Brain.ENSMUSG00000022246	prmtr.8026	prmtr.8024	Down_Flat	Brain	ENSMUSG00000022246
Brain.ENSMUSG00000022382	prmtr.8189	prmtr.8187	Down_Flat	Brain	ENSMUSG00000022382
Brain.ENSMUSG00000022454	prmtr.8285	prmtr.8284	Down_Flat	Brain	ENSMUSG00000022454
Brain.ENSMUSG00000022456	prmtr.8288	prmtr.8287	Down_Flat	Brain	ENSMUSG00000022456
Brain.ENSMUSG00000022686	prmtr.8553	prmtr.8554	Down_Flat	Brain	ENSMUSG00000022686
Brain.ENSMUSG00000022788	prmtr.8662	prmtr.8663	Down_Flat	Brain	ENSMUSG00000022788
Brain.ENSMUSG00000022837	prmtr.8736	prmtr.8737	Down_Flat	Brain	ENSMUSG00000022837
Brain.ENSMUSG00000022885	prmtr.8785	prmtr.8786	Down_Flat	Brain	ENSMUSG00000022885
Brain.ENSMUSG00000022951	prmtr.8863	prmtr.8862	Down_Flat	Brain	ENSMUSG00000022951
Brain.ENSMUSG00000022999	prmtr.8928	prmtr.8927	Down_Flat	Brain	ENSMUSG00000022999
Brain.ENSMUSG00000023106	prmtr.9056	prmtr.9057	Down_Flat	Brain	ENSMUSG00000023106
Brain.ENSMUSG00000023345	prmtr.9160	prmtr.9165	Down_Flat	Brain	ENSMUSG00000023345
Brain.ENSMUSG00000024172	prmtr.9615	prmtr.9616	Down_Flat	Brain	ENSMUSG00000024172
Brain.ENSMUSG00000024181	prmtr.9624	prmtr.9625	Down_Flat	Brain	ENSMUSG00000024181
Brain.ENSMUSG00000024213	prmtr.9660	prmtr.9659	Down_Flat	Brain	ENSMUSG00000024213
Brain.ENSMUSG00000024392	prmtr.9836	prmtr.9835	Down_Flat	Brain	ENSMUSG00000024392
Brain.ENSMUSG00000024534	prmtr.9982	prmtr.9983_prmtr.9984	Down_Flat	Brain	ENSMUSG00000024534
Brain.ENSMUSG00000024640	prmtr.10067	prmtr.10066	Down_Flat	Brain	ENSMUSG00000024640
Brain.ENSMUSG00000024844	prmtr.10249	prmtr.10248	Down_Flat	Brain	ENSMUSG00000024844
Brain.ENSMUSG00000024959	prmtr.10375	prmtr.10376	Down_Flat	Brain	ENSMUSG00000024959
Brain.ENSMUSG00000025223	prmtr.10665	prmtr.10666	Down_Flat	Brain	ENSMUSG00000025223
Brain.ENSMUSG00000025272	prmtr.10733	prmtr.10734	Down_Flat	Brain	ENSMUSG00000025272
Brain.ENSMUSG00000025369	prmtr.10817	prmtr.10818	Down_Flat	Brain	ENSMUSG00000025369
Brain.ENSMUSG00000025474	prmtr.10926	prmtr.10927	Down_Flat	Brain	ENSMUSG00000025474
Brain.ENSMUSG00000025478	prmtr.10933	prmtr.10934	Down_Flat	Brain	ENSMUSG00000025478
Brain.ENSMUSG00000025794	prmtr.11245	prmtr.11246	Down_Flat	Brain	ENSMUSG00000025794
Brain.ENSMUSG00000025950	prmtr.11420	prmtr.11421	Down_Flat	Brain	ENSMUSG00000025950
Brain.ENSMUSG00000026131	prmtr.11634	prmtr.11635_prmtr.11637_prmtr.11640	Down_Flat	Brain	ENSMUSG00000026131
Brain.ENSMUSG00000026234	prmtr.11769	prmtr.11768	Down_Flat	Brain	ENSMUSG00000026234
Brain.ENSMUSG00000026247	prmtr.11786	prmtr.11785_prmtr.11787	Down_Flat	Brain	ENSMUSG00000026247
Brain.ENSMUSG00000026662	prmtr.12337	prmtr.12338	Down_Flat	Brain	ENSMUSG00000026662
Brain.ENSMUSG00000026739	prmtr.12421	prmtr.12422	Down_Flat	Brain	ENSMUSG00000026739
Brain.ENSMUSG00000026970	prmtr.12870	prmtr.12866	Down_Flat	Brain	ENSMUSG00000026970
Brain.ENSMUSG00000027011	prmtr.12951	prmtr.12950_prmtr.12952	Down_Flat	Brain	ENSMUSG00000027011
Brain.ENSMUSG00000027200	prmtr.13135	prmtr.13137	Down_Flat	Brain	ENSMUSG00000027200
Brain.ENSMUSG00000027210	prmtr.13159	prmtr.13155_prmtr.13158	Down_Flat	Brain	ENSMUSG00000027210
Brain.ENSMUSG00000027405	prmtr.13428	prmtr.13425	Down_Flat	Brain	ENSMUSG00000027405
Brain.ENSMUSG00000027671	prmtr.13761	prmtr.13762	Down_Flat	Brain	ENSMUSG00000027671
Brain.ENSMUSG00000028134	prmtr.14292	prmtr.14291	Down_Flat	Brain	ENSMUSG00000028134
Brain.ENSMUSG00000028187	prmtr.14374	prmtr.14373	Down_Flat	Brain	ENSMUSG00000028187
Brain.ENSMUSG00000028274	prmtr.14475	prmtr.14476	Down_Flat	Brain	ENSMUSG00000028274
Brain.ENSMUSG00000028339	prmtr.14551	prmtr.14547	Down_Flat	Brain	ENSMUSG00000028339
Brain.ENSMUSG00000028409	prmtr.14643	prmtr.14642	Down_Flat	Brain	ENSMUSG00000028409
Brain.ENSMUSG00000028524	prmtr.14829	prmtr.14831	Down_Flat	Brain	ENSMUSG00000028524
Brain.ENSMUSG00000028613	prmtr.15010	prmtr.15015	Down_Flat	Brain	ENSMUSG00000028613
Brain.ENSMUSG00000028675	prmtr.15134	prmtr.15133	Down_Flat	Brain	ENSMUSG00000028675
Brain.ENSMUSG00000028896	prmtr.15469	prmtr.15471	Down_Flat	Brain	ENSMUSG00000028896
Brain.ENSMUSG00000028949	prmtr.15553	prmtr.15555	Down_Flat	Brain	ENSMUSG00000028949
Brain.ENSMUSG00000029028	prmtr.15673	prmtr.15675	Down_Flat	Brain	ENSMUSG00000029028
Brain.ENSMUSG00000029328	prmtr.16092	prmtr.16091	Down_Flat	Brain	ENSMUSG00000029328
Brain.ENSMUSG00000029534	prmtr.16378	prmtr.16376	Down_Flat	Brain	ENSMUSG00000029534
Brain.ENSMUSG00000029563	prmtr.16418	prmtr.16414_prmtr.16416	Down_Flat	Brain	ENSMUSG00000029563
Brain.ENSMUSG00000029629	prmtr.16510	prmtr.16508_prmtr.16509	Down_Flat	Brain	ENSMUSG00000029629
Brain.ENSMUSG00000029705	prmtr.16635	prmtr.16634	Down_Flat	Brain	ENSMUSG00000029705
Brain.ENSMUSG00000030035	prmtr.16919	prmtr.16918	Down_Flat	Brain	ENSMUSG00000030035
Brain.ENSMUSG00000030077	prmtr.16979	prmtr.16980	Down_Flat	Brain	ENSMUSG00000030077
Brain.ENSMUSG00000030122	prmtr.17047	prmtr.17045_prmtr.17046_prmtr.17048	Down_Flat	Brain	ENSMUSG00000030122
Brain.ENSMUSG00000030188	prmtr.17113	prmtr.17112	Down_Flat	Brain	ENSMUSG00000030188
Brain.ENSMUSG00000030401	prmtr.17423	prmtr.17424	Down_Flat	Brain	ENSMUSG00000030401
Brain.ENSMUSG00000030519	prmtr.17548	prmtr.17549	Down_Flat	Brain	ENSMUSG00000030519
Brain.ENSMUSG00000030551	prmtr.17599	prmtr.17600	Down_Flat	Brain	ENSMUSG00000030551
Brain.ENSMUSG00000030662	prmtr.17734	prmtr.17735	Down_Flat	Brain	ENSMUSG00000030662
Brain.ENSMUSG00000030850	prmtr.18003	prmtr.18004	Down_Flat	Brain	ENSMUSG00000030850
Brain.ENSMUSG00000030960	prmtr.18109	prmtr.18108	Down_Flat	Brain	ENSMUSG00000030960
Brain.ENSMUSG00000031150	prmtr.18303	prmtr.18306	Down_Flat	Brain	ENSMUSG00000031150
Brain.ENSMUSG00000031167	prmtr.18327	prmtr.18326	Down_Flat	Brain	ENSMUSG00000031167
Brain.ENSMUSG00000031284	prmtr.18426	prmtr.18424	Down_Flat	Brain	ENSMUSG00000031284
Brain.ENSMUSG00000031290	prmtr.18433	prmtr.18436	Down_Flat	Brain	ENSMUSG00000031290
Brain.ENSMUSG00000031310	prmtr.18469	prmtr.18470	Down_Flat	Brain	ENSMUSG00000031310
Brain.ENSMUSG00000031353	prmtr.18515	prmtr.18516	Down_Flat	Brain	ENSMUSG00000031353
Brain.ENSMUSG00000031391	prmtr.18581	prmtr.18577	Down_Flat	Brain	ENSMUSG00000031391
Brain.ENSMUSG00000031516	prmtr.18733	prmtr.18732	Down_Flat	Brain	ENSMUSG00000031516
Brain.ENSMUSG00000031822	prmtr.19125	prmtr.19124_prmtr.19127	Down_Flat	Brain	ENSMUSG00000031822
Brain.ENSMUSG00000032024	prmtr.19387	prmtr.19388	Down_Flat	Brain	ENSMUSG00000032024
Brain.ENSMUSG00000032199	prmtr.19580	prmtr.19579	Down_Flat	Brain	ENSMUSG00000032199
Brain.ENSMUSG00000032330	prmtr.19764	prmtr.19763	Down_Flat	Brain	ENSMUSG00000032330
Brain.ENSMUSG00000032366	prmtr.19808	prmtr.19806_prmtr.19807	Down_Flat	Brain	ENSMUSG00000032366
Brain.ENSMUSG00000032582	prmtr.20145	prmtr.20144	Down_Flat	Brain	ENSMUSG00000032582
Brain.ENSMUSG00000032892	prmtr.20417	prmtr.20414	Down_Flat	Brain	ENSMUSG00000032892
Brain.ENSMUSG00000033278	prmtr.20681	prmtr.20680	Down_Flat	Brain	ENSMUSG00000033278
Brain.ENSMUSG00000033565	prmtr.20872	prmtr.20874_prmtr.20875	Down_Flat	Brain	ENSMUSG00000033565
Brain.ENSMUSG00000033740	prmtr.21000	prmtr.21001	Down_Flat	Brain	ENSMUSG00000033740
Brain.ENSMUSG00000033854	prmtr.21073	prmtr.21075	Down_Flat	Brain	ENSMUSG00000033854
Brain.ENSMUSG00000033949	prmtr.21127	prmtr.21126	Down_Flat	Brain	ENSMUSG00000033949
Brain.ENSMUSG00000034675	prmtr.21676	prmtr.21674	Down_Flat	Brain	ENSMUSG00000034675
Brain.ENSMUSG00000034761	prmtr.21754	prmtr.21753	Down_Flat	Brain	ENSMUSG00000034761
Brain.ENSMUSG00000034818	prmtr.21805	prmtr.21802	Down_Flat	Brain	ENSMUSG00000034818
Brain.ENSMUSG00000034928	prmtr.21889	prmtr.21890	Down_Flat	Brain	ENSMUSG00000034928
Brain.ENSMUSG00000035152	prmtr.22020	prmtr.22019	Down_Flat	Brain	ENSMUSG00000035152
Brain.ENSMUSG00000035246	prmtr.22109	prmtr.22108	Down_Flat	Brain	ENSMUSG00000035246
Brain.ENSMUSG00000035969	prmtr.22589	prmtr.22585_prmtr.22586	Down_Flat	Brain	ENSMUSG00000035969
Brain.ENSMUSG00000036078	prmtr.22651	prmtr.22653	Down_Flat	Brain	ENSMUSG00000036078
Brain.ENSMUSG00000036160	prmtr.22714	prmtr.22711	Down_Flat	Brain	ENSMUSG00000036160
Brain.ENSMUSG00000036218	prmtr.22751	prmtr.22750	Down_Flat	Brain	ENSMUSG00000036218
Brain.ENSMUSG00000036667	prmtr.23092	prmtr.23091	Down_Flat	Brain	ENSMUSG00000036667
Brain.ENSMUSG00000036782	prmtr.23157	prmtr.23155_prmtr.23156_prmtr.23159	Down_Flat	Brain	ENSMUSG00000036782
Brain.ENSMUSG00000036902	prmtr.23259	prmtr.23258	Down_Flat	Brain	ENSMUSG00000036902
Brain.ENSMUSG00000037487	prmtr.23729	prmtr.23727	Down_Flat	Brain	ENSMUSG00000037487
Brain.ENSMUSG00000037533	prmtr.23757	prmtr.23756_prmtr.23759	Down_Flat	Brain	ENSMUSG00000037533
Brain.ENSMUSG00000037541	prmtr.23771	prmtr.23769	Down_Flat	Brain	ENSMUSG00000037541
Brain.ENSMUSG00000037624	prmtr.23828	prmtr.23830	Down_Flat	Brain	ENSMUSG00000037624
Brain.ENSMUSG00000037736	prmtr.23908	prmtr.23910_prmtr.23911	Down_Flat	Brain	ENSMUSG00000037736
Brain.ENSMUSG00000037887	prmtr.24022	prmtr.24023	Down_Flat	Brain	ENSMUSG00000037887
Brain.ENSMUSG00000038010	prmtr.24141	prmtr.24142	Down_Flat	Brain	ENSMUSG00000038010
Brain.ENSMUSG00000038331	prmtr.24455	prmtr.24456	Down_Flat	Brain	ENSMUSG00000038331
Brain.ENSMUSG00000038346	prmtr.24466	prmtr.24465	Down_Flat	Brain	ENSMUSG00000038346
Brain.ENSMUSG00000038607	prmtr.24709	prmtr.24710	Down_Flat	Brain	ENSMUSG00000038607
Brain.ENSMUSG00000038637	prmtr.24742	prmtr.24741	Down_Flat	Brain	ENSMUSG00000038637
Brain.ENSMUSG00000038738	prmtr.24845	prmtr.24847	Down_Flat	Brain	ENSMUSG00000038738
Brain.ENSMUSG00000039068	prmtr.25101	prmtr.25102	Down_Flat	Brain	ENSMUSG00000039068
Brain.ENSMUSG00000039194	prmtr.25247	prmtr.25246	Down_Flat	Brain	ENSMUSG00000039194
Brain.ENSMUSG00000039405	prmtr.25426	prmtr.25428	Down_Flat	Brain	ENSMUSG00000039405
Brain.ENSMUSG00000039693	prmtr.25640	prmtr.25641	Down_Flat	Brain	ENSMUSG00000039693
Brain.ENSMUSG00000039738	prmtr.25685	prmtr.25687	Down_Flat	Brain	ENSMUSG00000039738
Brain.ENSMUSG00000039959	prmtr.25862	prmtr.25863	Down_Flat	Brain	ENSMUSG00000039959
Brain.ENSMUSG00000040325	prmtr.26132	prmtr.26134	Down_Flat	Brain	ENSMUSG00000040325
Brain.ENSMUSG00000041353	prmtr.26910	prmtr.26908_prmtr.26909	Down_Flat	Brain	ENSMUSG00000041353
Brain.ENSMUSG00000041459	prmtr.26986	prmtr.26979_prmtr.26985	Down_Flat	Brain	ENSMUSG00000041459
Brain.ENSMUSG00000041560	prmtr.27047	prmtr.27046	Down_Flat	Brain	ENSMUSG00000041560
Brain.ENSMUSG00000041598	prmtr.27073	prmtr.27072	Down_Flat	Brain	ENSMUSG00000041598
Brain.ENSMUSG00000041609	prmtr.27084	prmtr.27081	Down_Flat	Brain	ENSMUSG00000041609
Brain.ENSMUSG00000041684	prmtr.27142	prmtr.27143	Down_Flat	Brain	ENSMUSG00000041684
Brain.ENSMUSG00000041936	prmtr.27342	prmtr.27340_prmtr.27341	Down_Flat	Brain	ENSMUSG00000041936
Brain.ENSMUSG00000042105	prmtr.27446	prmtr.27443_prmtr.27445	Down_Flat	Brain	ENSMUSG00000042105
Brain.ENSMUSG00000042133	prmtr.27461	prmtr.27462	Down_Flat	Brain	ENSMUSG00000042133
Brain.ENSMUSG00000042156	prmtr.27475	prmtr.27473	Down_Flat	Brain	ENSMUSG00000042156
Brain.ENSMUSG00000042688	prmtr.27889	prmtr.27888	Down_Flat	Brain	ENSMUSG00000042688
Brain.ENSMUSG00000042942	prmtr.28024	prmtr.28022	Down_Flat	Brain	ENSMUSG00000042942
Brain.ENSMUSG00000043183	prmtr.28121	prmtr.28122	Down_Flat	Brain	ENSMUSG00000043183
Brain.ENSMUSG00000043323	prmtr.28172	prmtr.28175	Down_Flat	Brain	ENSMUSG00000043323
Brain.ENSMUSG00000043587	prmtr.28290	prmtr.28292	Down_Flat	Brain	ENSMUSG00000043587
Brain.ENSMUSG00000043670	prmtr.28326	prmtr.28325	Down_Flat	Brain	ENSMUSG00000043670
Brain.ENSMUSG00000043872	prmtr.28394	prmtr.28392	Down_Flat	Brain	ENSMUSG00000043872
Brain.ENSMUSG00000044934	prmtr.28913	prmtr.28912	Down_Flat	Brain	ENSMUSG00000044934
Brain.ENSMUSG00000045328	prmtr.29123	prmtr.29124	Down_Flat	Brain	ENSMUSG00000045328
Brain.ENSMUSG00000046157	prmtr.29507	prmtr.29508	Down_Flat	Brain	ENSMUSG00000046157
Brain.ENSMUSG00000047139	prmtr.29952	prmtr.29951_prmtr.29953	Down_Flat	Brain	ENSMUSG00000047139
Brain.ENSMUSG00000047261	prmtr.30031	prmtr.30030	Down_Flat	Brain	ENSMUSG00000047261
Brain.ENSMUSG00000047414	prmtr.30094	prmtr.30095	Down_Flat	Brain	ENSMUSG00000047414
Brain.ENSMUSG00000048731	prmtr.30727	prmtr.30728	Down_Flat	Brain	ENSMUSG00000048731
Brain.ENSMUSG00000049119	prmtr.30901	prmtr.30902	Down_Flat	Brain	ENSMUSG00000049119
Brain.ENSMUSG00000049336	prmtr.31007	prmtr.31005	Down_Flat	Brain	ENSMUSG00000049336
Brain.ENSMUSG00000049517	prmtr.31067	prmtr.31068	Down_Flat	Brain	ENSMUSG00000049517
Brain.ENSMUSG00000050334	prmtr.31436	prmtr.31439	Down_Flat	Brain	ENSMUSG00000050334
Brain.ENSMUSG00000050545	prmtr.31522	prmtr.31520	Down_Flat	Brain	ENSMUSG00000050545
Brain.ENSMUSG00000051159	prmtr.31807	prmtr.31805	Down_Flat	Brain	ENSMUSG00000051159
Brain.ENSMUSG00000051469	prmtr.31981	prmtr.31980	Down_Flat	Brain	ENSMUSG00000051469
Brain.ENSMUSG00000051951	prmtr.32174	prmtr.32175	Down_Flat	Brain	ENSMUSG00000051951
Brain.ENSMUSG00000052387	prmtr.32344	prmtr.32345	Down_Flat	Brain	ENSMUSG00000052387
Brain.ENSMUSG00000052512	prmtr.32402	prmtr.32401	Down_Flat	Brain	ENSMUSG00000052512
Brain.ENSMUSG00000053024	prmtr.32619	prmtr.32620	Down_Flat	Brain	ENSMUSG00000053024
Brain.ENSMUSG00000053164	prmtr.32687	prmtr.32686	Down_Flat	Brain	ENSMUSG00000053164
Brain.ENSMUSG00000053646	prmtr.32888	prmtr.32889	Down_Flat	Brain	ENSMUSG00000053646
Brain.ENSMUSG00000054920	prmtr.33416	prmtr.33415	Down_Flat	Brain	ENSMUSG00000054920
Brain.ENSMUSG00000055235	prmtr.33535	prmtr.33534	Down_Flat	Brain	ENSMUSG00000055235
Brain.ENSMUSG00000055531	prmtr.33641	prmtr.33640	Down_Flat	Brain	ENSMUSG00000055531
Brain.ENSMUSG00000055762	prmtr.33725	prmtr.33726	Down_Flat	Brain	ENSMUSG00000055762
Brain.ENSMUSG00000056394	prmtr.33982	prmtr.33983	Down_Flat	Brain	ENSMUSG00000056394
Brain.ENSMUSG00000057236	prmtr.34337	prmtr.34336	Down_Flat	Brain	ENSMUSG00000057236
Brain.ENSMUSG00000058099	prmtr.34664	prmtr.34665	Down_Flat	Brain	ENSMUSG00000058099
Brain.ENSMUSG00000058690	prmtr.34904	prmtr.34900	Down_Flat	Brain	ENSMUSG00000058690
Brain.ENSMUSG00000058756	prmtr.34935	prmtr.34932_prmtr.34933_prmtr.34934_prmtr.34936_prmtr.34937	Down_Flat	Brain	ENSMUSG00000058756
Brain.ENSMUSG00000059796	prmtr.35372	prmtr.35371	Down_Flat	Brain	ENSMUSG00000059796
Brain.ENSMUSG00000061410	prmtr.35994	prmtr.35993	Down_Flat	Brain	ENSMUSG00000061410
Brain.ENSMUSG00000061411	prmtr.35995	prmtr.36000	Down_Flat	Brain	ENSMUSG00000061411
Brain.ENSMUSG00000061533	prmtr.36044	prmtr.36042	Down_Flat	Brain	ENSMUSG00000061533
Brain.ENSMUSG00000063229	prmtr.36732	prmtr.36734	Down_Flat	Brain	ENSMUSG00000063229
Brain.ENSMUSG00000063659	prmtr.36912	prmtr.36915	Down_Flat	Brain	ENSMUSG00000063659
Brain.ENSMUSG00000066036	prmtr.38248	prmtr.38250_prmtr.38251	Down_Flat	Brain	ENSMUSG00000066036
Brain.ENSMUSG00000066043	prmtr.38259	prmtr.38258	Down_Flat	Brain	ENSMUSG00000066043
Brain.ENSMUSG00000067424	prmtr.38651	prmtr.38649	Down_Flat	Brain	ENSMUSG00000067424
Brain.ENSMUSG00000069539	prmtr.39239	prmtr.39241	Down_Flat	Brain	ENSMUSG00000069539
Brain.ENSMUSG00000069565	prmtr.39245	prmtr.39244	Down_Flat	Brain	ENSMUSG00000069565
Brain.ENSMUSG00000070002	prmtr.39364	prmtr.39363	Down_Flat	Brain	ENSMUSG00000070002
Brain.ENSMUSG00000071281	prmtr.39892	prmtr.39893	Down_Flat	Brain	ENSMUSG00000071281
Brain.ENSMUSG00000071337	prmtr.39907	prmtr.39908	Down_Flat	Brain	ENSMUSG00000071337
Brain.ENSMUSG00000071652	prmtr.40030	prmtr.40032	Down_Flat	Brain	ENSMUSG00000071652
Brain.ENSMUSG00000073838	prmtr.40733	prmtr.40734	Down_Flat	Brain	ENSMUSG00000073838
Brain.ENSMUSG00000078812	prmtr.43321	prmtr.43319	Down_Flat	Brain	ENSMUSG00000078812
Brain.ENSMUSG00000094870	prmtr.55712	prmtr.55711	Down_Flat	Brain	ENSMUSG00000094870
Brain.ENSMUSG00000096225	prmtr.57013	prmtr.57012	Down_Flat	Brain	ENSMUSG00000096225
Brain.ENSMUSG00000096795	prmtr.57548	prmtr.57546	Down_Flat	Brain	ENSMUSG00000096795
Cerebellum.ENSMUSG00000000253	prmtr.97	prmtr.99	Up_Up	Cerebellum	ENSMUSG00000000253
Cerebellum.ENSMUSG00000001663	prmtr.657	prmtr.656	Up_Up	Cerebellum	ENSMUSG00000001663
Cerebellum.ENSMUSG00000001741	prmtr.683	prmtr.682	Up_Up	Cerebellum	ENSMUSG00000001741
Cerebellum.ENSMUSG00000002985	prmtr.1147	prmtr.1146	Up_Up	Cerebellum	ENSMUSG00000002985
Cerebellum.ENSMUSG00000003279	prmtr.1240	prmtr.1237_prmtr.1241	Up_Up	Cerebellum	ENSMUSG00000003279
Cerebellum.ENSMUSG00000003469	prmtr.1298	prmtr.1299	Up_Up	Cerebellum	ENSMUSG00000003469
Cerebellum.ENSMUSG00000004151	prmtr.1510	prmtr.1509	Up_Up	Cerebellum	ENSMUSG00000004151
Cerebellum.ENSMUSG00000004267	prmtr.1539	prmtr.1537	Up_Up	Cerebellum	ENSMUSG00000004267
Cerebellum.ENSMUSG00000004558	prmtr.1603	prmtr.1601_prmtr.1602	Up_Up	Cerebellum	ENSMUSG00000004558
Cerebellum.ENSMUSG00000004630	prmtr.1638	prmtr.1639	Up_Up	Cerebellum	ENSMUSG00000004630
Cerebellum.ENSMUSG00000005034	prmtr.1756	prmtr.1757	Up_Up	Cerebellum	ENSMUSG00000005034
Cerebellum.ENSMUSG00000005089	prmtr.1778	prmtr.1779	Up_Up	Cerebellum	ENSMUSG00000005089
Cerebellum.ENSMUSG00000006522	prmtr.2282	prmtr.2280	Up_Up	Cerebellum	ENSMUSG00000006522
Cerebellum.ENSMUSG00000006782	prmtr.2370	prmtr.2371	Up_Up	Cerebellum	ENSMUSG00000006782
Cerebellum.ENSMUSG00000008153	prmtr.2558	prmtr.2556	Up_Up	Cerebellum	ENSMUSG00000008153
Cerebellum.ENSMUSG00000008822	prmtr.2649	prmtr.2650	Up_Up	Cerebellum	ENSMUSG00000008822
Cerebellum.ENSMUSG00000010064	prmtr.2874	prmtr.2873	Up_Up	Cerebellum	ENSMUSG00000010064
Cerebellum.ENSMUSG00000014198	prmtr.3313	prmtr.3312	Up_Up	Cerebellum	ENSMUSG00000014198
Cerebellum.ENSMUSG00000015653	prmtr.3646	prmtr.3648	Up_Up	Cerebellum	ENSMUSG00000015653
Cerebellum.ENSMUSG00000015714	prmtr.3669	prmtr.3671	Up_Up	Cerebellum	ENSMUSG00000015714
Cerebellum.ENSMUSG00000015766	prmtr.3694	prmtr.3693	Up_Up	Cerebellum	ENSMUSG00000015766
Cerebellum.ENSMUSG00000016382	prmtr.3837	prmtr.3835_prmtr.3836	Up_Up	Cerebellum	ENSMUSG00000016382
Cerebellum.ENSMUSG00000017412	prmtr.4007	prmtr.4008	Up_Up	Cerebellum	ENSMUSG00000017412
Cerebellum.ENSMUSG00000018171	prmtr.4220	prmtr.4219	Up_Up	Cerebellum	ENSMUSG00000018171
Cerebellum.ENSMUSG00000018750	prmtr.4460	prmtr.4461	Up_Up	Cerebellum	ENSMUSG00000018750
Cerebellum.ENSMUSG00000018965	prmtr.4544	prmtr.4545	Up_Up	Cerebellum	ENSMUSG00000018965
Cerebellum.ENSMUSG00000019970	prmtr.4992	prmtr.4991	Up_Up	Cerebellum	ENSMUSG00000019970
Cerebellum.ENSMUSG00000019996	prmtr.5034	prmtr.5033_prmtr.5036	Up_Up	Cerebellum	ENSMUSG00000019996
Cerebellum.ENSMUSG00000020486	prmtr.5704	prmtr.5702_prmtr.5705_prmtr.5706	Up_Up	Cerebellum	ENSMUSG00000020486
Cerebellum.ENSMUSG00000020732	prmtr.6074	prmtr.6073	Up_Up	Cerebellum	ENSMUSG00000020732
Cerebellum.ENSMUSG00000021270	prmtr.6777	prmtr.6776	Up_Up	Cerebellum	ENSMUSG00000021270
Cerebellum.ENSMUSG00000021451	prmtr.6992	prmtr.6991	Up_Up	Cerebellum	ENSMUSG00000021451
Cerebellum.ENSMUSG00000021750	prmtr.7370	prmtr.7371	Up_Up	Cerebellum	ENSMUSG00000021750
Cerebellum.ENSMUSG00000021895	prmtr.7558	prmtr.7557_prmtr.7559	Up_Up	Cerebellum	ENSMUSG00000021895
Cerebellum.ENSMUSG00000022037	prmtr.7760	prmtr.7761_prmtr.7764	Up_Up	Cerebellum	ENSMUSG00000022037
Cerebellum.ENSMUSG00000022139	prmtr.7880	prmtr.7884	Up_Up	Cerebellum	ENSMUSG00000022139
Cerebellum.ENSMUSG00000022321	prmtr.8110	prmtr.8111	Up_Up	Cerebellum	ENSMUSG00000022321
Cerebellum.ENSMUSG00000022389	prmtr.8206	prmtr.8204	Up_Up	Cerebellum	ENSMUSG00000022389
Cerebellum.ENSMUSG00000022525	prmtr.8373	prmtr.8372	Up_Up	Cerebellum	ENSMUSG00000022525
Cerebellum.ENSMUSG00000023353	prmtr.9169	prmtr.9172	Up_Up	Cerebellum	ENSMUSG00000023353
Cerebellum.ENSMUSG00000023827	prmtr.9268	prmtr.9267	Up_Up	Cerebellum	ENSMUSG00000023827
Cerebellum.ENSMUSG00000024395	prmtr.9845	prmtr.9841	Up_Up	Cerebellum	ENSMUSG00000024395
Cerebellum.ENSMUSG00000024431	prmtr.9887	prmtr.9886	Up_Up	Cerebellum	ENSMUSG00000024431
Cerebellum.ENSMUSG00000024851	prmtr.10256	prmtr.10257	Up_Up	Cerebellum	ENSMUSG00000024851
Cerebellum.ENSMUSG00000025083	prmtr.10513	prmtr.10515	Up_Up	Cerebellum	ENSMUSG00000025083
Cerebellum.ENSMUSG00000025277	prmtr.10735	prmtr.10736	Up_Up	Cerebellum	ENSMUSG00000025277
Cerebellum.ENSMUSG00000025404	prmtr.10865	prmtr.10864	Up_Up	Cerebellum	ENSMUSG00000025404
Cerebellum.ENSMUSG00000025466	prmtr.10918	prmtr.10917	Up_Up	Cerebellum	ENSMUSG00000025466
Cerebellum.ENSMUSG00000025576	prmtr.11053	prmtr.11052	Up_Up	Cerebellum	ENSMUSG00000025576
Cerebellum.ENSMUSG00000025739	prmtr.11172	prmtr.11173	Up_Up	Cerebellum	ENSMUSG00000025739
Cerebellum.ENSMUSG00000025825	prmtr.11281	prmtr.11283	Up_Up	Cerebellum	ENSMUSG00000025825
Cerebellum.ENSMUSG00000025855	prmtr.11296	prmtr.11297	Up_Up	Cerebellum	ENSMUSG00000025855
Cerebellum.ENSMUSG00000026202	prmtr.11722	prmtr.11723	Up_Up	Cerebellum	ENSMUSG00000026202
Cerebellum.ENSMUSG00000026385	prmtr.11950	prmtr.11949	Up_Up	Cerebellum	ENSMUSG00000026385
Cerebellum.ENSMUSG00000026452	prmtr.12045	prmtr.12046	Up_Up	Cerebellum	ENSMUSG00000026452
Cerebellum.ENSMUSG00000026458	prmtr.12053	prmtr.12051	Up_Up	Cerebellum	ENSMUSG00000026458
Cerebellum.ENSMUSG00000026473	prmtr.12069	prmtr.12071	Up_Up	Cerebellum	ENSMUSG00000026473
Cerebellum.ENSMUSG00000026519	prmtr.12128	prmtr.12131	Up_Up	Cerebellum	ENSMUSG00000026519
Cerebellum.ENSMUSG00000026655	prmtr.12322	prmtr.12318	Up_Up	Cerebellum	ENSMUSG00000026655
Cerebellum.ENSMUSG00000026883	prmtr.12689	prmtr.12686	Up_Up	Cerebellum	ENSMUSG00000026883
Cerebellum.ENSMUSG00000026932	prmtr.12795	prmtr.12796	Up_Up	Cerebellum	ENSMUSG00000026932
Cerebellum.ENSMUSG00000026991	prmtr.12918	prmtr.12919_prmtr.12923	Up_Up	Cerebellum	ENSMUSG00000026991
Cerebellum.ENSMUSG00000027194	prmtr.13125	prmtr.13124	Up_Up	Cerebellum	ENSMUSG00000027194
Cerebellum.ENSMUSG00000027254	prmtr.13221	prmtr.13220	Up_Up	Cerebellum	ENSMUSG00000027254
Cerebellum.ENSMUSG00000027257	prmtr.13225	prmtr.13224_prmtr.13226	Up_Up	Cerebellum	ENSMUSG00000027257
Cerebellum.ENSMUSG00000027333	prmtr.13326	prmtr.13328	Up_Up	Cerebellum	ENSMUSG00000027333
Cerebellum.ENSMUSG00000027605	prmtr.13665	prmtr.13667	Up_Up	Cerebellum	ENSMUSG00000027605
Cerebellum.ENSMUSG00000027777	prmtr.13862	prmtr.13863	Up_Up	Cerebellum	ENSMUSG00000027777
Cerebellum.ENSMUSG00000027893	prmtr.13992	prmtr.13991	Up_Up	Cerebellum	ENSMUSG00000027893
Cerebellum.ENSMUSG00000027894	prmtr.13996	prmtr.13995	Up_Up	Cerebellum	ENSMUSG00000027894
Cerebellum.ENSMUSG00000027963	prmtr.14064	prmtr.14063	Up_Up	Cerebellum	ENSMUSG00000027963
Cerebellum.ENSMUSG00000027965	prmtr.14065	prmtr.14067	Up_Up	Cerebellum	ENSMUSG00000027965
Cerebellum.ENSMUSG00000028207	prmtr.14395	prmtr.14394	Up_Up	Cerebellum	ENSMUSG00000028207
Cerebellum.ENSMUSG00000028542	prmtr.14866	prmtr.14865_prmtr.14868	Up_Up	Cerebellum	ENSMUSG00000028542
Cerebellum.ENSMUSG00000028618	prmtr.15021	prmtr.15022	Up_Up	Cerebellum	ENSMUSG00000028618
Cerebellum.ENSMUSG00000028931	prmtr.15526	prmtr.15522_prmtr.15523	Up_Up	Cerebellum	ENSMUSG00000028931
Cerebellum.ENSMUSG00000029030	prmtr.15680	prmtr.15679	Up_Up	Cerebellum	ENSMUSG00000029030
Cerebellum.ENSMUSG00000029053	prmtr.15700	prmtr.15699	Up_Up	Cerebellum	ENSMUSG00000029053
Cerebellum.ENSMUSG00000029095	prmtr.15779	prmtr.15780	Up_Up	Cerebellum	ENSMUSG00000029095
Cerebellum.ENSMUSG00000029544	prmtr.16391	prmtr.16390	Up_Up	Cerebellum	ENSMUSG00000029544
Cerebellum.ENSMUSG00000029608	prmtr.16487	prmtr.16485	Up_Up	Cerebellum	ENSMUSG00000029608
Cerebellum.ENSMUSG00000029723	prmtr.16664	prmtr.16663	Up_Up	Cerebellum	ENSMUSG00000029723
Cerebellum.ENSMUSG00000030161	prmtr.17087	prmtr.17088	Up_Up	Cerebellum	ENSMUSG00000030161
Cerebellum.ENSMUSG00000030302	prmtr.17295	prmtr.17298	Up_Up	Cerebellum	ENSMUSG00000030302
Cerebellum.ENSMUSG00000030310	prmtr.17312	prmtr.17313	Up_Up	Cerebellum	ENSMUSG00000030310
Cerebellum.ENSMUSG00000030465	prmtr.17480	prmtr.17484	Up_Up	Cerebellum	ENSMUSG00000030465
Cerebellum.ENSMUSG00000030695	prmtr.17773	prmtr.17774	Up_Up	Cerebellum	ENSMUSG00000030695
Cerebellum.ENSMUSG00000030774	prmtr.17905	prmtr.17904	Up_Up	Cerebellum	ENSMUSG00000030774
Cerebellum.ENSMUSG00000030956	prmtr.18105	prmtr.18106	Up_Up	Cerebellum	ENSMUSG00000030956
Cerebellum.ENSMUSG00000031523	prmtr.18740	prmtr.18741	Up_Up	Cerebellum	ENSMUSG00000031523
Cerebellum.ENSMUSG00000031543	prmtr.18765	prmtr.18767_prmtr.18769	Up_Up	Cerebellum	ENSMUSG00000031543
Cerebellum.ENSMUSG00000031918	prmtr.19260	prmtr.19259	Up_Up	Cerebellum	ENSMUSG00000031918
Cerebellum.ENSMUSG00000032011	prmtr.19364	prmtr.19365	Up_Up	Cerebellum	ENSMUSG00000032011
Cerebellum.ENSMUSG00000032184	prmtr.19557	prmtr.19558	Up_Up	Cerebellum	ENSMUSG00000032184
Cerebellum.ENSMUSG00000032238	prmtr.19620	prmtr.19617	Up_Up	Cerebellum	ENSMUSG00000032238
Cerebellum.ENSMUSG00000032479	prmtr.19941	prmtr.19938	Up_Up	Cerebellum	ENSMUSG00000032479
Cerebellum.ENSMUSG00000032826	prmtr.20355	prmtr.20351_prmtr.20352_prmtr.20353_prmtr.20356	Up_Up	Cerebellum	ENSMUSG00000032826
Cerebellum.ENSMUSG00000033174	prmtr.20617	prmtr.20616	Up_Up	Cerebellum	ENSMUSG00000033174
Cerebellum.ENSMUSG00000033530	prmtr.20850	prmtr.20846	Up_Up	Cerebellum	ENSMUSG00000033530
Cerebellum.ENSMUSG00000033740	prmtr.21000	prmtr.20999	Up_Up	Cerebellum	ENSMUSG00000033740
Cerebellum.ENSMUSG00000033910	prmtr.21108	prmtr.21107	Up_Up	Cerebellum	ENSMUSG00000033910
Cerebellum.ENSMUSG00000034312	prmtr.21408	prmtr.21401_prmtr.21405_prmtr.21409	Up_Up	Cerebellum	ENSMUSG00000034312
Cerebellum.ENSMUSG00000034891	prmtr.21852	prmtr.21851	Up_Up	Cerebellum	ENSMUSG00000034891
Cerebellum.ENSMUSG00000034930	prmtr.21894	prmtr.21896	Up_Up	Cerebellum	ENSMUSG00000034930
Cerebellum.ENSMUSG00000035011	prmtr.21934	prmtr.21935	Up_Up	Cerebellum	ENSMUSG00000035011
Cerebellum.ENSMUSG00000036249	prmtr.22767	prmtr.22766	Up_Up	Cerebellum	ENSMUSG00000036249
Cerebellum.ENSMUSG00000036402	prmtr.22880	prmtr.22881	Up_Up	Cerebellum	ENSMUSG00000036402
Cerebellum.ENSMUSG00000036452	prmtr.22907	prmtr.22901	Up_Up	Cerebellum	ENSMUSG00000036452
Cerebellum.ENSMUSG00000036560	prmtr.22982	prmtr.22983	Up_Up	Cerebellum	ENSMUSG00000036560
Cerebellum.ENSMUSG00000036564	prmtr.22988	prmtr.22989	Up_Up	Cerebellum	ENSMUSG00000036564
Cerebellum.ENSMUSG00000036815	prmtr.23175	prmtr.23174	Up_Up	Cerebellum	ENSMUSG00000036815
Cerebellum.ENSMUSG00000036949	prmtr.23303	prmtr.23304	Up_Up	Cerebellum	ENSMUSG00000036949
Cerebellum.ENSMUSG00000037351	prmtr.23610	prmtr.23609	Up_Up	Cerebellum	ENSMUSG00000037351
Cerebellum.ENSMUSG00000037386	prmtr.23642	prmtr.23646	Up_Up	Cerebellum	ENSMUSG00000037386
Cerebellum.ENSMUSG00000037736	prmtr.23908	prmtr.23911	Up_Up	Cerebellum	ENSMUSG00000037736
Cerebellum.ENSMUSG00000038181	prmtr.24319	prmtr.24320	Up_Up	Cerebellum	ENSMUSG00000038181
Cerebellum.ENSMUSG00000038375	prmtr.24510	prmtr.24511	Up_Up	Cerebellum	ENSMUSG00000038375
Cerebellum.ENSMUSG00000038473	prmtr.24575	prmtr.24571	Up_Up	Cerebellum	ENSMUSG00000038473
Cerebellum.ENSMUSG00000038967	prmtr.25031	prmtr.25030	Up_Up	Cerebellum	ENSMUSG00000038967
Cerebellum.ENSMUSG00000039126	prmtr.25165	prmtr.25163	Up_Up	Cerebellum	ENSMUSG00000039126
Cerebellum.ENSMUSG00000039515	prmtr.25498	prmtr.25499	Up_Up	Cerebellum	ENSMUSG00000039515
Cerebellum.ENSMUSG00000039943	prmtr.25843	prmtr.25842	Up_Up	Cerebellum	ENSMUSG00000039943
Cerebellum.ENSMUSG00000040055	prmtr.25948	prmtr.25947	Up_Up	Cerebellum	ENSMUSG00000040055
Cerebellum.ENSMUSG00000040111	prmtr.25966	prmtr.25967_prmtr.25970	Up_Up	Cerebellum	ENSMUSG00000040111
Cerebellum.ENSMUSG00000040479	prmtr.26272	prmtr.26273	Up_Up	Cerebellum	ENSMUSG00000040479
Cerebellum.ENSMUSG00000040724	prmtr.26502	prmtr.26501_prmtr.26503	Up_Up	Cerebellum	ENSMUSG00000040724
Cerebellum.ENSMUSG00000041112	prmtr.26752	prmtr.26756	Up_Up	Cerebellum	ENSMUSG00000041112
Cerebellum.ENSMUSG00000041115	prmtr.26757	prmtr.26758	Up_Up	Cerebellum	ENSMUSG00000041115
Cerebellum.ENSMUSG00000041351	prmtr.26902	prmtr.26903	Up_Up	Cerebellum	ENSMUSG00000041351
Cerebellum.ENSMUSG00000041625	prmtr.27092	prmtr.27091	Up_Up	Cerebellum	ENSMUSG00000041625
Cerebellum.ENSMUSG00000042066	prmtr.27412	prmtr.27411	Up_Up	Cerebellum	ENSMUSG00000042066
Cerebellum.ENSMUSG00000042671	prmtr.27871	prmtr.27874	Up_Up	Cerebellum	ENSMUSG00000042671
Cerebellum.ENSMUSG00000044252	prmtr.28605	prmtr.28604	Up_Up	Cerebellum	ENSMUSG00000044252
Cerebellum.ENSMUSG00000045625	prmtr.29250	prmtr.29251	Up_Up	Cerebellum	ENSMUSG00000045625
Cerebellum.ENSMUSG00000045962	prmtr.29406	prmtr.29415	Up_Up	Cerebellum	ENSMUSG00000045962
Cerebellum.ENSMUSG00000046516	prmtr.29661	prmtr.29662	Up_Up	Cerebellum	ENSMUSG00000046516
Cerebellum.ENSMUSG00000050373	prmtr.31453	prmtr.31455	Up_Up	Cerebellum	ENSMUSG00000050373
Cerebellum.ENSMUSG00000052105	prmtr.32229	prmtr.32227	Up_Up	Cerebellum	ENSMUSG00000052105
Cerebellum.ENSMUSG00000052572	prmtr.32437	prmtr.32434	Up_Up	Cerebellum	ENSMUSG00000052572
Cerebellum.ENSMUSG00000053025	prmtr.32625	prmtr.32624	Up_Up	Cerebellum	ENSMUSG00000053025
Cerebellum.ENSMUSG00000053119	prmtr.32665	prmtr.32666	Up_Up	Cerebellum	ENSMUSG00000053119
Cerebellum.ENSMUSG00000053819	prmtr.32951	prmtr.32954	Up_Up	Cerebellum	ENSMUSG00000053819
Cerebellum.ENSMUSG00000054728	prmtr.33327	prmtr.33323_prmtr.33326	Up_Up	Cerebellum	ENSMUSG00000054728
Cerebellum.ENSMUSG00000054733	prmtr.33335	prmtr.33334	Up_Up	Cerebellum	ENSMUSG00000054733
Cerebellum.ENSMUSG00000055022	prmtr.33458	prmtr.33456	Up_Up	Cerebellum	ENSMUSG00000055022
Cerebellum.ENSMUSG00000055053	prmtr.33477	prmtr.33475_prmtr.33478	Up_Up	Cerebellum	ENSMUSG00000055053
Cerebellum.ENSMUSG00000055447	prmtr.33619	prmtr.33618	Up_Up	Cerebellum	ENSMUSG00000055447
Cerebellum.ENSMUSG00000056938	prmtr.34194	prmtr.34193	Up_Up	Cerebellum	ENSMUSG00000056938
Cerebellum.ENSMUSG00000057897	prmtr.34580	prmtr.34578	Up_Up	Cerebellum	ENSMUSG00000057897
Cerebellum.ENSMUSG00000058589	prmtr.34864	prmtr.34865	Up_Up	Cerebellum	ENSMUSG00000058589
Cerebellum.ENSMUSG00000058740	prmtr.34923	prmtr.34922	Up_Up	Cerebellum	ENSMUSG00000058740
Cerebellum.ENSMUSG00000060152	prmtr.35537	prmtr.35539	Up_Up	Cerebellum	ENSMUSG00000060152
Cerebellum.ENSMUSG00000063889	prmtr.37019	prmtr.37020	Up_Up	Cerebellum	ENSMUSG00000063889
Cerebellum.ENSMUSG00000064329	prmtr.37230	prmtr.37231	Up_Up	Cerebellum	ENSMUSG00000064329
Cerebellum.ENSMUSG00000064373	prmtr.37273	prmtr.37274	Up_Up	Cerebellum	ENSMUSG00000064373
Cerebellum.ENSMUSG00000066306	prmtr.38349	prmtr.38348	Up_Up	Cerebellum	ENSMUSG00000066306
Cerebellum.ENSMUSG00000066392	prmtr.38373	prmtr.38371	Up_Up	Cerebellum	ENSMUSG00000066392
Cerebellum.ENSMUSG00000074466	prmtr.41149	prmtr.41150	Up_Up	Cerebellum	ENSMUSG00000074466
Cerebellum.ENSMUSG00000074892	prmtr.41402	prmtr.41403	Up_Up	Cerebellum	ENSMUSG00000074892
Cerebellum.ENSMUSG00000078247	prmtr.43023	prmtr.43024	Up_Up	Cerebellum	ENSMUSG00000078247
Cerebellum.ENSMUSG00000097248	prmtr.58029	prmtr.58030_prmtr.58031	Up_Up	Cerebellum	ENSMUSG00000097248
Cerebellum.ENSMUSG00000100147	prmtr.60863	prmtr.60864	Up_Up	Cerebellum	ENSMUSG00000100147
Cerebellum.ENSMUSG00000100826	prmtr.61561	prmtr.61562	Up_Up	Cerebellum	ENSMUSG00000100826
Cerebellum.ENSMUSG00000000247	prmtr.92	prmtr.90_prmtr.91	Down_Down	Cerebellum	ENSMUSG00000000247
Cerebellum.ENSMUSG00000002908	prmtr.1111	prmtr.1114	Down_Down	Cerebellum	ENSMUSG00000002908
Cerebellum.ENSMUSG00000003352	prmtr.1258	prmtr.1259	Down_Down	Cerebellum	ENSMUSG00000003352
Cerebellum.ENSMUSG00000006586	prmtr.2311	prmtr.2312	Down_Down	Cerebellum	ENSMUSG00000006586
Cerebellum.ENSMUSG00000006930	prmtr.2390	prmtr.2387	Down_Down	Cerebellum	ENSMUSG00000006930
Cerebellum.ENSMUSG00000008489	prmtr.2612	prmtr.2610	Down_Down	Cerebellum	ENSMUSG00000008489
Cerebellum.ENSMUSG00000014030	prmtr.3285	prmtr.3283_prmtr.3286	Down_Down	Cerebellum	ENSMUSG00000014030
Cerebellum.ENSMUSG00000015120	prmtr.3499	prmtr.3500	Down_Down	Cerebellum	ENSMUSG00000015120
Cerebellum.ENSMUSG00000015222	prmtr.3532	prmtr.3534	Down_Down	Cerebellum	ENSMUSG00000015222
Cerebellum.ENSMUSG00000015619	prmtr.3634	prmtr.3635	Down_Down	Cerebellum	ENSMUSG00000015619
Cerebellum.ENSMUSG00000020135	prmtr.5219	prmtr.5218	Down_Down	Cerebellum	ENSMUSG00000020135
Cerebellum.ENSMUSG00000020453	prmtr.5639	prmtr.5641	Down_Down	Cerebellum	ENSMUSG00000020453
Cerebellum.ENSMUSG00000021262	prmtr.6761	prmtr.6762	Down_Down	Cerebellum	ENSMUSG00000021262
Cerebellum.ENSMUSG00000021303	prmtr.6822	prmtr.6821	Down_Down	Cerebellum	ENSMUSG00000021303
Cerebellum.ENSMUSG00000022234	prmtr.8007	prmtr.8006	Down_Down	Cerebellum	ENSMUSG00000022234
Cerebellum.ENSMUSG00000022961	prmtr.8882	prmtr.8886	Down_Down	Cerebellum	ENSMUSG00000022961
Cerebellum.ENSMUSG00000022999	prmtr.8928	prmtr.8927	Down_Down	Cerebellum	ENSMUSG00000022999
Cerebellum.ENSMUSG00000023965	prmtr.9369	prmtr.9365	Down_Down	Cerebellum	ENSMUSG00000023965
Cerebellum.ENSMUSG00000024050	prmtr.9475	prmtr.9472	Down_Down	Cerebellum	ENSMUSG00000024050
Cerebellum.ENSMUSG00000024172	prmtr.9615	prmtr.9616	Down_Down	Cerebellum	ENSMUSG00000024172
Cerebellum.ENSMUSG00000024501	prmtr.9940	prmtr.9941	Down_Down	Cerebellum	ENSMUSG00000024501
Cerebellum.ENSMUSG00000024985	prmtr.10414	prmtr.10412_prmtr.10413_prmtr.10415_prmtr.10417_prmtr.10418	Down_Down	Cerebellum	ENSMUSG00000024985
Cerebellum.ENSMUSG00000025162	prmtr.10603	prmtr.10601	Down_Down	Cerebellum	ENSMUSG00000025162
Cerebellum.ENSMUSG00000025223	prmtr.10665	prmtr.10666	Down_Down	Cerebellum	ENSMUSG00000025223
Cerebellum.ENSMUSG00000025927	prmtr.11394	prmtr.11395	Down_Down	Cerebellum	ENSMUSG00000025927
Cerebellum.ENSMUSG00000026657	prmtr.12333	prmtr.12329	Down_Down	Cerebellum	ENSMUSG00000026657
Cerebellum.ENSMUSG00000027011	prmtr.12951	prmtr.12950_prmtr.12952	Down_Down	Cerebellum	ENSMUSG00000027011
Cerebellum.ENSMUSG00000027210	prmtr.13159	prmtr.13155	Down_Down	Cerebellum	ENSMUSG00000027210
Cerebellum.ENSMUSG00000027217	prmtr.13167	prmtr.13165	Down_Down	Cerebellum	ENSMUSG00000027217
Cerebellum.ENSMUSG00000027833	prmtr.13924	prmtr.13922	Down_Down	Cerebellum	ENSMUSG00000027833
Cerebellum.ENSMUSG00000028044	prmtr.14173	prmtr.14172	Down_Down	Cerebellum	ENSMUSG00000028044
Cerebellum.ENSMUSG00000028358	prmtr.14576	prmtr.14577	Down_Down	Cerebellum	ENSMUSG00000028358
Cerebellum.ENSMUSG00000028410	prmtr.14645	prmtr.14646	Down_Down	Cerebellum	ENSMUSG00000028410
Cerebellum.ENSMUSG00000028545	prmtr.14876	prmtr.14877	Down_Down	Cerebellum	ENSMUSG00000028545
Cerebellum.ENSMUSG00000028546	prmtr.14881	prmtr.14885	Down_Down	Cerebellum	ENSMUSG00000028546
Cerebellum.ENSMUSG00000028556	prmtr.14908	prmtr.14903	Down_Down	Cerebellum	ENSMUSG00000028556
Cerebellum.ENSMUSG00000028643	prmtr.15073	prmtr.15074	Down_Down	Cerebellum	ENSMUSG00000028643
Cerebellum.ENSMUSG00000029094	prmtr.15778	prmtr.15776	Down_Down	Cerebellum	ENSMUSG00000029094
Cerebellum.ENSMUSG00000029121	prmtr.15826	prmtr.15824	Down_Down	Cerebellum	ENSMUSG00000029121
Cerebellum.ENSMUSG00000029472	prmtr.16302	prmtr.16300	Down_Down	Cerebellum	ENSMUSG00000029472
Cerebellum.ENSMUSG00000029563	prmtr.16418	prmtr.16416	Down_Down	Cerebellum	ENSMUSG00000029563
Cerebellum.ENSMUSG00000030035	prmtr.16919	prmtr.16918	Down_Down	Cerebellum	ENSMUSG00000030035
Cerebellum.ENSMUSG00000030226	prmtr.17178	prmtr.17180	Down_Down	Cerebellum	ENSMUSG00000030226
Cerebellum.ENSMUSG00000030357	prmtr.17386	prmtr.17384	Down_Down	Cerebellum	ENSMUSG00000030357
Cerebellum.ENSMUSG00000030551	prmtr.17599	prmtr.17600	Down_Down	Cerebellum	ENSMUSG00000030551
Cerebellum.ENSMUSG00000030584	prmtr.17634	prmtr.17633	Down_Down	Cerebellum	ENSMUSG00000030584
Cerebellum.ENSMUSG00000031028	prmtr.18201	prmtr.18200	Down_Down	Cerebellum	ENSMUSG00000031028
Cerebellum.ENSMUSG00000031137	prmtr.18282	prmtr.18286	Down_Down	Cerebellum	ENSMUSG00000031137
Cerebellum.ENSMUSG00000032297	prmtr.19703	prmtr.19704	Down_Down	Cerebellum	ENSMUSG00000032297
Cerebellum.ENSMUSG00000032411	prmtr.19874	prmtr.19875	Down_Down	Cerebellum	ENSMUSG00000032411
Cerebellum.ENSMUSG00000032531	prmtr.20048	prmtr.20047	Down_Down	Cerebellum	ENSMUSG00000032531
Cerebellum.ENSMUSG00000032782	prmtr.20307	prmtr.20304	Down_Down	Cerebellum	ENSMUSG00000032782
Cerebellum.ENSMUSG00000032946	prmtr.20458	prmtr.20456	Down_Down	Cerebellum	ENSMUSG00000032946
Cerebellum.ENSMUSG00000034685	prmtr.21686	prmtr.21685	Down_Down	Cerebellum	ENSMUSG00000034685
Cerebellum.ENSMUSG00000034818	prmtr.21805	prmtr.21802	Down_Down	Cerebellum	ENSMUSG00000034818
Cerebellum.ENSMUSG00000036111	prmtr.22686	prmtr.22687	Down_Down	Cerebellum	ENSMUSG00000036111
Cerebellum.ENSMUSG00000036782	prmtr.23157	prmtr.23156	Down_Down	Cerebellum	ENSMUSG00000036782
Cerebellum.ENSMUSG00000037126	prmtr.23435	prmtr.23437_prmtr.23438	Down_Down	Cerebellum	ENSMUSG00000037126
Cerebellum.ENSMUSG00000037568	prmtr.23788	prmtr.23787	Down_Down	Cerebellum	ENSMUSG00000037568
Cerebellum.ENSMUSG00000037664	prmtr.23854	prmtr.23853	Down_Down	Cerebellum	ENSMUSG00000037664
Cerebellum.ENSMUSG00000037887	prmtr.24022	prmtr.24023	Down_Down	Cerebellum	ENSMUSG00000037887
Cerebellum.ENSMUSG00000038112	prmtr.24235	prmtr.24236_prmtr.24237	Down_Down	Cerebellum	ENSMUSG00000038112
Cerebellum.ENSMUSG00000038305	prmtr.24437	prmtr.24436	Down_Down	Cerebellum	ENSMUSG00000038305
Cerebellum.ENSMUSG00000040389	prmtr.26184	prmtr.26185	Down_Down	Cerebellum	ENSMUSG00000040389
Cerebellum.ENSMUSG00000040856	prmtr.26609	prmtr.26612	Down_Down	Cerebellum	ENSMUSG00000040856
Cerebellum.ENSMUSG00000041923	prmtr.27329	prmtr.27332	Down_Down	Cerebellum	ENSMUSG00000041923
Cerebellum.ENSMUSG00000041936	prmtr.27342	prmtr.27341	Down_Down	Cerebellum	ENSMUSG00000041936
Cerebellum.ENSMUSG00000042596	prmtr.27813	prmtr.27814	Down_Down	Cerebellum	ENSMUSG00000042596
Cerebellum.ENSMUSG00000045180	prmtr.29048	prmtr.29049	Down_Down	Cerebellum	ENSMUSG00000045180
Cerebellum.ENSMUSG00000048349	prmtr.30542	prmtr.30541	Down_Down	Cerebellum	ENSMUSG00000048349
Cerebellum.ENSMUSG00000049336	prmtr.31007	prmtr.31005	Down_Down	Cerebellum	ENSMUSG00000049336
Cerebellum.ENSMUSG00000049556	prmtr.31092	prmtr.31096	Down_Down	Cerebellum	ENSMUSG00000049556
Cerebellum.ENSMUSG00000051243	prmtr.31858	prmtr.31860_prmtr.31861	Down_Down	Cerebellum	ENSMUSG00000051243
Cerebellum.ENSMUSG00000052516	prmtr.32409	prmtr.32407	Down_Down	Cerebellum	ENSMUSG00000052516
Cerebellum.ENSMUSG00000054766	prmtr.33357	prmtr.33358	Down_Down	Cerebellum	ENSMUSG00000054766
Cerebellum.ENSMUSG00000055013	prmtr.33453	prmtr.33454	Down_Down	Cerebellum	ENSMUSG00000055013
Cerebellum.ENSMUSG00000057236	prmtr.34337	prmtr.34336	Down_Down	Cerebellum	ENSMUSG00000057236
Cerebellum.ENSMUSG00000058420	prmtr.34795	prmtr.34794	Down_Down	Cerebellum	ENSMUSG00000058420
Cerebellum.ENSMUSG00000059248	prmtr.35142	prmtr.35143	Down_Down	Cerebellum	ENSMUSG00000059248
Cerebellum.ENSMUSG00000060206	prmtr.35561	prmtr.35560	Down_Down	Cerebellum	ENSMUSG00000060206
Cerebellum.ENSMUSG00000067377	prmtr.38646	prmtr.38645	Down_Down	Cerebellum	ENSMUSG00000067377
Cerebellum.ENSMUSG00000067787	prmtr.38743	prmtr.38745	Down_Down	Cerebellum	ENSMUSG00000067787
Cerebellum.ENSMUSG00000098659	prmtr.59423	prmtr.59422	Down_Down	Cerebellum	ENSMUSG00000098659
Cerebellum.ENSMUSG00000004933	prmtr.1729	prmtr.1728	Up_Down	Cerebellum	ENSMUSG00000004933
Cerebellum.ENSMUSG00000014606	prmtr.3396	prmtr.3397	Up_Down	Cerebellum	ENSMUSG00000014606
Cerebellum.ENSMUSG00000017740	prmtr.4111	prmtr.4110	Up_Down	Cerebellum	ENSMUSG00000017740
Cerebellum.ENSMUSG00000025551	prmtr.11028	prmtr.11027	Up_Down	Cerebellum	ENSMUSG00000025551
Cerebellum.ENSMUSG00000026833	prmtr.12597	prmtr.12596	Up_Down	Cerebellum	ENSMUSG00000026833
Cerebellum.ENSMUSG00000028086	prmtr.14237	prmtr.14235	Up_Down	Cerebellum	ENSMUSG00000028086
Cerebellum.ENSMUSG00000028528	prmtr.14847	prmtr.14846	Up_Down	Cerebellum	ENSMUSG00000028528
Cerebellum.ENSMUSG00000028803	prmtr.15336	prmtr.15337	Up_Down	Cerebellum	ENSMUSG00000028803
Cerebellum.ENSMUSG00000029055	prmtr.15706	prmtr.15707	Up_Down	Cerebellum	ENSMUSG00000029055
Cerebellum.ENSMUSG00000030759	prmtr.17871	prmtr.17872	Up_Down	Cerebellum	ENSMUSG00000030759
Cerebellum.ENSMUSG00000032118	prmtr.19511	prmtr.19509	Up_Down	Cerebellum	ENSMUSG00000032118
Cerebellum.ENSMUSG00000036427	prmtr.22889	prmtr.22888	Up_Down	Cerebellum	ENSMUSG00000036427
Cerebellum.ENSMUSG00000044550	prmtr.28748	prmtr.28747	Up_Down	Cerebellum	ENSMUSG00000044550
Cerebellum.ENSMUSG00000045201	prmtr.29056	prmtr.29054	Up_Down	Cerebellum	ENSMUSG00000045201
Cerebellum.ENSMUSG00000045636	prmtr.29257	prmtr.29258	Up_Down	Cerebellum	ENSMUSG00000045636
Cerebellum.ENSMUSG00000068566	prmtr.38975	prmtr.38976	Up_Down	Cerebellum	ENSMUSG00000068566
Cerebellum.ENSMUSG00000071424	prmtr.39938	prmtr.39939	Up_Down	Cerebellum	ENSMUSG00000071424
Cerebellum.ENSMUSG00000093536	prmtr.54477	prmtr.54476	Up_Down	Cerebellum	ENSMUSG00000093536
Cerebellum.ENSMUSG00000014592	prmtr.3386	prmtr.3384_prmtr.3385	Up_Down	Cerebellum	ENSMUSG00000014592
Cerebellum.ENSMUSG00000024921	prmtr.10320	prmtr.10330_prmtr.10331	Up_Down	Cerebellum	ENSMUSG00000024921
Cerebellum.ENSMUSG00000031442	prmtr.18645	prmtr.18642_prmtr.18643	Down_Up	Cerebellum	ENSMUSG00000031442
Cerebellum.ENSMUSG00000060424	prmtr.35635	prmtr.35634_prmtr.35636	Down_Up	Cerebellum	ENSMUSG00000060424
Cerebellum.ENSMUSG00000074607	prmtr.41225	prmtr.41226_prmtr.41227	Down_Up	Cerebellum	ENSMUSG00000074607
Cerebellum.ENSMUSG00000017631	prmtr.4053	prmtr.4052_prmtr.4056_prmtr.4057	Down_Up	Cerebellum	ENSMUSG00000017631
Cerebellum.ENSMUSG00000021087	prmtr.6543	prmtr.6544	Down_Up	Cerebellum	ENSMUSG00000021087
Cerebellum.ENSMUSG00000023868	prmtr.9288	prmtr.9286	Down_Up	Cerebellum	ENSMUSG00000023868
Cerebellum.ENSMUSG00000024109	prmtr.9540	prmtr.9537	Down_Up	Cerebellum	ENSMUSG00000024109
Cerebellum.ENSMUSG00000024524	prmtr.9968	prmtr.9969	Down_Up	Cerebellum	ENSMUSG00000024524
Cerebellum.ENSMUSG00000025085	prmtr.10521	prmtr.10523_prmtr.10524	Down_Up	Cerebellum	ENSMUSG00000025085
Cerebellum.ENSMUSG00000025558	prmtr.11035	prmtr.11034_prmtr.11036	Down_Up	Cerebellum	ENSMUSG00000025558
Cerebellum.ENSMUSG00000025743	prmtr.11175	prmtr.11176	Down_Up	Cerebellum	ENSMUSG00000025743
Cerebellum.ENSMUSG00000025889	prmtr.11350	prmtr.11351	Down_Up	Cerebellum	ENSMUSG00000025889
Cerebellum.ENSMUSG00000026821	prmtr.12567	prmtr.12568	Down_Up	Cerebellum	ENSMUSG00000026821
Cerebellum.ENSMUSG00000026930	prmtr.12782	prmtr.12787	Down_Up	Cerebellum	ENSMUSG00000026930
Cerebellum.ENSMUSG00000027223	prmtr.13176	prmtr.13175	Down_Up	Cerebellum	ENSMUSG00000027223
Cerebellum.ENSMUSG00000027546	prmtr.13593	prmtr.13592	Down_Up	Cerebellum	ENSMUSG00000027546
Cerebellum.ENSMUSG00000027624	prmtr.13690	prmtr.13691	Down_Up	Cerebellum	ENSMUSG00000027624
Cerebellum.ENSMUSG00000027797	prmtr.13882	prmtr.13885	Down_Up	Cerebellum	ENSMUSG00000027797
Cerebellum.ENSMUSG00000028059	prmtr.14189	prmtr.14187	Down_Up	Cerebellum	ENSMUSG00000028059
Cerebellum.ENSMUSG00000028525	prmtr.14841	prmtr.14837	Down_Up	Cerebellum	ENSMUSG00000028525
Cerebellum.ENSMUSG00000028906	prmtr.15486	prmtr.15488	Down_Up	Cerebellum	ENSMUSG00000028906
Cerebellum.ENSMUSG00000029231	prmtr.15990	prmtr.15992	Down_Up	Cerebellum	ENSMUSG00000029231
Cerebellum.ENSMUSG00000030223	prmtr.17163	prmtr.17164	Down_Up	Cerebellum	ENSMUSG00000030223
Cerebellum.ENSMUSG00000030844	prmtr.17995	prmtr.17996	Down_Up	Cerebellum	ENSMUSG00000030844
Cerebellum.ENSMUSG00000031150	prmtr.18306	prmtr.18305	Down_Up	Cerebellum	ENSMUSG00000031150
Cerebellum.ENSMUSG00000031785	prmtr.19080	prmtr.19078	Down_Up	Cerebellum	ENSMUSG00000031785
Cerebellum.ENSMUSG00000034730	prmtr.21718	prmtr.21721	Down_Up	Cerebellum	ENSMUSG00000034730
Cerebellum.ENSMUSG00000034796	prmtr.21787	prmtr.21788	Down_Up	Cerebellum	ENSMUSG00000034796
Cerebellum.ENSMUSG00000035246	prmtr.22109	prmtr.22108	Down_Up	Cerebellum	ENSMUSG00000035246
Cerebellum.ENSMUSG00000035268	prmtr.22120	prmtr.22122	Down_Up	Cerebellum	ENSMUSG00000035268
Cerebellum.ENSMUSG00000035910	prmtr.22539	prmtr.22541	Down_Up	Cerebellum	ENSMUSG00000035910
Cerebellum.ENSMUSG00000035969	prmtr.22589	prmtr.22586	Down_Up	Cerebellum	ENSMUSG00000035969
Cerebellum.ENSMUSG00000036218	prmtr.22751	prmtr.22750	Down_Up	Cerebellum	ENSMUSG00000036218
Cerebellum.ENSMUSG00000037606	prmtr.23810	prmtr.23812	Down_Up	Cerebellum	ENSMUSG00000037606
Cerebellum.ENSMUSG00000038170	prmtr.24296	prmtr.24299	Down_Up	Cerebellum	ENSMUSG00000038170
Cerebellum.ENSMUSG00000039131	prmtr.25177	prmtr.25175	Down_Up	Cerebellum	ENSMUSG00000039131
Cerebellum.ENSMUSG00000039166	prmtr.25205	prmtr.25207	Down_Up	Cerebellum	ENSMUSG00000039166
Cerebellum.ENSMUSG00000039611	prmtr.25564	prmtr.25563	Down_Up	Cerebellum	ENSMUSG00000039611
Cerebellum.ENSMUSG00000039835	prmtr.25763	prmtr.25762	Down_Up	Cerebellum	ENSMUSG00000039835
Cerebellum.ENSMUSG00000040003	prmtr.25899	prmtr.25898_prmtr.25901	Down_Up	Cerebellum	ENSMUSG00000040003
Cerebellum.ENSMUSG00000040843	prmtr.26596	prmtr.26595	Down_Up	Cerebellum	ENSMUSG00000040843
Cerebellum.ENSMUSG00000040990	prmtr.26707	prmtr.26710	Down_Up	Cerebellum	ENSMUSG00000040990
Cerebellum.ENSMUSG00000041459	prmtr.26986	prmtr.26979	Down_Up	Cerebellum	ENSMUSG00000041459
Cerebellum.ENSMUSG00000042105	prmtr.27446	prmtr.27445	Down_Up	Cerebellum	ENSMUSG00000042105
Cerebellum.ENSMUSG00000050821	prmtr.31647	prmtr.31646	Down_Up	Cerebellum	ENSMUSG00000050821
Cerebellum.ENSMUSG00000050822	prmtr.31649	prmtr.31648	Down_Up	Cerebellum	ENSMUSG00000050822
Cerebellum.ENSMUSG00000051359	prmtr.31928	prmtr.31926	Down_Up	Cerebellum	ENSMUSG00000051359
Cerebellum.ENSMUSG00000051586	prmtr.32034	prmtr.32027	Down_Up	Cerebellum	ENSMUSG00000051586
Cerebellum.ENSMUSG00000053519	prmtr.32839	prmtr.32840	Down_Up	Cerebellum	ENSMUSG00000053519
Cerebellum.ENSMUSG00000056296	prmtr.33950	prmtr.33948	Down_Up	Cerebellum	ENSMUSG00000056296
Cerebellum.ENSMUSG00000058317	prmtr.34755	prmtr.34754	Down_Up	Cerebellum	ENSMUSG00000058317
Cerebellum.ENSMUSG00000060371	prmtr.35612	prmtr.35608_prmtr.35609	Down_Up	Cerebellum	ENSMUSG00000060371
Cerebellum.ENSMUSG00000062296	prmtr.36382	prmtr.36381	Down_Up	Cerebellum	ENSMUSG00000062296
Cerebellum.ENSMUSG00000069601	prmtr.39252	prmtr.39253_prmtr.39263	Down_Up	Cerebellum	ENSMUSG00000069601
Cerebellum.ENSMUSG00000070565	prmtr.39590	prmtr.39591	Down_Up	Cerebellum	ENSMUSG00000070565
Cerebellum.ENSMUSG00000112117	prmtr.72708	prmtr.72703	Down_Up	Cerebellum	ENSMUSG00000112117
Cerebellum.ENSMUSG00000001786	prmtr.706	prmtr.707_prmtr.708	Flat_Up	Cerebellum	ENSMUSG00000001786
Cerebellum.ENSMUSG00000003534	prmtr.1329	prmtr.1328_prmtr.1330_prmtr.1332_prmtr.1334	Flat_Up	Cerebellum	ENSMUSG00000003534
Cerebellum.ENSMUSG00000004056	prmtr.1469	prmtr.1473_prmtr.1471_prmtr.1474	Flat_Up	Cerebellum	ENSMUSG00000004056
Cerebellum.ENSMUSG00000011751	prmtr.3062	prmtr.3061_prmtr.3063	Flat_Up	Cerebellum	ENSMUSG00000011751
Cerebellum.ENSMUSG00000018412	prmtr.4305	prmtr.4303_prmtr.4304	Flat_Up	Cerebellum	ENSMUSG00000018412
Cerebellum.ENSMUSG00000020435	prmtr.5613	prmtr.5614_prmtr.5612	Flat_Up	Cerebellum	ENSMUSG00000020435
Cerebellum.ENSMUSG00000020694	prmtr.6013	prmtr.6011_prmtr.6010	Flat_Up	Cerebellum	ENSMUSG00000020694
Cerebellum.ENSMUSG00000020893	prmtr.6314	prmtr.6313_prmtr.6315	Flat_Up	Cerebellum	ENSMUSG00000020893
Cerebellum.ENSMUSG00000022307	prmtr.8098	prmtr.8094_prmtr.8096	Flat_Up	Cerebellum	ENSMUSG00000022307
Cerebellum.ENSMUSG00000023021	prmtr.8955	prmtr.8954_prmtr.8956	Flat_Up	Cerebellum	ENSMUSG00000023021
Cerebellum.ENSMUSG00000026827	prmtr.12581	prmtr.12582_prmtr.12585	Flat_Up	Cerebellum	ENSMUSG00000026827
Cerebellum.ENSMUSG00000026921	prmtr.12744	prmtr.12745_prmtr.12743_prmtr.12747_prmtr.12749	Flat_Up	Cerebellum	ENSMUSG00000026921
Cerebellum.ENSMUSG00000027168	prmtr.13075	prmtr.13076_prmtr.13078_prmtr.13081	Flat_Up	Cerebellum	ENSMUSG00000027168
Cerebellum.ENSMUSG00000027525	prmtr.13574	prmtr.13573_prmtr.13576	Flat_Up	Cerebellum	ENSMUSG00000027525
Cerebellum.ENSMUSG00000027951	prmtr.14037	prmtr.14038_prmtr.14039	Flat_Up	Cerebellum	ENSMUSG00000027951
Cerebellum.ENSMUSG00000028399	prmtr.14624	prmtr.14621_prmtr.14618_prmtr.14622	Flat_Up	Cerebellum	ENSMUSG00000028399
Cerebellum.ENSMUSG00000028519	prmtr.14811	prmtr.14813_prmtr.14809_prmtr.14810	Flat_Up	Cerebellum	ENSMUSG00000028519
Cerebellum.ENSMUSG00000028649	prmtr.15090	prmtr.15093_prmtr.15097	Flat_Up	Cerebellum	ENSMUSG00000028649
Cerebellum.ENSMUSG00000029478	prmtr.16319	prmtr.16321_prmtr.16323	Flat_Up	Cerebellum	ENSMUSG00000029478
Cerebellum.ENSMUSG00000030629	prmtr.17693	prmtr.17694_prmtr.17692	Flat_Up	Cerebellum	ENSMUSG00000030629
Cerebellum.ENSMUSG00000031904	prmtr.19247	prmtr.19249_prmtr.19248	Flat_Up	Cerebellum	ENSMUSG00000031904
Cerebellum.ENSMUSG00000032393	prmtr.19844	prmtr.19845_prmtr.19847	Flat_Up	Cerebellum	ENSMUSG00000032393
Cerebellum.ENSMUSG00000032503	prmtr.20004	prmtr.20001_prmtr.20003	Flat_Up	Cerebellum	ENSMUSG00000032503
Cerebellum.ENSMUSG00000032897	prmtr.20425	prmtr.20422_prmtr.20424	Flat_Up	Cerebellum	ENSMUSG00000032897
Cerebellum.ENSMUSG00000033373	prmtr.20743	prmtr.20744_prmtr.20745	Flat_Up	Cerebellum	ENSMUSG00000033373
Cerebellum.ENSMUSG00000033392	prmtr.20762	prmtr.20761_prmtr.20760	Flat_Up	Cerebellum	ENSMUSG00000033392
Cerebellum.ENSMUSG00000037509	prmtr.23741	prmtr.23740_prmtr.23738	Flat_Up	Cerebellum	ENSMUSG00000037509
Cerebellum.ENSMUSG00000039087	prmtr.25118	prmtr.25112_prmtr.25113	Flat_Up	Cerebellum	ENSMUSG00000039087
Cerebellum.ENSMUSG00000039652	prmtr.25599	prmtr.25598_prmtr.25601	Flat_Up	Cerebellum	ENSMUSG00000039652
Cerebellum.ENSMUSG00000039852	prmtr.25781	prmtr.25784_prmtr.25783	Flat_Up	Cerebellum	ENSMUSG00000039852
Cerebellum.ENSMUSG00000047888	prmtr.30329	prmtr.30328_prmtr.30331	Flat_Up	Cerebellum	ENSMUSG00000047888
Cerebellum.ENSMUSG00000051674	prmtr.32070	prmtr.32069_prmtr.32072	Flat_Up	Cerebellum	ENSMUSG00000051674
Cerebellum.ENSMUSG00000054716	prmtr.33312	prmtr.33313_prmtr.33314	Flat_Up	Cerebellum	ENSMUSG00000054716
Cerebellum.ENSMUSG00000057914	prmtr.34589	prmtr.34587_prmtr.34586	Flat_Up	Cerebellum	ENSMUSG00000057914
Cerebellum.ENSMUSG00000061950	prmtr.36213	prmtr.36216_prmtr.36212	Flat_Up	Cerebellum	ENSMUSG00000061950
Cerebellum.ENSMUSG00000062866	prmtr.36585	prmtr.36586_prmtr.36584	Flat_Up	Cerebellum	ENSMUSG00000062866
Cerebellum.ENSMUSG00000003363	prmtr.1264	prmtr.1263	Flat_Up	Cerebellum	ENSMUSG00000003363
Cerebellum.ENSMUSG00000003812	prmtr.1407	prmtr.1409	Flat_Up	Cerebellum	ENSMUSG00000003812
Cerebellum.ENSMUSG00000004110	prmtr.1497	prmtr.1496	Flat_Up	Cerebellum	ENSMUSG00000004110
Cerebellum.ENSMUSG00000004897	prmtr.1717	prmtr.1718	Flat_Up	Cerebellum	ENSMUSG00000004897
Cerebellum.ENSMUSG00000006435	prmtr.2250	prmtr.2251	Flat_Up	Cerebellum	ENSMUSG00000006435
Cerebellum.ENSMUSG00000014873	prmtr.3438	prmtr.3440	Flat_Up	Cerebellum	ENSMUSG00000014873
Cerebellum.ENSMUSG00000015501	prmtr.3612	prmtr.3611	Flat_Up	Cerebellum	ENSMUSG00000015501
Cerebellum.ENSMUSG00000016664	prmtr.3889	prmtr.3888	Flat_Up	Cerebellum	ENSMUSG00000016664
Cerebellum.ENSMUSG00000017639	prmtr.4060	prmtr.4061	Flat_Up	Cerebellum	ENSMUSG00000017639
Cerebellum.ENSMUSG00000019806	prmtr.4790	prmtr.4789	Flat_Up	Cerebellum	ENSMUSG00000019806
Cerebellum.ENSMUSG00000019843	prmtr.4841	prmtr.4842	Flat_Up	Cerebellum	ENSMUSG00000019843
Cerebellum.ENSMUSG00000019873	prmtr.4892	prmtr.4891	Flat_Up	Cerebellum	ENSMUSG00000019873
Cerebellum.ENSMUSG00000019883	prmtr.4904	prmtr.4903	Flat_Up	Cerebellum	ENSMUSG00000019883
Cerebellum.ENSMUSG00000019929	prmtr.4942	prmtr.4943	Flat_Up	Cerebellum	ENSMUSG00000019929
Cerebellum.ENSMUSG00000020023	prmtr.5065	prmtr.5067	Flat_Up	Cerebellum	ENSMUSG00000020023
Cerebellum.ENSMUSG00000020151	prmtr.5228	prmtr.5229	Flat_Up	Cerebellum	ENSMUSG00000020151
Cerebellum.ENSMUSG00000020196	prmtr.5313	prmtr.5308	Flat_Up	Cerebellum	ENSMUSG00000020196
Cerebellum.ENSMUSG00000020308	prmtr.5444	prmtr.5445	Flat_Up	Cerebellum	ENSMUSG00000020308
Cerebellum.ENSMUSG00000020612	prmtr.5878	prmtr.5876	Flat_Up	Cerebellum	ENSMUSG00000020612
Cerebellum.ENSMUSG00000020623	prmtr.5888	prmtr.5890	Flat_Up	Cerebellum	ENSMUSG00000020623
Cerebellum.ENSMUSG00000020684	prmtr.5994	prmtr.5993	Flat_Up	Cerebellum	ENSMUSG00000020684
Cerebellum.ENSMUSG00000020859	prmtr.6253	prmtr.6251	Flat_Up	Cerebellum	ENSMUSG00000020859
Cerebellum.ENSMUSG00000020900	prmtr.6329	prmtr.6328	Flat_Up	Cerebellum	ENSMUSG00000020900
Cerebellum.ENSMUSG00000021288	prmtr.6806	prmtr.6809	Flat_Up	Cerebellum	ENSMUSG00000021288
Cerebellum.ENSMUSG00000021972	prmtr.7657	prmtr.7655	Flat_Up	Cerebellum	ENSMUSG00000021972
Cerebellum.ENSMUSG00000022214	prmtr.7978	prmtr.7977	Flat_Up	Cerebellum	ENSMUSG00000022214
Cerebellum.ENSMUSG00000022436	prmtr.8256	prmtr.8254	Flat_Up	Cerebellum	ENSMUSG00000022436
Cerebellum.ENSMUSG00000022797	prmtr.8680	prmtr.8681	Flat_Up	Cerebellum	ENSMUSG00000022797
Cerebellum.ENSMUSG00000022822	prmtr.8724	prmtr.8723	Flat_Up	Cerebellum	ENSMUSG00000022822
Cerebellum.ENSMUSG00000022956	prmtr.8869	prmtr.8868	Flat_Up	Cerebellum	ENSMUSG00000022956
Cerebellum.ENSMUSG00000024044	prmtr.9459	prmtr.9458	Flat_Up	Cerebellum	ENSMUSG00000024044
Cerebellum.ENSMUSG00000024096	prmtr.9524	prmtr.9525	Flat_Up	Cerebellum	ENSMUSG00000024096
Cerebellum.ENSMUSG00000024302	prmtr.9763	prmtr.9762	Flat_Up	Cerebellum	ENSMUSG00000024302
Cerebellum.ENSMUSG00000024558	prmtr.9999	prmtr.10000	Flat_Up	Cerebellum	ENSMUSG00000024558
Cerebellum.ENSMUSG00000024640	prmtr.10067	prmtr.10066	Flat_Up	Cerebellum	ENSMUSG00000024640
Cerebellum.ENSMUSG00000024667	prmtr.10093	prmtr.10094	Flat_Up	Cerebellum	ENSMUSG00000024667
Cerebellum.ENSMUSG00000024776	prmtr.10177	prmtr.10178	Flat_Up	Cerebellum	ENSMUSG00000024776
Cerebellum.ENSMUSG00000024906	prmtr.10305	prmtr.10304	Flat_Up	Cerebellum	ENSMUSG00000024906
Cerebellum.ENSMUSG00000024942	prmtr.10351	prmtr.10350	Flat_Up	Cerebellum	ENSMUSG00000024942
Cerebellum.ENSMUSG00000025025	prmtr.10461	prmtr.10462	Flat_Up	Cerebellum	ENSMUSG00000025025
Cerebellum.ENSMUSG00000025147	prmtr.10577	prmtr.10576	Flat_Up	Cerebellum	ENSMUSG00000025147
Cerebellum.ENSMUSG00000025795	prmtr.11248	prmtr.11247	Flat_Up	Cerebellum	ENSMUSG00000025795
Cerebellum.ENSMUSG00000026201	prmtr.11715	prmtr.11716	Flat_Up	Cerebellum	ENSMUSG00000026201
Cerebellum.ENSMUSG00000026204	prmtr.11726	prmtr.11727	Flat_Up	Cerebellum	ENSMUSG00000026204
Cerebellum.ENSMUSG00000026442	prmtr.12039	prmtr.12038	Flat_Up	Cerebellum	ENSMUSG00000026442
Cerebellum.ENSMUSG00000027016	prmtr.12962	prmtr.12964	Flat_Up	Cerebellum	ENSMUSG00000027016
Cerebellum.ENSMUSG00000027977	prmtr.14080	prmtr.14079	Flat_Up	Cerebellum	ENSMUSG00000027977
Cerebellum.ENSMUSG00000028127	prmtr.14283	prmtr.14282	Flat_Up	Cerebellum	ENSMUSG00000028127
Cerebellum.ENSMUSG00000028527	prmtr.14842	prmtr.14844	Flat_Up	Cerebellum	ENSMUSG00000028527
Cerebellum.ENSMUSG00000028926	prmtr.15515	prmtr.15513	Flat_Up	Cerebellum	ENSMUSG00000028926
Cerebellum.ENSMUSG00000029516	prmtr.16356	prmtr.16355	Flat_Up	Cerebellum	ENSMUSG00000029516
Cerebellum.ENSMUSG00000029647	prmtr.16534	prmtr.16539	Flat_Up	Cerebellum	ENSMUSG00000029647
Cerebellum.ENSMUSG00000030029	prmtr.16911	prmtr.16910	Flat_Up	Cerebellum	ENSMUSG00000030029
Cerebellum.ENSMUSG00000030168	prmtr.17094	prmtr.17095	Flat_Up	Cerebellum	ENSMUSG00000030168
Cerebellum.ENSMUSG00000030177	prmtr.17105	prmtr.17104	Flat_Up	Cerebellum	ENSMUSG00000030177
Cerebellum.ENSMUSG00000030220	prmtr.17158	prmtr.17157	Flat_Up	Cerebellum	ENSMUSG00000030220
Cerebellum.ENSMUSG00000030643	prmtr.17705	prmtr.17706	Flat_Up	Cerebellum	ENSMUSG00000030643
Cerebellum.ENSMUSG00000030707	prmtr.17797	prmtr.17796	Flat_Up	Cerebellum	ENSMUSG00000030707
Cerebellum.ENSMUSG00000030763	prmtr.17884	prmtr.17885	Flat_Up	Cerebellum	ENSMUSG00000030763
Cerebellum.ENSMUSG00000031229	prmtr.18381	prmtr.18378	Flat_Up	Cerebellum	ENSMUSG00000031229
Cerebellum.ENSMUSG00000031342	prmtr.18503	prmtr.18502	Flat_Up	Cerebellum	ENSMUSG00000031342
Cerebellum.ENSMUSG00000031391	prmtr.18581	prmtr.18577	Flat_Up	Cerebellum	ENSMUSG00000031391
Cerebellum.ENSMUSG00000031667	prmtr.18949	prmtr.18948	Flat_Up	Cerebellum	ENSMUSG00000031667
Cerebellum.ENSMUSG00000031808	prmtr.19109	prmtr.19108	Flat_Up	Cerebellum	ENSMUSG00000031808
Cerebellum.ENSMUSG00000031955	prmtr.19304	prmtr.19303	Flat_Up	Cerebellum	ENSMUSG00000031955
Cerebellum.ENSMUSG00000032570	prmtr.20118	prmtr.20120	Flat_Up	Cerebellum	ENSMUSG00000032570
Cerebellum.ENSMUSG00000033352	prmtr.20725	prmtr.20724	Flat_Up	Cerebellum	ENSMUSG00000033352
Cerebellum.ENSMUSG00000033722	prmtr.20985	prmtr.20982	Flat_Up	Cerebellum	ENSMUSG00000033722
Cerebellum.ENSMUSG00000033763	prmtr.21011	prmtr.21012	Flat_Up	Cerebellum	ENSMUSG00000033763
Cerebellum.ENSMUSG00000033854	prmtr.21073	prmtr.21075	Flat_Up	Cerebellum	ENSMUSG00000033854
Cerebellum.ENSMUSG00000035206	prmtr.22074	prmtr.22078	Flat_Up	Cerebellum	ENSMUSG00000035206
Cerebellum.ENSMUSG00000036062	prmtr.22642	prmtr.22641	Flat_Up	Cerebellum	ENSMUSG00000036062
Cerebellum.ENSMUSG00000036309	prmtr.22819	prmtr.22820	Flat_Up	Cerebellum	ENSMUSG00000036309
Cerebellum.ENSMUSG00000036591	prmtr.23020	prmtr.23018	Flat_Up	Cerebellum	ENSMUSG00000036591
Cerebellum.ENSMUSG00000037541	prmtr.23771	prmtr.23769	Flat_Up	Cerebellum	ENSMUSG00000037541
Cerebellum.ENSMUSG00000037822	prmtr.23977	prmtr.23978	Flat_Up	Cerebellum	ENSMUSG00000037822
Cerebellum.ENSMUSG00000038187	prmtr.24322	prmtr.24321	Flat_Up	Cerebellum	ENSMUSG00000038187
Cerebellum.ENSMUSG00000038290	prmtr.24407	prmtr.24409	Flat_Up	Cerebellum	ENSMUSG00000038290
Cerebellum.ENSMUSG00000038319	prmtr.24447	prmtr.24446	Flat_Up	Cerebellum	ENSMUSG00000038319
Cerebellum.ENSMUSG00000038453	prmtr.24559	prmtr.24558	Flat_Up	Cerebellum	ENSMUSG00000038453
Cerebellum.ENSMUSG00000038485	prmtr.24582	prmtr.24583	Flat_Up	Cerebellum	ENSMUSG00000038485
Cerebellum.ENSMUSG00000038539	prmtr.24651	prmtr.24650	Flat_Up	Cerebellum	ENSMUSG00000038539
Cerebellum.ENSMUSG00000038807	prmtr.24915	prmtr.24914	Flat_Up	Cerebellum	ENSMUSG00000038807
Cerebellum.ENSMUSG00000039197	prmtr.25250	prmtr.25252	Flat_Up	Cerebellum	ENSMUSG00000039197
Cerebellum.ENSMUSG00000039428	prmtr.25445	prmtr.25446	Flat_Up	Cerebellum	ENSMUSG00000039428
Cerebellum.ENSMUSG00000039512	prmtr.25495	prmtr.25496	Flat_Up	Cerebellum	ENSMUSG00000039512
Cerebellum.ENSMUSG00000039765	prmtr.25713	prmtr.25714	Flat_Up	Cerebellum	ENSMUSG00000039765
Cerebellum.ENSMUSG00000039860	prmtr.25790	prmtr.25791	Flat_Up	Cerebellum	ENSMUSG00000039860
Cerebellum.ENSMUSG00000039953	prmtr.25853	prmtr.25854	Flat_Up	Cerebellum	ENSMUSG00000039953
Cerebellum.ENSMUSG00000040128	prmtr.25988	prmtr.25989	Flat_Up	Cerebellum	ENSMUSG00000040128
Cerebellum.ENSMUSG00000040195	prmtr.26043	prmtr.26042	Flat_Up	Cerebellum	ENSMUSG00000040195
Cerebellum.ENSMUSG00000040249	prmtr.26071	prmtr.26070	Flat_Up	Cerebellum	ENSMUSG00000040249
Cerebellum.ENSMUSG00000041528	prmtr.27024	prmtr.27022	Flat_Up	Cerebellum	ENSMUSG00000041528
Cerebellum.ENSMUSG00000042032	prmtr.27387	prmtr.27386	Flat_Up	Cerebellum	ENSMUSG00000042032
Cerebellum.ENSMUSG00000042331	prmtr.27601	prmtr.27596	Flat_Up	Cerebellum	ENSMUSG00000042331
Cerebellum.ENSMUSG00000044221	prmtr.28586	prmtr.28585	Flat_Up	Cerebellum	ENSMUSG00000044221
Cerebellum.ENSMUSG00000044700	prmtr.28806	prmtr.28805	Flat_Up	Cerebellum	ENSMUSG00000044700
Cerebellum.ENSMUSG00000046312	prmtr.29573	prmtr.29572	Flat_Up	Cerebellum	ENSMUSG00000046312
Cerebellum.ENSMUSG00000047921	prmtr.30350	prmtr.30349	Flat_Up	Cerebellum	ENSMUSG00000047921
Cerebellum.ENSMUSG00000048537	prmtr.30649	prmtr.30652	Flat_Up	Cerebellum	ENSMUSG00000048537
Cerebellum.ENSMUSG00000048763	prmtr.30744	prmtr.30743	Flat_Up	Cerebellum	ENSMUSG00000048763
Cerebellum.ENSMUSG00000049807	prmtr.31230	prmtr.31228	Flat_Up	Cerebellum	ENSMUSG00000049807
Cerebellum.ENSMUSG00000052188	prmtr.32264	prmtr.32263	Flat_Up	Cerebellum	ENSMUSG00000052188
Cerebellum.ENSMUSG00000052301	prmtr.32299	prmtr.32298	Flat_Up	Cerebellum	ENSMUSG00000052301
Cerebellum.ENSMUSG00000054226	prmtr.33115	prmtr.33114	Flat_Up	Cerebellum	ENSMUSG00000054226
Cerebellum.ENSMUSG00000054676	prmtr.33300	prmtr.33299	Flat_Up	Cerebellum	ENSMUSG00000054676
Cerebellum.ENSMUSG00000054793	prmtr.33365	prmtr.33366	Flat_Up	Cerebellum	ENSMUSG00000054793
Cerebellum.ENSMUSG00000056211	prmtr.33904	prmtr.33905	Flat_Up	Cerebellum	ENSMUSG00000056211
Cerebellum.ENSMUSG00000060279	prmtr.35592	prmtr.35591	Flat_Up	Cerebellum	ENSMUSG00000060279
Cerebellum.ENSMUSG00000062270	prmtr.36373	prmtr.36372	Flat_Up	Cerebellum	ENSMUSG00000062270
Cerebellum.ENSMUSG00000064293	prmtr.37202	prmtr.37204	Flat_Up	Cerebellum	ENSMUSG00000064293
Cerebellum.ENSMUSG00000064302	prmtr.37211	prmtr.37215	Flat_Up	Cerebellum	ENSMUSG00000064302
Cerebellum.ENSMUSG00000066043	prmtr.38259	prmtr.38258	Flat_Up	Cerebellum	ENSMUSG00000066043
Cerebellum.ENSMUSG00000069372	prmtr.39210	prmtr.39211	Flat_Up	Cerebellum	ENSMUSG00000069372
Cerebellum.ENSMUSG00000069808	prmtr.39311	prmtr.39310	Flat_Up	Cerebellum	ENSMUSG00000069808
Cerebellum.ENSMUSG00000070426	prmtr.39532	prmtr.39533	Flat_Up	Cerebellum	ENSMUSG00000070426
Cerebellum.ENSMUSG00000072769	prmtr.40300	prmtr.40298	Flat_Up	Cerebellum	ENSMUSG00000072769
Cerebellum.ENSMUSG00000072893	prmtr.40342	prmtr.40343	Flat_Up	Cerebellum	ENSMUSG00000072893
Cerebellum.ENSMUSG00000089682	prmtr.52058	prmtr.52059	Flat_Up	Cerebellum	ENSMUSG00000089682
Cerebellum.ENSMUSG00000110080	prmtr.70714	prmtr.70712	Flat_Up	Cerebellum	ENSMUSG00000110080
Cerebellum.ENSMUSG00000112941	prmtr.73567	prmtr.73566	Flat_Up	Cerebellum	ENSMUSG00000112941
Cerebellum.ENSMUSG00000000881	prmtr.329	prmtr.331_prmtr.330	Flat_Down	Cerebellum	ENSMUSG00000000881
Cerebellum.ENSMUSG00000002458	prmtr.978	prmtr.977_prmtr.975	Flat_Down	Cerebellum	ENSMUSG00000002458
Cerebellum.ENSMUSG00000004849	prmtr.1700	prmtr.1698_prmtr.1699	Flat_Down	Cerebellum	ENSMUSG00000004849
Cerebellum.ENSMUSG00000007817	prmtr.2505	prmtr.2507_prmtr.2506	Flat_Down	Cerebellum	ENSMUSG00000007817
Cerebellum.ENSMUSG00000010505	prmtr.2949	prmtr.2948_prmtr.2950	Flat_Down	Cerebellum	ENSMUSG00000010505
Cerebellum.ENSMUSG00000016624	prmtr.3884	prmtr.3883_prmtr.3882	Flat_Down	Cerebellum	ENSMUSG00000016624
Cerebellum.ENSMUSG00000018196	prmtr.4223	prmtr.4225_prmtr.4222	Flat_Down	Cerebellum	ENSMUSG00000018196
Cerebellum.ENSMUSG00000019978	prmtr.5002	prmtr.5010_prmtr.5009	Flat_Down	Cerebellum	ENSMUSG00000019978
Cerebellum.ENSMUSG00000020661	prmtr.5957	prmtr.5962_prmtr.5956	Flat_Down	Cerebellum	ENSMUSG00000020661
Cerebellum.ENSMUSG00000022010	prmtr.7719	prmtr.7714_prmtr.7718	Flat_Down	Cerebellum	ENSMUSG00000022010
Cerebellum.ENSMUSG00000022185	prmtr.7934	prmtr.7932_prmtr.7930	Flat_Down	Cerebellum	ENSMUSG00000022185
Cerebellum.ENSMUSG00000027993	prmtr.14093	prmtr.14097_prmtr.14094_prmtr.14096	Flat_Down	Cerebellum	ENSMUSG00000027993
Cerebellum.ENSMUSG00000029922	prmtr.16861	prmtr.16860_prmtr.16859	Flat_Down	Cerebellum	ENSMUSG00000029922
Cerebellum.ENSMUSG00000032249	prmtr.19628	prmtr.19630_prmtr.19629_prmtr.19631_prmtr.19633	Flat_Down	Cerebellum	ENSMUSG00000032249
Cerebellum.ENSMUSG00000032637	prmtr.20209	prmtr.20208_prmtr.20207	Flat_Down	Cerebellum	ENSMUSG00000032637
Cerebellum.ENSMUSG00000033152	prmtr.20602	prmtr.20601_prmtr.20600	Flat_Down	Cerebellum	ENSMUSG00000033152
Cerebellum.ENSMUSG00000035437	prmtr.22246	prmtr.22249_prmtr.22247	Flat_Down	Cerebellum	ENSMUSG00000035437
Cerebellum.ENSMUSG00000036972	prmtr.23329	prmtr.23331_prmtr.23328_prmtr.23333	Flat_Down	Cerebellum	ENSMUSG00000036972
Cerebellum.ENSMUSG00000037206	prmtr.23487	prmtr.23489_prmtr.23488	Flat_Down	Cerebellum	ENSMUSG00000037206
Cerebellum.ENSMUSG00000039741	prmtr.25690	prmtr.25693_prmtr.25691	Flat_Down	Cerebellum	ENSMUSG00000039741
Cerebellum.ENSMUSG00000039959	prmtr.25863	prmtr.25862_prmtr.25861	Flat_Down	Cerebellum	ENSMUSG00000039959
Cerebellum.ENSMUSG00000042766	prmtr.27940	prmtr.27938_prmtr.27939_prmtr.27941	Flat_Down	Cerebellum	ENSMUSG00000042766
Cerebellum.ENSMUSG00000044950	prmtr.28925	prmtr.28923_prmtr.28924	Flat_Down	Cerebellum	ENSMUSG00000044950
Cerebellum.ENSMUSG00000048583	prmtr.30671	prmtr.30672_prmtr.30673	Flat_Down	Cerebellum	ENSMUSG00000048583
Cerebellum.ENSMUSG00000054708	prmtr.33310	prmtr.33306_prmtr.33308	Flat_Down	Cerebellum	ENSMUSG00000054708
Cerebellum.ENSMUSG00000105265	prmtr.65926	prmtr.65924_prmtr.65925_prmtr.65931	Flat_Down	Cerebellum	ENSMUSG00000105265
Cerebellum.ENSMUSG00000000325	prmtr.133	prmtr.135	Flat_Down	Cerebellum	ENSMUSG00000000325
Cerebellum.ENSMUSG00000004328	prmtr.1553	prmtr.1554	Flat_Down	Cerebellum	ENSMUSG00000004328
Cerebellum.ENSMUSG00000005514	prmtr.1931	prmtr.1932	Flat_Down	Cerebellum	ENSMUSG00000005514
Cerebellum.ENSMUSG00000006362	prmtr.2222	prmtr.2223	Flat_Down	Cerebellum	ENSMUSG00000006362
Cerebellum.ENSMUSG00000006932	prmtr.2394	prmtr.2393	Flat_Down	Cerebellum	ENSMUSG00000006932
Cerebellum.ENSMUSG00000008301	prmtr.2577	prmtr.2576	Flat_Down	Cerebellum	ENSMUSG00000008301
Cerebellum.ENSMUSG00000017314	prmtr.3990	prmtr.3989	Flat_Down	Cerebellum	ENSMUSG00000017314
Cerebellum.ENSMUSG00000017929	prmtr.4167	prmtr.4165	Flat_Down	Cerebellum	ENSMUSG00000017929
Cerebellum.ENSMUSG00000020319	prmtr.5455	prmtr.5456	Flat_Down	Cerebellum	ENSMUSG00000020319
Cerebellum.ENSMUSG00000020914	prmtr.6359	prmtr.6355	Flat_Down	Cerebellum	ENSMUSG00000020914
Cerebellum.ENSMUSG00000021047	prmtr.6497	prmtr.6496	Flat_Down	Cerebellum	ENSMUSG00000021047
Cerebellum.ENSMUSG00000021745	prmtr.7362	prmtr.7364	Flat_Down	Cerebellum	ENSMUSG00000021745
Cerebellum.ENSMUSG00000023017	prmtr.8947	prmtr.8948	Flat_Down	Cerebellum	ENSMUSG00000023017
Cerebellum.ENSMUSG00000023944	prmtr.9349	prmtr.9348	Flat_Down	Cerebellum	ENSMUSG00000023944
Cerebellum.ENSMUSG00000024121	prmtr.9558	prmtr.9556	Flat_Down	Cerebellum	ENSMUSG00000024121
Cerebellum.ENSMUSG00000025555	prmtr.11030	prmtr.11029	Flat_Down	Cerebellum	ENSMUSG00000025555
Cerebellum.ENSMUSG00000025571	prmtr.11038	prmtr.11037	Flat_Down	Cerebellum	ENSMUSG00000025571
Cerebellum.ENSMUSG00000025899	prmtr.11358	prmtr.11357	Flat_Down	Cerebellum	ENSMUSG00000025899
Cerebellum.ENSMUSG00000026234	prmtr.11769	prmtr.11768	Flat_Down	Cerebellum	ENSMUSG00000026234
Cerebellum.ENSMUSG00000026342	prmtr.11912	prmtr.11911	Flat_Down	Cerebellum	ENSMUSG00000026342
Cerebellum.ENSMUSG00000026662	prmtr.12338	prmtr.12337	Flat_Down	Cerebellum	ENSMUSG00000026662
Cerebellum.ENSMUSG00000026805	prmtr.12535	prmtr.12533	Flat_Down	Cerebellum	ENSMUSG00000026805
Cerebellum.ENSMUSG00000027405	prmtr.13425	prmtr.13428	Flat_Down	Cerebellum	ENSMUSG00000027405
Cerebellum.ENSMUSG00000027500	prmtr.13540	prmtr.13541	Flat_Down	Cerebellum	ENSMUSG00000027500
Cerebellum.ENSMUSG00000027584	prmtr.13642	prmtr.13643	Flat_Down	Cerebellum	ENSMUSG00000027584
Cerebellum.ENSMUSG00000027601	prmtr.13658	prmtr.13659	Flat_Down	Cerebellum	ENSMUSG00000027601
Cerebellum.ENSMUSG00000028013	prmtr.14121	prmtr.14123	Flat_Down	Cerebellum	ENSMUSG00000028013
Cerebellum.ENSMUSG00000028785	prmtr.15301	prmtr.15300	Flat_Down	Cerebellum	ENSMUSG00000028785
Cerebellum.ENSMUSG00000028876	prmtr.15437	prmtr.15438	Flat_Down	Cerebellum	ENSMUSG00000028876
Cerebellum.ENSMUSG00000030315	prmtr.17327	prmtr.17329	Flat_Down	Cerebellum	ENSMUSG00000030315
Cerebellum.ENSMUSG00000030583	prmtr.17632	prmtr.17629	Flat_Down	Cerebellum	ENSMUSG00000030583
Cerebellum.ENSMUSG00000031290	prmtr.18433	prmtr.18436	Flat_Down	Cerebellum	ENSMUSG00000031290
Cerebellum.ENSMUSG00000031375	prmtr.18545	prmtr.18547	Flat_Down	Cerebellum	ENSMUSG00000031375
Cerebellum.ENSMUSG00000032998	prmtr.20486	prmtr.20487	Flat_Down	Cerebellum	ENSMUSG00000032998
Cerebellum.ENSMUSG00000034813	prmtr.21798	prmtr.21799	Flat_Down	Cerebellum	ENSMUSG00000034813
Cerebellum.ENSMUSG00000034832	prmtr.21813	prmtr.21814	Flat_Down	Cerebellum	ENSMUSG00000034832
Cerebellum.ENSMUSG00000034928	prmtr.21890	prmtr.21889	Flat_Down	Cerebellum	ENSMUSG00000034928
Cerebellum.ENSMUSG00000036225	prmtr.22753	prmtr.22754	Flat_Down	Cerebellum	ENSMUSG00000036225
Cerebellum.ENSMUSG00000036667	prmtr.23092	prmtr.23091	Flat_Down	Cerebellum	ENSMUSG00000036667
Cerebellum.ENSMUSG00000039057	prmtr.25087	prmtr.25088	Flat_Down	Cerebellum	ENSMUSG00000039057
Cerebellum.ENSMUSG00000039178	prmtr.25229	prmtr.25231	Flat_Down	Cerebellum	ENSMUSG00000039178
Cerebellum.ENSMUSG00000039262	prmtr.25326	prmtr.25330	Flat_Down	Cerebellum	ENSMUSG00000039262
Cerebellum.ENSMUSG00000039354	prmtr.25382	prmtr.25383	Flat_Down	Cerebellum	ENSMUSG00000039354
Cerebellum.ENSMUSG00000039693	prmtr.25640	prmtr.25641	Flat_Down	Cerebellum	ENSMUSG00000039693
Cerebellum.ENSMUSG00000039738	prmtr.25685	prmtr.25687	Flat_Down	Cerebellum	ENSMUSG00000039738
Cerebellum.ENSMUSG00000039789	prmtr.25736	prmtr.25735	Flat_Down	Cerebellum	ENSMUSG00000039789
Cerebellum.ENSMUSG00000040548	prmtr.26332	prmtr.26333	Flat_Down	Cerebellum	ENSMUSG00000040548
Cerebellum.ENSMUSG00000040669	prmtr.26447	prmtr.26448	Flat_Down	Cerebellum	ENSMUSG00000040669
Cerebellum.ENSMUSG00000041881	prmtr.27291	prmtr.27293	Flat_Down	Cerebellum	ENSMUSG00000041881
Cerebellum.ENSMUSG00000042043	prmtr.27393	prmtr.27394	Flat_Down	Cerebellum	ENSMUSG00000042043
Cerebellum.ENSMUSG00000043323	prmtr.28175	prmtr.28172	Flat_Down	Cerebellum	ENSMUSG00000043323
Cerebellum.ENSMUSG00000043670	prmtr.28325	prmtr.28326	Flat_Down	Cerebellum	ENSMUSG00000043670
Cerebellum.ENSMUSG00000044876	prmtr.28889	prmtr.28891	Flat_Down	Cerebellum	ENSMUSG00000044876
Cerebellum.ENSMUSG00000045751	prmtr.29322	prmtr.29325	Flat_Down	Cerebellum	ENSMUSG00000045751
Cerebellum.ENSMUSG00000047414	prmtr.30094	prmtr.30095	Flat_Down	Cerebellum	ENSMUSG00000047414
Cerebellum.ENSMUSG00000049532	prmtr.31075	prmtr.31076	Flat_Down	Cerebellum	ENSMUSG00000049532
Cerebellum.ENSMUSG00000051159	prmtr.31807	prmtr.31805	Flat_Down	Cerebellum	ENSMUSG00000051159
Cerebellum.ENSMUSG00000052748	prmtr.32503	prmtr.32501	Flat_Down	Cerebellum	ENSMUSG00000052748
Cerebellum.ENSMUSG00000054400	prmtr.33183	prmtr.33185	Flat_Down	Cerebellum	ENSMUSG00000054400
Cerebellum.ENSMUSG00000057110	prmtr.34255	prmtr.34257	Flat_Down	Cerebellum	ENSMUSG00000057110
Cerebellum.ENSMUSG00000058881	prmtr.34978	prmtr.34977	Flat_Down	Cerebellum	ENSMUSG00000058881
Cerebellum.ENSMUSG00000059323	prmtr.35174	prmtr.35178	Flat_Down	Cerebellum	ENSMUSG00000059323
Cerebellum.ENSMUSG00000061751	prmtr.36129	prmtr.36121	Flat_Down	Cerebellum	ENSMUSG00000061751
Cerebellum.ENSMUSG00000062861	prmtr.36580	prmtr.36583	Flat_Down	Cerebellum	ENSMUSG00000062861
Cerebellum.ENSMUSG00000063229	prmtr.36732	prmtr.36734	Flat_Down	Cerebellum	ENSMUSG00000063229
Cerebellum.ENSMUSG00000063415	prmtr.36811	prmtr.36810	Flat_Down	Cerebellum	ENSMUSG00000063415
Cerebellum.ENSMUSG00000066829	prmtr.38512	prmtr.38511	Flat_Down	Cerebellum	ENSMUSG00000066829
Cerebellum.ENSMUSG00000067629	prmtr.38706	prmtr.38707	Flat_Down	Cerebellum	ENSMUSG00000067629
Cerebellum.ENSMUSG00000070003	prmtr.39366	prmtr.39365	Flat_Down	Cerebellum	ENSMUSG00000070003
Cerebellum.ENSMUSG00000071281	prmtr.39892	prmtr.39893	Flat_Down	Cerebellum	ENSMUSG00000071281
Cerebellum.ENSMUSG00000072772	prmtr.40305	prmtr.40304	Flat_Down	Cerebellum	ENSMUSG00000072772
Cerebellum.ENSMUSG00000073725	prmtr.40666	prmtr.40667	Flat_Down	Cerebellum	ENSMUSG00000073725
Cerebellum.ENSMUSG00000075284	prmtr.41790	prmtr.41788	Flat_Down	Cerebellum	ENSMUSG00000075284
Cerebellum.ENSMUSG00000096795	prmtr.57548	prmtr.57546	Flat_Down	Cerebellum	ENSMUSG00000096795
Cerebellum.ENSMUSG00000097451	prmtr.58246	prmtr.58249	Flat_Down	Cerebellum	ENSMUSG00000097451
Cerebellum.ENSMUSG00000098702	prmtr.59467	prmtr.59466	Flat_Down	Cerebellum	ENSMUSG00000098702
Cerebellum.ENSMUSG00000001542	prmtr.617	prmtr.618	Up_Flat	Cerebellum	ENSMUSG00000001542
Cerebellum.ENSMUSG00000002010	prmtr.813	prmtr.812	Up_Flat	Cerebellum	ENSMUSG00000002010
Cerebellum.ENSMUSG00000002109	prmtr.881	prmtr.882	Up_Flat	Cerebellum	ENSMUSG00000002109
Cerebellum.ENSMUSG00000002871	prmtr.1100	prmtr.1101	Up_Flat	Cerebellum	ENSMUSG00000002871
Cerebellum.ENSMUSG00000003573	prmtr.1343	prmtr.1345	Up_Flat	Cerebellum	ENSMUSG00000003573
Cerebellum.ENSMUSG00000003644	prmtr.1366	prmtr.1364	Up_Flat	Cerebellum	ENSMUSG00000003644
Cerebellum.ENSMUSG00000003949	prmtr.1445	prmtr.1444	Up_Flat	Cerebellum	ENSMUSG00000003949
Cerebellum.ENSMUSG00000004071	prmtr.1484	prmtr.1485	Up_Flat	Cerebellum	ENSMUSG00000004071
Cerebellum.ENSMUSG00000004319	prmtr.1550	prmtr.1551	Up_Flat	Cerebellum	ENSMUSG00000004319
Cerebellum.ENSMUSG00000004892	prmtr.1710	prmtr.1709	Up_Flat	Cerebellum	ENSMUSG00000004892
Cerebellum.ENSMUSG00000005699	prmtr.2010	prmtr.2009	Up_Flat	Cerebellum	ENSMUSG00000005699
Cerebellum.ENSMUSG00000006050	prmtr.2119	prmtr.2118	Up_Flat	Cerebellum	ENSMUSG00000006050
Cerebellum.ENSMUSG00000014313	prmtr.3325	prmtr.3324	Up_Flat	Cerebellum	ENSMUSG00000014313
Cerebellum.ENSMUSG00000014496	prmtr.3359	prmtr.3361	Up_Flat	Cerebellum	ENSMUSG00000014496
Cerebellum.ENSMUSG00000014846	prmtr.3428	prmtr.3427	Up_Flat	Cerebellum	ENSMUSG00000014846
Cerebellum.ENSMUSG00000015149	prmtr.3517	prmtr.3519	Up_Flat	Cerebellum	ENSMUSG00000015149
Cerebellum.ENSMUSG00000015474	prmtr.3605	prmtr.3603	Up_Flat	Cerebellum	ENSMUSG00000015474
Cerebellum.ENSMUSG00000017119	prmtr.3938	prmtr.3937	Up_Flat	Cerebellum	ENSMUSG00000017119
Cerebellum.ENSMUSG00000017734	prmtr.4104	prmtr.4103	Up_Flat	Cerebellum	ENSMUSG00000017734
Cerebellum.ENSMUSG00000018648	prmtr.4412	prmtr.4411	Up_Flat	Cerebellum	ENSMUSG00000018648
Cerebellum.ENSMUSG00000019210	prmtr.4608	prmtr.4607	Up_Flat	Cerebellum	ENSMUSG00000019210
Cerebellum.ENSMUSG00000019370	prmtr.4656	prmtr.4654	Up_Flat	Cerebellum	ENSMUSG00000019370
Cerebellum.ENSMUSG00000019795	prmtr.4776	prmtr.4777	Up_Flat	Cerebellum	ENSMUSG00000019795
Cerebellum.ENSMUSG00000019947	prmtr.4967	prmtr.4968	Up_Flat	Cerebellum	ENSMUSG00000019947
Cerebellum.ENSMUSG00000019990	prmtr.5030	prmtr.5029	Up_Flat	Cerebellum	ENSMUSG00000019990
Cerebellum.ENSMUSG00000020263	prmtr.5389	prmtr.5388	Up_Flat	Cerebellum	ENSMUSG00000020263
Cerebellum.ENSMUSG00000020333	prmtr.5484	prmtr.5480_prmtr.5482	Up_Flat	Cerebellum	ENSMUSG00000020333
Cerebellum.ENSMUSG00000020387	prmtr.5550	prmtr.5551	Up_Flat	Cerebellum	ENSMUSG00000020387
Cerebellum.ENSMUSG00000020456	prmtr.5649	prmtr.5650_prmtr.5651	Up_Flat	Cerebellum	ENSMUSG00000020456
Cerebellum.ENSMUSG00000020462	prmtr.5667	prmtr.5666	Up_Flat	Cerebellum	ENSMUSG00000020462
Cerebellum.ENSMUSG00000020777	prmtr.6139	prmtr.6138	Up_Flat	Cerebellum	ENSMUSG00000020777
Cerebellum.ENSMUSG00000021000	prmtr.6444	prmtr.6447	Up_Flat	Cerebellum	ENSMUSG00000021000
Cerebellum.ENSMUSG00000021820	prmtr.7476	prmtr.7474	Up_Flat	Cerebellum	ENSMUSG00000021820
Cerebellum.ENSMUSG00000021974	prmtr.7663	prmtr.7664	Up_Flat	Cerebellum	ENSMUSG00000021974
Cerebellum.ENSMUSG00000022090	prmtr.7800	prmtr.7802	Up_Flat	Cerebellum	ENSMUSG00000022090
Cerebellum.ENSMUSG00000022263	prmtr.8048	prmtr.8052	Up_Flat	Cerebellum	ENSMUSG00000022263
Cerebellum.ENSMUSG00000022425	prmtr.8238	prmtr.8240	Up_Flat	Cerebellum	ENSMUSG00000022425
Cerebellum.ENSMUSG00000022679	prmtr.8541	prmtr.8540_prmtr.8542	Up_Flat	Cerebellum	ENSMUSG00000022679
Cerebellum.ENSMUSG00000023249	prmtr.9119	prmtr.9118	Up_Flat	Cerebellum	ENSMUSG00000023249
Cerebellum.ENSMUSG00000024160	prmtr.9593	prmtr.9594	Up_Flat	Cerebellum	ENSMUSG00000024160
Cerebellum.ENSMUSG00000024403	prmtr.9856	prmtr.9855	Up_Flat	Cerebellum	ENSMUSG00000024403
Cerebellum.ENSMUSG00000025026	prmtr.10464	prmtr.10465	Up_Flat	Cerebellum	ENSMUSG00000025026
Cerebellum.ENSMUSG00000025486	prmtr.10946	prmtr.10947	Up_Flat	Cerebellum	ENSMUSG00000025486
Cerebellum.ENSMUSG00000025651	prmtr.11119	prmtr.11120	Up_Flat	Cerebellum	ENSMUSG00000025651
Cerebellum.ENSMUSG00000025856	prmtr.11304	prmtr.11305	Up_Flat	Cerebellum	ENSMUSG00000025856
Cerebellum.ENSMUSG00000026179	prmtr.11695	prmtr.11696	Up_Flat	Cerebellum	ENSMUSG00000026179
Cerebellum.ENSMUSG00000026817	prmtr.12558	prmtr.12560	Up_Flat	Cerebellum	ENSMUSG00000026817
Cerebellum.ENSMUSG00000026819	prmtr.12564	prmtr.12563_prmtr.12565	Up_Flat	Cerebellum	ENSMUSG00000026819
Cerebellum.ENSMUSG00000026879	prmtr.12683	prmtr.12682	Up_Flat	Cerebellum	ENSMUSG00000026879
Cerebellum.ENSMUSG00000026904	prmtr.12719	prmtr.12720	Up_Flat	Cerebellum	ENSMUSG00000026904
Cerebellum.ENSMUSG00000027165	prmtr.13069	prmtr.13064	Up_Flat	Cerebellum	ENSMUSG00000027165
Cerebellum.ENSMUSG00000027506	prmtr.13549	prmtr.13546	Up_Flat	Cerebellum	ENSMUSG00000027506
Cerebellum.ENSMUSG00000027544	prmtr.13589	prmtr.13588	Up_Flat	Cerebellum	ENSMUSG00000027544
Cerebellum.ENSMUSG00000027574	prmtr.13626	prmtr.13624	Up_Flat	Cerebellum	ENSMUSG00000027574
Cerebellum.ENSMUSG00000027706	prmtr.13799	prmtr.13800	Up_Flat	Cerebellum	ENSMUSG00000027706
Cerebellum.ENSMUSG00000027763	prmtr.13848	prmtr.13847	Up_Flat	Cerebellum	ENSMUSG00000027763
Cerebellum.ENSMUSG00000027858	prmtr.13945	prmtr.13946	Up_Flat	Cerebellum	ENSMUSG00000027858
Cerebellum.ENSMUSG00000028158	prmtr.14326	prmtr.14327	Up_Flat	Cerebellum	ENSMUSG00000028158
Cerebellum.ENSMUSG00000028469	prmtr.14758	prmtr.14760	Up_Flat	Cerebellum	ENSMUSG00000028469
Cerebellum.ENSMUSG00000028524	prmtr.14831	prmtr.14829	Up_Flat	Cerebellum	ENSMUSG00000028524
Cerebellum.ENSMUSG00000028601	prmtr.14994	prmtr.14992	Up_Flat	Cerebellum	ENSMUSG00000028601
Cerebellum.ENSMUSG00000029001	prmtr.15639	prmtr.15638_prmtr.15640	Up_Flat	Cerebellum	ENSMUSG00000029001
Cerebellum.ENSMUSG00000029088	prmtr.15761	prmtr.15759	Up_Flat	Cerebellum	ENSMUSG00000029088
Cerebellum.ENSMUSG00000029103	prmtr.15804	prmtr.15802	Up_Flat	Cerebellum	ENSMUSG00000029103
Cerebellum.ENSMUSG00000029152	prmtr.15878	prmtr.15879	Up_Flat	Cerebellum	ENSMUSG00000029152
Cerebellum.ENSMUSG00000029238	prmtr.16007	prmtr.16006	Up_Flat	Cerebellum	ENSMUSG00000029238
Cerebellum.ENSMUSG00000029655	prmtr.16554	prmtr.16553	Up_Flat	Cerebellum	ENSMUSG00000029655
Cerebellum.ENSMUSG00000029769	prmtr.16712	prmtr.16717	Up_Flat	Cerebellum	ENSMUSG00000029769
Cerebellum.ENSMUSG00000029772	prmtr.16724	prmtr.16728_prmtr.16730	Up_Flat	Cerebellum	ENSMUSG00000029772
Cerebellum.ENSMUSG00000030246	prmtr.17222	prmtr.17221	Up_Flat	Cerebellum	ENSMUSG00000030246
Cerebellum.ENSMUSG00000030268	prmtr.17249	prmtr.17248_prmtr.17250	Up_Flat	Cerebellum	ENSMUSG00000030268
Cerebellum.ENSMUSG00000030588	prmtr.17639	prmtr.17640	Up_Flat	Cerebellum	ENSMUSG00000030588
Cerebellum.ENSMUSG00000031144	prmtr.18293	prmtr.18294	Up_Flat	Cerebellum	ENSMUSG00000031144
Cerebellum.ENSMUSG00000031431	prmtr.18624	prmtr.18623_prmtr.18625	Up_Flat	Cerebellum	ENSMUSG00000031431
Cerebellum.ENSMUSG00000031438	prmtr.18633	prmtr.18632	Up_Flat	Cerebellum	ENSMUSG00000031438
Cerebellum.ENSMUSG00000031708	prmtr.18988	prmtr.18989	Up_Flat	Cerebellum	ENSMUSG00000031708
Cerebellum.ENSMUSG00000031775	prmtr.19063	prmtr.19061	Up_Flat	Cerebellum	ENSMUSG00000031775
Cerebellum.ENSMUSG00000031782	prmtr.19072	prmtr.19071	Up_Flat	Cerebellum	ENSMUSG00000031782
Cerebellum.ENSMUSG00000031865	prmtr.19202	prmtr.19200	Up_Flat	Cerebellum	ENSMUSG00000031865
Cerebellum.ENSMUSG00000031883	prmtr.19226	prmtr.19225	Up_Flat	Cerebellum	ENSMUSG00000031883
Cerebellum.ENSMUSG00000032010	prmtr.19361	prmtr.19358_prmtr.19360	Up_Flat	Cerebellum	ENSMUSG00000032010
Cerebellum.ENSMUSG00000032330	prmtr.19764	prmtr.19763	Up_Flat	Cerebellum	ENSMUSG00000032330
Cerebellum.ENSMUSG00000032336	prmtr.19769	prmtr.19771	Up_Flat	Cerebellum	ENSMUSG00000032336
Cerebellum.ENSMUSG00000032839	prmtr.20364	prmtr.20363	Up_Flat	Cerebellum	ENSMUSG00000032839
Cerebellum.ENSMUSG00000032841	prmtr.20370	prmtr.20366	Up_Flat	Cerebellum	ENSMUSG00000032841
Cerebellum.ENSMUSG00000033059	prmtr.20528	prmtr.20529	Up_Flat	Cerebellum	ENSMUSG00000033059
Cerebellum.ENSMUSG00000033707	prmtr.20960	prmtr.20959	Up_Flat	Cerebellum	ENSMUSG00000033707
Cerebellum.ENSMUSG00000034656	prmtr.21646	prmtr.21649	Up_Flat	Cerebellum	ENSMUSG00000034656
Cerebellum.ENSMUSG00000035172	prmtr.22043	prmtr.22042	Up_Flat	Cerebellum	ENSMUSG00000035172
Cerebellum.ENSMUSG00000035864	prmtr.22515	prmtr.22514	Up_Flat	Cerebellum	ENSMUSG00000035864
Cerebellum.ENSMUSG00000036570	prmtr.22996	prmtr.22994	Up_Flat	Cerebellum	ENSMUSG00000036570
Cerebellum.ENSMUSG00000036617	prmtr.23042	prmtr.23050	Up_Flat	Cerebellum	ENSMUSG00000036617
Cerebellum.ENSMUSG00000037012	prmtr.23360	prmtr.23359	Up_Flat	Cerebellum	ENSMUSG00000037012
Cerebellum.ENSMUSG00000037031	prmtr.23381	prmtr.23380	Up_Flat	Cerebellum	ENSMUSG00000037031
Cerebellum.ENSMUSG00000037032	prmtr.23388	prmtr.23385	Up_Flat	Cerebellum	ENSMUSG00000037032
Cerebellum.ENSMUSG00000037196	prmtr.23481	prmtr.23480	Up_Flat	Cerebellum	ENSMUSG00000037196
Cerebellum.ENSMUSG00000037259	prmtr.23532	prmtr.23531	Up_Flat	Cerebellum	ENSMUSG00000037259
Cerebellum.ENSMUSG00000037416	prmtr.23666	prmtr.23665	Up_Flat	Cerebellum	ENSMUSG00000037416
Cerebellum.ENSMUSG00000037463	prmtr.23702	prmtr.23700	Up_Flat	Cerebellum	ENSMUSG00000037463
Cerebellum.ENSMUSG00000038145	prmtr.24274	prmtr.24275	Up_Flat	Cerebellum	ENSMUSG00000038145
Cerebellum.ENSMUSG00000038172	prmtr.24302	prmtr.24303	Up_Flat	Cerebellum	ENSMUSG00000038172
Cerebellum.ENSMUSG00000038178	prmtr.24312	prmtr.24310	Up_Flat	Cerebellum	ENSMUSG00000038178
Cerebellum.ENSMUSG00000038271	prmtr.24396	prmtr.24397	Up_Flat	Cerebellum	ENSMUSG00000038271
Cerebellum.ENSMUSG00000038332	prmtr.24458	prmtr.24457	Up_Flat	Cerebellum	ENSMUSG00000038332
Cerebellum.ENSMUSG00000038608	prmtr.24715	prmtr.24714	Up_Flat	Cerebellum	ENSMUSG00000038608
Cerebellum.ENSMUSG00000038633	prmtr.24740	prmtr.24739	Up_Flat	Cerebellum	ENSMUSG00000038633
Cerebellum.ENSMUSG00000038668	prmtr.24767	prmtr.24769	Up_Flat	Cerebellum	ENSMUSG00000038668
Cerebellum.ENSMUSG00000039018	prmtr.25061	prmtr.25062_prmtr.25063	Up_Flat	Cerebellum	ENSMUSG00000039018
Cerebellum.ENSMUSG00000040276	prmtr.26103	prmtr.26104	Up_Flat	Cerebellum	ENSMUSG00000040276
Cerebellum.ENSMUSG00000040420	prmtr.26206	prmtr.26205	Up_Flat	Cerebellum	ENSMUSG00000040420
Cerebellum.ENSMUSG00000040795	prmtr.26559	prmtr.26558	Up_Flat	Cerebellum	ENSMUSG00000040795
Cerebellum.ENSMUSG00000040883	prmtr.26639	prmtr.26638	Up_Flat	Cerebellum	ENSMUSG00000040883
Cerebellum.ENSMUSG00000041235	prmtr.26838	prmtr.26832	Up_Flat	Cerebellum	ENSMUSG00000041235
Cerebellum.ENSMUSG00000043154	prmtr.28111	prmtr.28113	Up_Flat	Cerebellum	ENSMUSG00000043154
Cerebellum.ENSMUSG00000043629	prmtr.28305	prmtr.28306	Up_Flat	Cerebellum	ENSMUSG00000043629
Cerebellum.ENSMUSG00000046324	prmtr.29587	prmtr.29585	Up_Flat	Cerebellum	ENSMUSG00000046324
Cerebellum.ENSMUSG00000049044	prmtr.30864	prmtr.30865	Up_Flat	Cerebellum	ENSMUSG00000049044
Cerebellum.ENSMUSG00000049792	prmtr.31217	prmtr.31216	Up_Flat	Cerebellum	ENSMUSG00000049792
Cerebellum.ENSMUSG00000051022	prmtr.31741	prmtr.31742	Up_Flat	Cerebellum	ENSMUSG00000051022
Cerebellum.ENSMUSG00000051510	prmtr.32003	prmtr.32004	Up_Flat	Cerebellum	ENSMUSG00000051510
Cerebellum.ENSMUSG00000052387	prmtr.32344	prmtr.32345	Up_Flat	Cerebellum	ENSMUSG00000052387
Cerebellum.ENSMUSG00000052459	prmtr.32381	prmtr.32382	Up_Flat	Cerebellum	ENSMUSG00000052459
Cerebellum.ENSMUSG00000053702	prmtr.32908	prmtr.32906	Up_Flat	Cerebellum	ENSMUSG00000053702
Cerebellum.ENSMUSG00000054034	prmtr.33043	prmtr.33042	Up_Flat	Cerebellum	ENSMUSG00000054034
Cerebellum.ENSMUSG00000054162	prmtr.33098	prmtr.33097	Up_Flat	Cerebellum	ENSMUSG00000054162
Cerebellum.ENSMUSG00000055214	prmtr.33530	prmtr.33531	Up_Flat	Cerebellum	ENSMUSG00000055214
Cerebellum.ENSMUSG00000055322	prmtr.33567	prmtr.33572_prmtr.33573	Up_Flat	Cerebellum	ENSMUSG00000055322
Cerebellum.ENSMUSG00000056158	prmtr.33888	prmtr.33887	Up_Flat	Cerebellum	ENSMUSG00000056158
Cerebellum.ENSMUSG00000056220	prmtr.33917	prmtr.33916	Up_Flat	Cerebellum	ENSMUSG00000056220
Cerebellum.ENSMUSG00000057230	prmtr.34330	prmtr.34332	Up_Flat	Cerebellum	ENSMUSG00000057230
Cerebellum.ENSMUSG00000057315	prmtr.34362	prmtr.34358	Up_Flat	Cerebellum	ENSMUSG00000057315
Cerebellum.ENSMUSG00000057530	prmtr.34445	prmtr.34446	Up_Flat	Cerebellum	ENSMUSG00000057530
Cerebellum.ENSMUSG00000058441	prmtr.34805	prmtr.34806	Up_Flat	Cerebellum	ENSMUSG00000058441
Cerebellum.ENSMUSG00000059439	prmtr.35241	prmtr.35234	Up_Flat	Cerebellum	ENSMUSG00000059439
Cerebellum.ENSMUSG00000059540	prmtr.35290	prmtr.35291	Up_Flat	Cerebellum	ENSMUSG00000059540
Cerebellum.ENSMUSG00000061981	prmtr.36233	prmtr.36234	Up_Flat	Cerebellum	ENSMUSG00000061981
Cerebellum.ENSMUSG00000062169	prmtr.36322	prmtr.36321	Up_Flat	Cerebellum	ENSMUSG00000062169
Cerebellum.ENSMUSG00000062352	prmtr.36402	prmtr.36401	Up_Flat	Cerebellum	ENSMUSG00000062352
Cerebellum.ENSMUSG00000062785	prmtr.36559	prmtr.36560	Up_Flat	Cerebellum	ENSMUSG00000062785
Cerebellum.ENSMUSG00000063018	prmtr.36647	prmtr.36648	Up_Flat	Cerebellum	ENSMUSG00000063018
Cerebellum.ENSMUSG00000063253	prmtr.36753	prmtr.36752	Up_Flat	Cerebellum	ENSMUSG00000063253
Cerebellum.ENSMUSG00000063506	prmtr.36842	prmtr.36847	Up_Flat	Cerebellum	ENSMUSG00000063506
Cerebellum.ENSMUSG00000068290	prmtr.38914	prmtr.38913	Up_Flat	Cerebellum	ENSMUSG00000068290
Cerebellum.ENSMUSG00000068921	prmtr.39093	prmtr.39094	Up_Flat	Cerebellum	ENSMUSG00000068921
Cerebellum.ENSMUSG00000070044	prmtr.39375	prmtr.39376	Up_Flat	Cerebellum	ENSMUSG00000070044
Cerebellum.ENSMUSG00000070283	prmtr.39448	prmtr.39447	Up_Flat	Cerebellum	ENSMUSG00000070283
Cerebellum.ENSMUSG00000070532	prmtr.39575	prmtr.39576	Up_Flat	Cerebellum	ENSMUSG00000070532
Cerebellum.ENSMUSG00000074457	prmtr.41143	prmtr.41146	Up_Flat	Cerebellum	ENSMUSG00000074457
Cerebellum.ENSMUSG00000075318	prmtr.41803	prmtr.41804	Up_Flat	Cerebellum	ENSMUSG00000075318
Cerebellum.ENSMUSG00000075706	prmtr.41943	prmtr.41944	Up_Flat	Cerebellum	ENSMUSG00000075706
Cerebellum.ENSMUSG00000078307	prmtr.43048	prmtr.43047	Up_Flat	Cerebellum	ENSMUSG00000078307
Cerebellum.ENSMUSG00000089809	prmtr.52175	prmtr.52176	Up_Flat	Cerebellum	ENSMUSG00000089809
Cerebellum.ENSMUSG00000096929	prmtr.57688	prmtr.57687	Up_Flat	Cerebellum	ENSMUSG00000096929
Cerebellum.ENSMUSG00000097892	prmtr.58688	prmtr.58689	Up_Flat	Cerebellum	ENSMUSG00000097892
Cerebellum.ENSMUSG00000102252	prmtr.63031	prmtr.63032	Up_Flat	Cerebellum	ENSMUSG00000102252
Cerebellum.ENSMUSG00000106918	prmtr.67564	prmtr.67565	Up_Flat	Cerebellum	ENSMUSG00000106918
Cerebellum.ENSMUSG00000000142	prmtr.44	prmtr.45_prmtr.47	Down_Flat	Cerebellum	ENSMUSG00000000142
Cerebellum.ENSMUSG00000000861	prmtr.322	prmtr.323	Down_Flat	Cerebellum	ENSMUSG00000000861
Cerebellum.ENSMUSG00000001227	prmtr.478	prmtr.477	Down_Flat	Cerebellum	ENSMUSG00000001227
Cerebellum.ENSMUSG00000001228	prmtr.479	prmtr.480	Down_Flat	Cerebellum	ENSMUSG00000001228
Cerebellum.ENSMUSG00000001300	prmtr.514	prmtr.513	Down_Flat	Cerebellum	ENSMUSG00000001300
Cerebellum.ENSMUSG00000001729	prmtr.677	prmtr.676	Down_Flat	Cerebellum	ENSMUSG00000001729
Cerebellum.ENSMUSG00000001924	prmtr.775	prmtr.773	Down_Flat	Cerebellum	ENSMUSG00000001924
Cerebellum.ENSMUSG00000003810	prmtr.1403	prmtr.1397_prmtr.1406	Down_Flat	Cerebellum	ENSMUSG00000003810
Cerebellum.ENSMUSG00000004099	prmtr.1492	prmtr.1491	Down_Flat	Cerebellum	ENSMUSG00000004099
Cerebellum.ENSMUSG00000004113	prmtr.1503	prmtr.1501_prmtr.1502	Down_Flat	Cerebellum	ENSMUSG00000004113
[truncated: 5,747 more rows]
