# Supplementary material for: Alternative promoter usage during organ development
Source: PLoS Genet. 2025 Mar 28;21(3):e1011635. doi: 10.1371/journal.pgen.1011635 (PMC11978060; doi:10.1371/journal.pgen.1011635)
Supplement: S3 Table — (TXT) [file pgen.1011635.s014.txt]

rank	target	id	raw.score	p.value	top.motif.prop	group	promoter_category
1	Atf1	M0294_1.02	1.05559496797935	5.27113105188094e-25	0.201149425287356	Major	Up_Up
2	Sohlh2	M0198_1.02	1.48963150553286	0.0000000000000475014787536314	0.252873563218391	Major	Up_Up
3	Hes1	M0191_1.02	2.15846682408016	0.00000000000237955828784491	0.32183908045977	Major	Up_Up
4	Tcfl5	M0212_1.02	2.53725720336415	0.000000000550352803204542	0.327586206896552	Major	Up_Up
5	Tcfap2c	M0084_1.02	5.06408562648605	0.000000000689402548209256	0.316091954022989	Major	Up_Up
6	Tcfap2a	M0082_1.02	4.11988588003436	0.000000000797977122252584	0.310344827586207	Major	Up_Up
7	Hes5	M0215_1.02	2.24373027990914	0.00000000135253601640539	0.281609195402299	Major	Up_Up
8	Bhlhe41	M0206_1.02	1.43212145381053	0.0000000017747923451561	0.166666666666667	Major	Up_Up
9	Creb1	M0297_1.02	0.825682643268369	0.00000000702347351024306	0.114942528735632	Major	Up_Up
10	Hes7	M0192_1.02	2.14685414734128	0.0000000194370015909088	0.247126436781609	Major	Up_Up
11	Tcfap2e	M0085_1.02	3.28747168052428	0.000000659560044094065	0.304597701149425	Major	Up_Up
12	Bhlhe40	M2266_1.02	1.54492644889241	0.00000177375071706332	0.120689655172414	Major	Up_Up
13	Mlx	M0182_1.02	1.33397054591705	0.0000133987393826736	0.14367816091954	Major	Up_Up
14	Tcfec	M0202_1.02	1.23841395047794	0.0000159079016554252	0.0689655172413793	Major	Up_Up
15	Max	M0223_1.02	1.32854971731231	0.0000195334032617098	0.14367816091954	Major	Up_Up
16	Gmeb1	SCI09/Gmeb1_pwm_primary.txt	0.799385347536877	0.0000196711223636397	0.258620689655172	Major	Up_Up
17	Arnt::Ahr	Arnt::Ahr	1.40595537352042	0.0000311312729313477	0.224137931034483	Major	Up_Up
18	Tcfec	M0201_1.02	1.30059407866487	0.000037262054633004	0.0747126436781609	Major	Up_Up
19	Bhlhe40	M0205_1.02	1.01838939248777	0.0000373619793424189	0.114942528735632	Major	Up_Up
20	Tcfap2b	M0083_1.02	3.54823333191444	0.0000579926205716805	0.264367816091954	Major	Up_Up
21	Klf4	Klf4	29.8083070639257	0.000101835876965783	0.252873563218391	Major	Up_Up
22	Max	M0221_1.02	1.36247921724742	0.00012466469670249	0.114942528735632	Major	Up_Up
23	Atf7	M0309_1.02	1.03156586293077	0.000237524897435109	0.0804597701149425	Major	Up_Up
24	Bhlhe40	M0204_1.02	1.59725983438523	0.000270079946430766	0.155172413793103	Major	Up_Up
25	Mitf	M0208_1.02	1.44582984527612	0.000345282797460833	0.0574712643678161	Major	Up_Up
26	Clock	M0200_1.02	1.2073378870358	0.000346300295682375	0.109195402298851	Major	Up_Up
27	Zfp740	Mmusculus-jolma2013-Zfp740	15.8679327090607	0.000393951644129242	0.201149425287356	Major	Up_Up
28	Tcfe3	M0174_1.02	1.30778401189826	0.000435407677636515	0.0689655172413793	Major	Up_Up
29	Sp4	SCI09/Sp4_pwm_primary.txt	69.1008732865172	0.000539610905345816	0.281609195402299	Major	Up_Up
30	Egr1	SCI09/Egr1_pwm_primary.txt	37.3333746695348	0.000706812645547794	0.252873563218391	Major	Up_Up
31	Srebf1	M0188_1.02	0.906319574054274	0.000826103318793531	0.0747126436781609	Major	Up_Up
32	Tcfap2a	Mmusculus-jolma2013-Tcfap2a-2	9.58276731388018	0.000838156855396218	0.264367816091954	Major	Up_Up
33	Jdp2	M0303_1.02	1.90222915732606	0.000867900597513816	0.0862068965517241	Major	Up_Up
34	Mnt	M0175_1.02	1.14911991136368	0.000883731165552157	0.109195402298851	Major	Up_Up
35	Hey2	M0183_1.02	1.6372475114508	0.00100171821748089	0.137931034482759	Major	Up_Up
36	Mlx	M0181_1.02	1.3019325925636	0.00100662140221302	0.0977011494252874	Major	Up_Up
37	Plagl1	SCI09/Plagl1_pwm_primary.txt	11.4687555629094	0.00160488628628429	0.252873563218391	Major	Up_Up
38	Klf7	SCI09/Klf7_pwm_primary.txt	32.8551538133647	0.00165352880727943	0.224137931034483	Major	Up_Up
39	Egr1	Egr1	7.56352791051737	0.00167369489286632	0.206896551724138	Major	Up_Up
40	Rfx1	Rfx1	140.359336086413	0.00189636220443398	0.0459770114942529	Major	Up_Up
41	Xbp1	M0292_1.02	0.623954069909711	0.00234360798281377	0.0977011494252874	Major	Up_Up
42	Rfx3	Mmusculus-jolma2013-Rfx3	1020.11074511022	0.00343302742931266	0.0172413793103448	Major	Up_Up
43	Nr2f6	Mmusculus-jolma2013-Nr2f6	118.01267561392	0.00350400883406876	0.00574712643678161	Major	Up_Up
44	Atf1	M0295_1.02	0.735967817129711	0.00366311944856182	0.14367816091954	Major	Up_Up
45	Usf1	M0197_1.02	2.59071198560464	0.0037786018121309	0.0517241379310345	Major	Up_Up
46	Tcfeb	M0193_1.02	1.97327954271383	0.00415817047630338	0.0517241379310345	Major	Up_Up
47	Rfx2	Mmusculus-jolma2013-Rfx2	332.475143955329	0.00432742819749082	0.028735632183908	Major	Up_Up
48	E2F2	SCI09/E2F2_pwm_primary.txt	2.69616830024142	0.00598484433277827	0.270114942528736	Major	Up_Up
49	Usf2	M0225_1.02	2.6913537171374	0.00673693856243193	0.0459770114942529	Major	Up_Up
50	Pax5	Pax5	3.11553573265055	0.00739692417990012	0.247126436781609	Major	Up_Up
51	Crem	M0319_1.02	1.41167356597035	0.00794278848243721	0.0862068965517241	Major	Up_Up
52	Arntl	M0220_1.02	2.34388131064838	0.00822456619553804	0.0689655172413793	Major	Up_Up
53	Srebf2	M0190_1.02	1.40648635191725	0.00923217819829824	0.109195402298851	Major	Up_Up
54	Rarb	Mmusculus-jolma2013-Rarb	75.8221988711455	0.0104014673881832	0.00574712643678161	Major	Up_Up
55	Mlx	Mmusculus-jolma2013-Mlx	5.82278177981706	0.011645009401445	0.0402298850574713	Major	Up_Up
56	Zfx	Zfx	12.4319167236495	0.0126260127188671	0.126436781609195	Major	Up_Up
57	Zfx	Zfx	12.3962311273488	0.0130619019166744	0.120689655172414	Major	Up_Up
58	Atf2	M0300_1.02	0.811032731796346	0.0134595295710777	0.0574712643678161	Major	Up_Up
59	Arnt	M0179_1.02	1.33847286712887	0.0162892948543213	0.0689655172413793	Major	Up_Up
60	Arnt	Arnt	1.26164317694836	0.0162981110250411	0.0747126436781609	Major	Up_Up
61	Zif268	NBT06/Zif268.pwm	6.4261264599523	0.0172470453684228	0.264367816091954	Major	Up_Up
62	Max	M0222_1.02	1.10812518807551	0.0174014339175686	0.0804597701149425	Major	Up_Up
63	NF-kappaB	NF-kappaB	4.02364952565958	0.0199908414277877	0.0689655172413793	Major	Up_Up
64	Zfp161	SCI09/Zfp161_pwm_primary.txt	15.235575180362	0.0209143309827601	0.14367816091954	Major	Up_Up
65	Tcfap2e	SCI09/Tcfap2e_pwm_primary.txt	3.70179742380993	0.0226638621127296	0.195402298850575	Major	Up_Up
66	Bhlhb2	Mmusculus-jolma2013-Bhlhb2-2	2.84429773146721	0.0238474352134992	0.0517241379310345	Major	Up_Up
67	Bhlhb2	Mmusculus-jolma2013-Bhlhb2	3.13971056168488	0.024544197510542	0.0344827586206897	Major	Up_Up
68	Srebf1	Mmusculus-jolma2013-Srebf1	5.60708951847354	0.0253336009539968	0.028735632183908	Major	Up_Up
69	Tcfap2a	Mmusculus-jolma2013-Tcfap2a	5.23013321896947	0.0258761239354681	0.189655172413793	Major	Up_Up
70	Irx4	Cell08/Irx4_2242.3_pwm.txt	3.87529601037476	0.026259441497943	0.0172413793103448	Major	Up_Up
71	NFYA	NFYA	8.50325483238911	0.0264821855814355	0.126436781609195	Major	Up_Up
72	E2F3	SCI09/E2F3_pwm_primary.txt	2.66781413001487	0.0268361479634993	0.235632183908046	Major	Up_Up
73	Srebf1	M0187_1.02	0.863368710615556	0.0273627949376093	0.0862068965517241	Major	Up_Up
74	Tcfe2a	SCI09/Tcfe2a_pwm_primary.txt	2.43966990175037	0.0279824179395942	0.0689655172413793	Major	Up_Up
75	Egr1	Mmusculus-jolma2013-Egr1	19.7348251566426	0.0283679894289773	0.126436781609195	Major	Up_Up
76	Irx3	Cell08/Irx3_2226.1_pwm.txt	4.53255488718209	0.0300183258150699	0.0114942528735632	Major	Up_Up
77	Bhlhe40	M5993_1.02	0.413310505079213	0.0314345037088425	0.126436781609195	Major	Up_Up
78	Atf1	SCI09/Atf1_pwm_primary.txt	6.566449680533	0.0345887325858379	0.0689655172413793	Major	Up_Up
79	Id2	M0189_1.02	1.43916324160952	0.0358911498678473	0.0459770114942529	Major	Up_Up
80	Irx2	Cell08/Irx2_0900.3_pwm.txt	5.69626892553181	0.0389945767901486	0.0172413793103448	Major	Up_Up
81	Hbp1	SCI09/Hbp1_pwm_primary.txt	11.5316410343229	0.0402409758187016	0.028735632183908	Major	Up_Up
82	Jundm2	SCI09/Jundm2_pwm_primary.txt	5.87261897453805	0.0462944360767795	0.0689655172413793	Major	Up_Up
83	Tcfcp2l1	Tcfcp2l1	3.70912583972906	0.0491726050908141	0.109195402298851	Major	Up_Up
84	Tcfcp2l1	Tcfcp2l1	3.74130933723977	0.0492322496458897	0.109195402298851	Major	Up_Up
85	Tcfap2a	SCI09/Tcfap2a_pwm_primary.txt	2.40604027739239	0.0495871468192778	0.195402298850575	Major	Up_Up
86	Bhlhb2	SCI09/Bhlhb2_pwm_primary.txt	2.86674062235004	0.0509612183793574	0.0402298850574713	Major	Up_Up
87	Creb5	Mmusculus-jolma2013-Creb5	3.87143900285604	0.0535535476207692	0.0517241379310345	Major	Up_Up
88	Uncx	Mmusculus-jolma2013-Uncx	2.62753579605435	0.0555970949336773	0.0172413793103448	Major	Up_Up
89	Gcm1	SCI09/Gcm1_pwm_primary.txt	1.00336664028438	0.0559941120456997	0.183908045977011	Major	Up_Up
90	E2F3	E2F3	22.9502623014936	0.0570130031947753	0.155172413793103	Major	Up_Up
91	Zfp740	SCI09/Zfp740_pwm_primary.txt	69.2676357212333	0.0570156445201369	0.149425287356322	Major	Up_Up
92	Jdp2	Mmusculus-jolma2013-Jdp2-2	5.25522837636216	0.0586234826726639	0.0459770114942529	Major	Up_Up
93	Klf12	Mmusculus-jolma2013-Klf12	16.6282481018345	0.0591391227114621	0.0632183908045977	Major	Up_Up
94.5	Pou5f1::Sox2	Pou5f1::Sox2	6.13475334730058	0.0592450347708739	0.0459770114942529	Major	Up_Up
94.5	Pou5f1	Pou5f1	6.13475334730058	0.0592450347708739	0.0459770114942529	Major	Up_Up
96	Tgif2	Cell08/Tgif2_3451.1_pwm.txt	3.69174385726394	0.060901203989563	0.0344827586206897	Major	Up_Up
97	Myc	Myc	1.67055582323363	0.0641335745094754	0.0747126436781609	Major	Up_Up
98	Zic3	Mmusculus-jolma2013-Zic3	5.59617150022672	0.064178288893003	0.0632183908045977	Major	Up_Up
99	Rfx4	SCI09/Rfx4_pwm_primary.txt	3.39585115504464	0.0684687262471732	0.0402298850574713	Major	Up_Up
100	Mlxip	M0211_1.02	1.31855703265892	0.0692705473607239	0.0574712643678161	Major	Up_Up
1	Atf1	M0294_1.02	1.03875173599763	3.02357807663495e-17	0.174358974358974	Minor	Up_Up
2	Sohlh2	M0198_1.02	1.19087658378866	0.000000137614156958287	0.2	Minor	Up_Up
3	Hes1	M0191_1.02	1.51413231410978	0.00000316177195225677	0.205128205128205	Minor	Up_Up
4	Hes5	M0215_1.02	1.63194615017521	0.0000197305289032767	0.18974358974359	Minor	Up_Up
5	Zfp740	Mmusculus-jolma2013-Zfp740	18.015161632878	0.0000373369535173014	0.18974358974359	Minor	Up_Up
6	Arnt::Ahr	Arnt::Ahr	1.33279613245646	0.0000478899528755655	0.194871794871795	Minor	Up_Up
7	Tcfap2a	M0082_1.02	2.88022134261209	0.0000491616252201754	0.256410256410256	Minor	Up_Up
8	Tcfap2c	M0084_1.02	3.28003649982128	0.0000868189589119403	0.261538461538462	Minor	Up_Up
9	Max	M0223_1.02	1.24595083039388	0.000131593474683107	0.117948717948718	Minor	Up_Up
10	Bhlhe41	M0206_1.02	1.04712029261502	0.00019481573183755	0.164102564102564	Minor	Up_Up
11	Max	M0221_1.02	1.31646140332266	0.000222695663265277	0.133333333333333	Minor	Up_Up
12	Tcfl5	M0212_1.02	1.40794554144831	0.00037118479099324	0.194871794871795	Minor	Up_Up
13	Bhlhe40	M0205_1.02	0.969542367817495	0.000463893370386582	0.102564102564103	Minor	Up_Up
14	Clock	M0200_1.02	1.17171369208051	0.000601229361546596	0.107692307692308	Minor	Up_Up
15	Tcfap2e	M0085_1.02	2.46121597129511	0.000732938805156968	0.261538461538462	Minor	Up_Up
16	Zic1	SCI09/Zic1_pwm_primary.txt	59.2616151617488	0.00087062016545004	0.256410256410256	Minor	Up_Up
17	Zic3	SCI09/Zic3_pwm_primary.txt	73.0391521279825	0.000942814489151897	0.266666666666667	Minor	Up_Up
18	Tcfap2b	M0083_1.02	2.95407707999242	0.000948268566311826	0.220512820512821	Minor	Up_Up
19	Zic2	SCI09/Zic2_pwm_primary.txt	52.3381350256407	0.00111643434264743	0.241025641025641	Minor	Up_Up
20	Mlx	M0182_1.02	1.14200656267421	0.00129339238726698	0.107692307692308	Minor	Up_Up
21	Tcfap2a	SCI09/Tcfap2a_pwm_primary.txt	3.60008439672934	0.00140165577327143	0.174358974358974	Minor	Up_Up
22	Hes7	M0192_1.02	1.28082440685785	0.00160760917652589	0.153846153846154	Minor	Up_Up
23	Klf7	SCI09/Klf7_pwm_primary.txt	31.0776053253044	0.00163698542799866	0.153846153846154	Minor	Up_Up
24	Gmeb1	SCI09/Gmeb1_pwm_primary.txt	0.566274334100339	0.00176694475512501	0.184615384615385	Minor	Up_Up
25	Zfp740	SCI09/Zfp740_pwm_primary.txt	135.819475700739	0.00197813450164291	0.133333333333333	Minor	Up_Up
26	Mnt	M0175_1.02	1.07509934798192	0.00283585031994636	0.0974358974358974	Minor	Up_Up
27	Zfp281	SCI09/Zfp281_pwm_primary.txt	891.27287820848	0.00590421764212676	0.112820512820513	Minor	Up_Up
28	Klf4	Klf4	19.1935786965564	0.00635151282480415	0.179487179487179	Minor	Up_Up
29	Egr1	Egr1	5.55529024741778	0.00751381228304416	0.205128205128205	Minor	Up_Up
30	Hey2	M0183_1.02	1.33119267551802	0.00867986029927878	0.112820512820513	Minor	Up_Up
31	Tcf4	M0219_1.02	1.87141686085172	0.00899654195766664	0.143589743589744	Minor	Up_Up
32	Tcfap2c	SCI09/Tcfap2c_pwm_primary.txt	3.15720577873894	0.00907057877079629	0.133333333333333	Minor	Up_Up
33	Tcfec	M0202_1.02	1.04903346628801	0.00931519637027373	0.0615384615384615	Minor	Up_Up
34	Max	M0222_1.02	1.1134653171455	0.0114868465218943	0.0769230769230769	Minor	Up_Up
35	Egr1	SCI09/Egr1_pwm_primary.txt	19.7263563013712	0.0128022410652255	0.21025641025641	Minor	Up_Up
36	Tcfec	M0201_1.02	1.00370016909052	0.0163471032678248	0.0461538461538462	Minor	Up_Up
37	Zscan4	SCI09/Zscan4_pwm_primary.txt	17.0667979067094	0.0166757350591501	0.0358974358974359	Minor	Up_Up
38	E2F3	E2F3	31.7495163350397	0.0172624681836222	0.133333333333333	Minor	Up_Up
39	Mlx	M0181_1.02	1.06608612546819	0.0201636642836157	0.0871794871794872	Minor	Up_Up
40	NF-kappaB	NF-kappaB	3.80614921324113	0.0212904042544143	0.0974358974358974	Minor	Up_Up
41	Hes2	M0199_1.02	1.11641995529527	0.0217949021170775	0.0974358974358974	Minor	Up_Up
42	Bhlhe40	M0204_1.02	1.07770955977155	0.0234603052145407	0.0923076923076923	Minor	Up_Up
43	Xbp1	M0292_1.02	0.591182407171262	0.0242093998885924	0.123076923076923	Minor	Up_Up
44	E2F2	SCI09/E2F2_pwm_primary.txt	1.88117923055477	0.0245821684908195	0.169230769230769	Minor	Up_Up
45	Creb1	M0297_1.02	0.617359782118084	0.0248808403043524	0.0717948717948718	Minor	Up_Up
46	Sp4	SCI09/Sp4_pwm_primary.txt	32.5188016584451	0.0251264513885309	0.158974358974359	Minor	Up_Up
47	Srebf1	M0188_1.02	0.836724559409722	0.0276862887050407	0.0717948717948718	Minor	Up_Up
48	Zif268	NBT06/Zif268.pwm	5.33439631440718	0.028371007662349	0.2	Minor	Up_Up
49	Tcf3	M0184_1.02	2.34569003945773	0.0284516657623649	0.133333333333333	Minor	Up_Up
50	Arnt	Arnt	1.14043879366458	0.029895835729306	0.0820512820512821	Minor	Up_Up
51	Tcf3	M0185_1.02	1.83548815912018	0.0307716056647439	0.117948717948718	Minor	Up_Up
52	Npas2	M0196_1.02	1.43285236821811	0.0406852070229862	0.0769230769230769	Minor	Up_Up
53	Hic1	SCI09/Hic1_pwm_primary.txt	2.72873176591855	0.0411057111881267	0.0871794871794872	Minor	Up_Up
54	Figla	M0203_1.02	1.7824609293738	0.0430228072628738	0.143589743589744	Minor	Up_Up
55	Srebf1	Mmusculus-jolma2013-Srebf1	4.12009413367762	0.0442236816744151	0.0153846153846154	Minor	Up_Up
56	Rxra	SCI09/Rxra_pwm_primary.txt	2.11443731461764	0.0447032019970395	0.0717948717948718	Minor	Up_Up
57	Myf6	M0209_1.02	1.25499487059642	0.0450559305144086	0.0923076923076923	Minor	Up_Up
58	Tcf3	M0186_1.02	2.07503613868457	0.0451709195290981	0.153846153846154	Minor	Up_Up
59	EBF1	EBF1	2.96163501217181	0.0479682895001065	0.117948717948718	Minor	Up_Up
60	Mlxip	M0211_1.02	1.36384934220841	0.0514712792344527	0.0615384615384615	Minor	Up_Up
61	Tcf12	M0207_1.02	1.83475247566494	0.0523834754574981	0.128205128205128	Minor	Up_Up
62	Srebf2	M0190_1.02	0.955745051641945	0.0553215474729942	0.0820512820512821	Minor	Up_Up
63	Meis1	Meis1	4.83021871080037	0.0562060161489005	0.0769230769230769	Minor	Up_Up
64	Zbtb7b	SCI09/Zbtb7b_pwm_primary.txt	2.51756968759878	0.0582211529058921	0.117948717948718	Minor	Up_Up
65	Mlx	Mmusculus-jolma2013-Mlx	2.66462341268197	0.0600893220388197	0.0102564102564103	Minor	Up_Up
66	Rfx2	Mmusculus-jolma2013-Rfx2	49.8522986556326	0.0603352544453488	0.0102564102564103	Minor	Up_Up
67	Srebf1	M0187_1.02	0.836499516780437	0.0604881774310751	0.0820512820512821	Minor	Up_Up
68	Nkx2-4	Cell08/Nkx2-4_3074.1_pwm.txt	2.4674666505174	0.0632805819406383	0.0153846153846154	Minor	Up_Up
69	Titf1	Cell08/Titf1_1722.2_pwm.txt	3.09914694866361	0.0642089526194618	0.0307692307692308	Minor	Up_Up
70	Hic1	Mmusculus-jolma2013-Hic1-2	1.50394288050226	0.0646693259052299	0.123076923076923	Minor	Up_Up
71	Zfp161	SCI09/Zfp161_pwm_primary.txt	9.53876023086729	0.0654267024088721	0.0717948717948718	Minor	Up_Up
72	Plagl1	SCI09/Plagl1_pwm_primary.txt	4.02537563187783	0.0703858741550855	0.18974358974359	Minor	Up_Up
73	Jdp2	M0303_1.02	0.976453564993518	0.0705644129078985	0.0769230769230769	Minor	Up_Up
74	Atf4	Mmusculus-jolma2013-Atf4	1.46145496234815	0.074766273855908	0.00512820512820513	Minor	Up_Up
75	Ascl2	M0178_1.02	1.90719387724071	0.075175037113992	0.102564102564103	Minor	Up_Up
76	Atf1	M0295_1.02	0.444347039011113	0.0762867962572281	0.0666666666666667	Minor	Up_Up
77	Klf12	Mmusculus-jolma2013-Klf12	13.5914990370535	0.084109530726361	0.0512820512820513	Minor	Up_Up
78	Atf3	M0299_1.02	0.724805761778563	0.0851727320333543	0.0615384615384615	Minor	Up_Up
79	EGR2	EGR2	69.3941143196266	0.0867295353087565	0.102564102564103	Minor	Up_Up
80	Pax5	Pax5	2.03240599238299	0.08751184351855	0.18974358974359	Minor	Up_Up
81	E2F3	SCI09/E2F3_pwm_primary.txt	1.59738168517775	0.090118174930823	0.158974358974359	Minor	Up_Up
82	Klf1	Klf1	7.51591469142108	0.0917843360290904	0.102564102564103	Minor	Up_Up
83	Tcfap2a	Mmusculus-jolma2013-Tcfap2a	3.68390096390663	0.0958814731615814	0.179487179487179	Minor	Up_Up
84	Fosl1	M0296_1.02	0.834191056467365	0.0986290535987187	0.112820512820513	Minor	Up_Up
85	Zbtb3	SCI09/Zbtb3_pwm_primary.txt	2.30461165518144	0.10277816854275	0.128205128205128	Minor	Up_Up
86	Mitf	M0208_1.02	1.00146203596576	0.104404489781341	0.0615384615384615	Minor	Up_Up
87	Mycn	Mycn	1.56193369148271	0.106111404782411	0.102564102564103	Minor	Up_Up
88	Bhlhb2	SCI09/Bhlhb2_pwm_primary.txt	1.83566980475651	0.108758415405094	0.0512820512820513	Minor	Up_Up
89	Atf7	M0309_1.02	0.687717778362882	0.11115860288334	0.0615384615384615	Minor	Up_Up
90	Otx1	Mmusculus-jolma2013-Otx1	0.474207858776835	0.112085456785265	0.0512820512820513	Minor	Up_Up
91	Rfx3	Mmusculus-jolma2013-Rfx3	49.2400821327054	0.112394689832901	0.00512820512820513	Minor	Up_Up
92	Tcfe3	M0174_1.02	0.921728929327453	0.112679302522399	0.0717948717948718	Minor	Up_Up
93	Zic3	Mmusculus-jolma2013-Zic3	3.26977827318609	0.112803905340784	0.0820512820512821	Minor	Up_Up
94	Usf1	M0197_1.02	1.31048345752825	0.113275259301635	0.0615384615384615	Minor	Up_Up
95	Id2	M0189_1.02	1.1060474982338	0.11609925161072	0.0564102564102564	Minor	Up_Up
96	Egr1	Mmusculus-jolma2013-Egr1	8.61423342208827	0.116210095465332	0.123076923076923	Minor	Up_Up
97	Ar	Mmusculus-jolma2013-Ar	1.49847178193237	0.117010811606497	0.0358974358974359	Minor	Up_Up
98	Sox17	Mmusculus-jolma2013-Sox17-2	1.2842093536675	0.122290709477035	0.00512820512820513	Minor	Up_Up
99	Crem	M0319_1.02	0.591940568221268	0.12555018773575	0.0307692307692308	Minor	Up_Up
100	Bhlhb2	Mmusculus-jolma2013-Bhlhb2	1.56614296727432	0.129175150495791	0.0256410256410256	Minor	Up_Up
1	Atf1	M0294_1.02	1.04777339904392	2.54440617864037e-23	0.232673267326733	Major	Down_Down
2	Hes1	M0191_1.02	2.03055027647613	0.00000000000190608494365813	0.306930693069307	Major	Down_Down
3	Sohlh2	M0198_1.02	1.36302922121068	0.00000000000241824766963876	0.217821782178218	Major	Down_Down
4	Tcfl5	M0212_1.02	2.48876611378435	0.0000000000597741318897331	0.346534653465347	Major	Down_Down
5	Tcfap2a	M0082_1.02	3.94189794052344	0.000000000333291886778047	0.306930693069307	Major	Down_Down
6	Tcfap2c	M0084_1.02	4.75603515810441	0.000000000471091468336597	0.316831683168317	Major	Down_Down
7	Hes5	M0215_1.02	2.12458664846594	0.000000000907963152442095	0.267326732673267	Major	Down_Down
8	Bhlhe41	M0206_1.02	1.3100869084107	0.0000000128034397611993	0.173267326732673	Major	Down_Down
9	Klf4	Klf4	46.2390147937892	0.0000000341608057566929	0.272277227722772	Major	Down_Down
10	Hes7	M0192_1.02	1.83409306372232	0.000000265926557214058	0.227722772277228	Major	Down_Down
11	Tcfap2e	M0085_1.02	2.8983216976545	0.00000706158530947275	0.237623762376238	Major	Down_Down
12	Klf7	SCI09/Klf7_pwm_primary.txt	53.2738985130245	0.0000103182635545898	0.277227722772277	Major	Down_Down
13	Sp4	SCI09/Sp4_pwm_primary.txt	98.4255066715352	0.0000170250841745419	0.257425742574257	Major	Down_Down
14	Pax5	Pax5	5.29395107100917	0.0000211475056476757	0.301980198019802	Major	Down_Down
15	Creb1	M0297_1.02	0.716114696905122	0.0000212937819536364	0.0841584158415842	Major	Down_Down
16	Tcfec	M0202_1.02	1.192519412508	0.0000315228260765702	0.0891089108910891	Major	Down_Down
17	NFYA	NFYA	28.5914007278971	0.0000425341520499937	0.198019801980198	Major	Down_Down
18	Gmeb1	SCI09/Gmeb1_pwm_primary.txt	0.713643673663836	0.00004284315747144	0.237623762376238	Major	Down_Down
19	Arnt::Ahr	Arnt::Ahr	1.31865374308597	0.0000479524968969301	0.202970297029703	Major	Down_Down
20	Zfx	Zfx	24.9259264026184	0.000103417793305426	0.168316831683168	Major	Down_Down
21	Zfx	Zfx	24.9728820458634	0.000107371585764089	0.163366336633663	Major	Down_Down
22	Tcfe3	M0174_1.02	1.31882081104331	0.000142645784586992	0.113861386138614	Major	Down_Down
23	Tcfec	M0201_1.02	1.1944582341778	0.0001778744624773	0.0693069306930693	Major	Down_Down
24	Egr1	SCI09/Egr1_pwm_primary.txt	41.9930916037323	0.000183142608900162	0.207920792079208	Major	Down_Down
25	Max	M0223_1.02	1.21448884010278	0.000302990855770626	0.113861386138614	Major	Down_Down
26	Bhlhe40	M0204_1.02	1.49299651621066	0.000321494200699653	0.128712871287129	Major	Down_Down
27	Mitf	M0208_1.02	1.38919824821466	0.00035840364448928	0.103960396039604	Major	Down_Down
28	Mlx	M0182_1.02	1.17929426324537	0.000383993962434915	0.0940594059405941	Major	Down_Down
29	E2F2	SCI09/E2F2_pwm_primary.txt	4.01509501221405	0.000386479840071697	0.242574257425743	Major	Down_Down
30	Clock	M0200_1.02	1.15082006605901	0.00102818592892931	0.0742574257425743	Major	Down_Down
31	Zfp740	Mmusculus-jolma2013-Zfp740	13.593486061481	0.00115722537877547	0.178217821782178	Major	Down_Down
32	Zif268	NBT06/Zif268.pwm	11.0872498290757	0.00127379652398335	0.217821782178218	Major	Down_Down
33	Egr1	Egr1	7.23616351679395	0.0013127289486265	0.198019801980198	Major	Down_Down
34	Elk3	Mmusculus-jolma2013-Elk3	10.118510928736	0.00168663337595223	0.0792079207920792	Major	Down_Down
35	Tcfeb	M0193_1.02	2.04579280590011	0.00180281645934147	0.103960396039604	Major	Down_Down
36	Tcfap2a	Mmusculus-jolma2013-Tcfap2a-2	7.89827781111621	0.00191020400237999	0.217821782178218	Major	Down_Down
37	Tcfap2b	M0083_1.02	2.80166572753858	0.00202032718354195	0.217821782178218	Major	Down_Down
38	Zic1	SCI09/Zic1_pwm_primary.txt	41.2812739492613	0.00221257347690098	0.257425742574257	Major	Down_Down
39	Zic2	SCI09/Zic2_pwm_primary.txt	38.0058626604045	0.00244717701683692	0.252475247524752	Major	Down_Down
40	Max	M0221_1.02	1.22434081637994	0.00255408296656059	0.0594059405940594	Major	Down_Down
41	GABPA	GABPA	9.72348491129625	0.00282822060086741	0.133663366336634	Major	Down_Down
42	Zic3	SCI09/Zic3_pwm_primary.txt	45.5595014332104	0.00283053726093767	0.272277227722772	Major	Down_Down
43	Bhlhe40	M2266_1.02	0.952463525791636	0.00311698283845532	0.113861386138614	Major	Down_Down
44	Klf1	Klf1	12.9876641573107	0.00372723445337715	0.198019801980198	Major	Down_Down
45	Hey2	M0183_1.02	1.41100246894466	0.00383972111916323	0.138613861386139	Major	Down_Down
46	Mnt	M0175_1.02	1.05065286411503	0.0043350761862637	0.0841584158415842	Major	Down_Down
47	E2F3	SCI09/E2F3_pwm_primary.txt	4.24827411513313	0.00499388186147721	0.207920792079208	Major	Down_Down
48	Srebf2	M0190_1.02	1.45031735323786	0.00526532571792093	0.0891089108910891	Major	Down_Down
49	Arntl	M0220_1.02	2.30863339975768	0.00626466924713274	0.0643564356435644	Major	Down_Down
50	Zfp161	SCI09/Zfp161_pwm_primary.txt	19.3172150713861	0.0082500024471705	0.158415841584158	Major	Down_Down
51	Gabpa	SCI09/Gabpa_pwm_primary.txt	5.37452663452231	0.00875336111151208	0.0891089108910891	Major	Down_Down
52	Jdp2	M0303_1.02	1.34306535793787	0.00889509604719906	0.0841584158415842	Major	Down_Down
53	E2F3	E2F3	36.9899215618772	0.00890627015655956	0.168316831683168	Major	Down_Down
54	Bhlhb2	Mmusculus-jolma2013-Bhlhb2	3.9499422109044	0.00986630147215647	0.0297029702970297	Major	Down_Down
55	Bhlhb2	Mmusculus-jolma2013-Bhlhb2-2	3.46904010657156	0.0100137801265344	0.0346534653465347	Major	Down_Down
56	Atf7	M0309_1.02	0.818701488906147	0.010224950499312	0.0693069306930693	Major	Down_Down
57	Klf12	Mmusculus-jolma2013-Klf12	33.6452256396683	0.0103882585578937	0.103960396039604	Major	Down_Down
58	Ascl2	SCI09/Ascl2_pwm_primary.txt	5.98402678971852	0.0125429688228296	0.0940594059405941	Major	Down_Down
59	Bcl6	Bcl6	8.88479359241704	0.0130696602522277	0.0742574257425743	Major	Down_Down
60	Bhlhe40	M5993_1.02	0.422736487729083	0.0140612671621467	0.148514851485149	Major	Down_Down
61	Bhlhb2	SCI09/Bhlhb2_pwm_primary.txt	4.77769361859769	0.0157892445988775	0.0247524752475248	Major	Down_Down
62	Tcfap2a	SCI09/Tcfap2a_pwm_primary.txt	2.71378766352867	0.0165577404861192	0.188118811881188	Major	Down_Down
63	Rfx1	Rfx1	46.5768511390917	0.0173232206520319	0.0445544554455446	Major	Down_Down
64	Bhlhe40	M0205_1.02	0.904401943928582	0.0176209012059172	0.0742574257425743	Major	Down_Down
65	Myod1	Myod1	5.45447792848399	0.0176758656163641	0.0792079207920792	Major	Down_Down
66	Lhx4	Cell08/Lhx4_1719.2_pwm.txt	3.07967571370383	0.0185022164014894	0.0495049504950495	Major	Down_Down
67	Pax2	Pax2	0.864854801199145	0.0203247857401074	0.133663366336634	Major	Down_Down
68	Srebf1	Mmusculus-jolma2013-Srebf1	5.8597833474154	0.0211533041707861	0.0198019801980198	Major	Down_Down
69	Atf1	M0295_1.02	0.547215377367336	0.0213837110818901	0.103960396039604	Major	Down_Down
70	Srebf1	M0188_1.02	0.839410272062786	0.0223967052755995	0.0594059405940594	Major	Down_Down
71	Tcf12	Tcf12	4.49767768171713	0.022847961376014	0.0940594059405941	Major	Down_Down
72	Plagl1	SCI09/Plagl1_pwm_primary.txt	5.61418776878669	0.0230793310049376	0.173267326732673	Major	Down_Down
73	Mlx	M0181_1.02	1.04875019980016	0.0236960668798114	0.0643564356435644	Major	Down_Down
74	Nkx1-1	Cell08/Nkx1-1_3856.3_pwm.txt	1.46550826192617	0.0246374119436524	0.108910891089109	Major	Down_Down
75	Myog	Myog	4.63738124341441	0.0260604899704119	0.0891089108910891	Major	Down_Down
76	Bcl6b	SCI09/Bcl6b_pwm_primary.txt	3.18034628491101	0.02680708700926	0.0445544554455446	Major	Down_Down
77	Crem	M0319_1.02	0.958779962497007	0.0278655740351742	0.0396039603960396	Major	Down_Down
78	Usf1	M0197_1.02	1.74205601223854	0.0291940119449882	0.0594059405940594	Major	Down_Down
79	Xbp1	M0292_1.02	0.587355616873342	0.0298310494656921	0.0891089108910891	Major	Down_Down
80	Tcfap2e	SCI09/Tcfap2e_pwm_primary.txt	3.36901919472433	0.0305746762844322	0.153465346534653	Major	Down_Down
81	Ascl2	Mmusculus-jolma2013-Ascl2	6.00384106454795	0.0309816029602227	0.0693069306930693	Major	Down_Down
82	Foxk1	Mmusculus-jolma2013-Foxk1	1.53392397348623	0.0315575344432724	0.0099009900990099	Major	Down_Down
83	Rfx4	SCI09/Rfx4_pwm_primary.txt	4.43340692168439	0.0345409887036598	0.0445544554455446	Major	Down_Down
84	Jundm2	SCI09/Jundm2_pwm_primary.txt	6.59726542471498	0.0374339369363774	0.0495049504950495	Major	Down_Down
85	Mlx	Mmusculus-jolma2013-Mlx	3.27157591178262	0.0391351282713343	0.0198019801980198	Major	Down_Down
86	Tcfap2c	SCI09/Tcfap2c_pwm_primary.txt	2.52087885714421	0.0394508557227852	0.173267326732673	Major	Down_Down
87	Jdp2	Mmusculus-jolma2013-Jdp2-2	6.705006582033	0.041721473493248	0.0198019801980198	Major	Down_Down
88	Zfp652	Mmusculus-jolma2013-Zfp652	6.58064984450307	0.0474455328973193	0.0297029702970297	Major	Down_Down
89	Elf5	Mmusculus-jolma2013-Elf5	1.96888225430657	0.0474565102426273	0.143564356435644	Major	Down_Down
90	Hoxd11	Cell08/Hoxd11_3873.1_pwm.txt	1.06449129365107	0.0476309410967657	0.0297029702970297	Major	Down_Down
91	Egr1	Mmusculus-jolma2013-Egr1	13.8334100621	0.0526684106304516	0.108910891089109	Major	Down_Down
92	Tcfap2a	Mmusculus-jolma2013-Tcfap2a	4.21342675197945	0.0552031098757197	0.188118811881188	Major	Down_Down
93	Ehf	SCI09/Ehf_pwm_primary.txt	2.10740517570911	0.0557564955149186	0.133663366336634	Major	Down_Down
94	Alx1	Mmusculus-jolma2013-Alx1-2	3.0637596857299	0.0623095390168238	0.0247524752475248	Major	Down_Down
95	Tcf21	Mmusculus-jolma2013-Tcf21	4.80836775157802	0.0645850833270826	0.0198019801980198	Major	Down_Down
96	Tcfap2a	Mmusculus-jolma2013-Tcfap2a-3	5.38113117319201	0.0646094883218025	0.148514851485149	Major	Down_Down
97	Usf2	M0225_1.02	1.57206251665173	0.064829864221528	0.0346534653465347	Major	Down_Down
98	Arnt	Arnt	1.01939314826884	0.0661983756909662	0.0643564356435644	Major	Down_Down
99	Arx	Mmusculus-jolma2013-Arx	3.28041917675419	0.0670721851798451	0.0247524752475248	Major	Down_Down
100	Rfx3	SCI09/Rfx3_pwm_primary.txt	2.96207161813619	0.0687953246362375	0.0396039603960396	Major	Down_Down
1	Atf1	M0294_1.02	1.03208606860802	3.60795214076984e-16	0.196581196581197	Minor	Down_Down
2	Sohlh2	M0198_1.02	1.3469892269804	0.000000000000177867719048998	0.209401709401709	Minor	Down_Down
3	Tcfap2c	M0084_1.02	4.8924808397779	0.00000000000706400477723101	0.341880341880342	Minor	Down_Down
4	Tcfap2a	M0082_1.02	3.94366007393394	0.0000000000164042463798454	0.324786324786325	Minor	Down_Down
5	Hes1	M0191_1.02	1.83588382132309	0.0000000000216825855461082	0.252136752136752	Minor	Down_Down
6	Tcfl5	M0212_1.02	2.25214319327331	0.000000000113751523815152	0.307692307692308	Minor	Down_Down
7	Tcfap2e	M0085_1.02	3.46370561255394	0.00000000128349473341464	0.294871794871795	Minor	Down_Down
8	Hes5	M0215_1.02	1.83284549814775	0.0000000431695600903942	0.209401709401709	Minor	Down_Down
9	Tcfap2b	M0083_1.02	4.01817307575865	0.00000013701960154467	0.282051282051282	Minor	Down_Down
10	Arnt::Ahr	Arnt::Ahr	1.37506492170717	0.00000407448852952856	0.183760683760684	Minor	Down_Down
11	Hes7	M0192_1.02	1.53606751589195	0.00000831301837477316	0.196581196581197	Minor	Down_Down
12	Bhlhe41	M0206_1.02	1.09081806505758	0.0000103185388878273	0.132478632478632	Minor	Down_Down
13	Klf4	Klf4	28.8182820560004	0.0000194830589341503	0.192307692307692	Minor	Down_Down
14	Tcfec	M0202_1.02	1.11801582967761	0.000303033240478792	0.0811965811965812	Minor	Down_Down
15	Mlx	M0182_1.02	1.15286200776196	0.000357207144041743	0.102564102564103	Minor	Down_Down
16	Max	M0223_1.02	1.18002693703754	0.00041898497194119	0.102564102564103	Minor	Down_Down
17	Elf5	Mmusculus-jolma2013-Elf5	2.64844465649682	0.000484020614579459	0.141025641025641	Minor	Down_Down
18	Sp4	SCI09/Sp4_pwm_primary.txt	55.704303780402	0.000679990624036046	0.192307692307692	Minor	Down_Down
19	Gmeb1	SCI09/Gmeb1_pwm_primary.txt	0.570481474189939	0.000689182253659099	0.175213675213675	Minor	Down_Down
20	Creb1	M0297_1.02	0.659902005138559	0.000800108078058357	0.094017094017094	Minor	Down_Down
21	Zfx	Zfx	16.9382519004297	0.000898289796974172	0.132478632478632	Minor	Down_Down
22	Zfx	Zfx	16.8507382337925	0.000969060926760113	0.123931623931624	Minor	Down_Down
23	E2F3	E2F3	51.1982378834085	0.00131335458394797	0.188034188034188	Minor	Down_Down
24	Tcfec	M0201_1.02	1.07950341752923	0.00155499657795348	0.0598290598290598	Minor	Down_Down
25	Tcfap2a	Mmusculus-jolma2013-Tcfap2a	7.49711192170935	0.00160011381005543	0.209401709401709	Minor	Down_Down
26	Tcfap2a	Mmusculus-jolma2013-Tcfap2a-2	7.28949488103399	0.00205145040895054	0.213675213675214	Minor	Down_Down
27	Mitf	M0208_1.02	1.22938155177414	0.00271160651910487	0.0854700854700855	Minor	Down_Down
28	Tcfe3	M0174_1.02	1.12175109029574	0.00320035003926452	0.0726495726495727	Minor	Down_Down
29	Max	M0221_1.02	1.19380469609859	0.00329599363514781	0.094017094017094	Minor	Down_Down
30	Klf7	SCI09/Klf7_pwm_primary.txt	25.2299107312424	0.00422230193022821	0.188034188034188	Minor	Down_Down
31	Ehf	SCI09/Ehf_pwm_primary.txt	2.89663920489031	0.00436554012557407	0.123931623931624	Minor	Down_Down
32	Clock	M0200_1.02	1.08557734862071	0.00509387812573855	0.0897435897435897	Minor	Down_Down
33	Atf1	M0295_1.02	0.614741066061931	0.00634773799211571	0.102564102564103	Minor	Down_Down
34	Tcfap2a	Mmusculus-jolma2013-Tcfap2a-3	10.2898917679596	0.00676317354344449	0.183760683760684	Minor	Down_Down
35	Tcfap2e	SCI09/Tcfap2e_pwm_primary.txt	3.93882668519825	0.00794800225109694	0.188034188034188	Minor	Down_Down
36	Rfx3	SCI09/Rfx3_pwm_primary.txt	7.05786089352884	0.00882956740940084	0.0213675213675214	Minor	Down_Down
37	NFYA	NFYA	9.6240975309332	0.010396541820017	0.111111111111111	Minor	Down_Down
38	E2F2	SCI09/E2F2_pwm_primary.txt	2.07487389312262	0.0114826911519552	0.226495726495726	Minor	Down_Down
39	Zic3	Mmusculus-jolma2013-Zic3	19.5676269861579	0.012573303137508	0.047008547008547	Minor	Down_Down
40	Hic1	Mmusculus-jolma2013-Hic1	10.9636827332269	0.0129481724288145	0.00854700854700855	Minor	Down_Down
41	Pax5	Pax5	2.61221276609583	0.0134816128383483	0.222222222222222	Minor	Down_Down
42	Tcfap2b	SCI09/Tcfap2b_pwm_primary.txt	4.40453366236385	0.0148671981522438	0.162393162393162	Minor	Down_Down
43	Bhlhe40	M0204_1.02	1.0758652950746	0.0160721311649975	0.0897435897435897	Minor	Down_Down
44	Hey2	M0183_1.02	1.20752463697179	0.0166009489087013	0.0982905982905983	Minor	Down_Down
45	Zfp740	Mmusculus-jolma2013-Zfp740	9.80200494912518	0.0210715300252666	0.158119658119658	Minor	Down_Down
46	Plagl1	SCI09/Plagl1_pwm_primary.txt	5.44522824654369	0.0212229685242042	0.222222222222222	Minor	Down_Down
47	Klf1	Klf1	9.27386707544784	0.0250605660856411	0.145299145299145	Minor	Down_Down
48	GABPA	GABPA	5.62775419458858	0.0256939018276855	0.115384615384615	Minor	Down_Down
49	Spdef	SCI09/Spdef_pwm_primary.txt	1.5326127484256	0.0278880105868357	0.0982905982905983	Minor	Down_Down
50	Bhlhe40	M0205_1.02	0.887947868325805	0.0285281646553497	0.0683760683760684	Minor	Down_Down
51.5	Pou5f1::Sox2	Pou5f1::Sox2	8.10386454464907	0.0297521145310586	0.0256410256410256	Minor	Down_Down
51.5	Pou5f1	Pou5f1	8.10386454464907	0.0297521145310586	0.0256410256410256	Minor	Down_Down
53	Rfxdc2	SCI09/Rfxdc2_pwm_primary.txt	2.66168526214496	0.0304562331305273	0.047008547008547	Minor	Down_Down
54	Mlx	M0181_1.02	1.00807371808549	0.0315120122826663	0.0641025641025641	Minor	Down_Down
55	Mnt	M0175_1.02	0.940258149101264	0.0330045620974858	0.0726495726495727	Minor	Down_Down
56	Myc	Myc	1.75932312016374	0.0343776836126654	0.0598290598290598	Minor	Down_Down
57	Mycn	Mycn	1.91472142785212	0.0351242344654122	0.0811965811965812	Minor	Down_Down
58	Rfx4	SCI09/Rfx4_pwm_primary.txt	4.17792543583912	0.0360824762306595	0.0256410256410256	Minor	Down_Down
59	Arntl	M0220_1.02	1.57486451859195	0.0364136263443652	0.0427350427350427	Minor	Down_Down
60	Tcfeb	M0193_1.02	1.3379658557163	0.038979028797993	0.0683760683760684	Minor	Down_Down
61	Tcfap2a	SCI09/Tcfap2a_pwm_primary.txt	2.33641342799796	0.0400166936773226	0.179487179487179	Minor	Down_Down
62	Xbp1	M0292_1.02	0.579573343353215	0.0402569672483352	0.102564102564103	Minor	Down_Down
63	Bhlhb2	SCI09/Bhlhb2_pwm_primary.txt	2.90676052420537	0.0440968354505123	0.0341880341880342	Minor	Down_Down
64	Elk3	Mmusculus-jolma2013-Elk3	3.47502837451305	0.0469531806891185	0.0854700854700855	Minor	Down_Down
65	Hoxc13	Cell08/Hoxc13_3127.1_pwm.txt	1.82677367798276	0.0480156829040936	0.0427350427350427	Minor	Down_Down
66	Hoxa6	Cell08/Hoxa6_1040.1_pwm.txt	1.96557986359824	0.0483256646993033	0.0256410256410256	Minor	Down_Down
67	Stat3	Stat3	6.23010239414368	0.0497625605455166	0.0427350427350427	Minor	Down_Down
68	E2F3	SCI09/E2F3_pwm_primary.txt	1.95317034336006	0.0498084750111127	0.196581196581197	Minor	Down_Down
69	Nkx6-1	Cell08/Nkx6-1_2825.2_pwm.txt	2.92160840150792	0.0503175082125578	0.0170940170940171	Minor	Down_Down
70	Glis2	SCI09/Glis2_pwm_primary.txt	2.03558751821072	0.0509846426641264	0.170940170940171	Minor	Down_Down
71	Bhlhb2	Mmusculus-jolma2013-Bhlhb2-2	1.89523924943093	0.061691357852903	0.0213675213675214	Minor	Down_Down
72	Bhlhb2	Mmusculus-jolma2013-Bhlhb2	2.06446453327401	0.0623896028698814	0.0128205128205128	Minor	Down_Down
73	Usf2	M0225_1.02	1.52294716686482	0.0645980290825017	0.0256410256410256	Minor	Down_Down
74	Mtf1	SCI09/Mtf1_pwm_primary.txt	1.94378655532896	0.0659977301241348	0.0854700854700855	Minor	Down_Down
75	Tcfap2c	SCI09/Tcfap2c_pwm_primary.txt	2.24467274955404	0.0660701194402938	0.175213675213675	Minor	Down_Down
76	Egr1	Egr1	3.34575557061411	0.069486375332962	0.188034188034188	Minor	Down_Down
77	Pou4f3	Cell08/Pou4f3_2791.1_pwm.txt	2.85540766295492	0.0732488305965255	0.0170940170940171	Minor	Down_Down
78	Pou6f1	Cell08/Pou6f1_1731.2_pwm.txt	1.91656040869725	0.0734781782545639	0.0384615384615385	Minor	Down_Down
79	Max	M0222_1.02	1.00920477680963	0.074801054723301	0.0683760683760684	Minor	Down_Down
80	TBR1	Mmusculus-jolma2013-TBR1-2	3.02950834562626	0.0748033009973259	0.0256410256410256	Minor	Down_Down
81	Gcm1	SCI09/Gcm1_pwm_primary.txt	0.86713175474578	0.0792523493350532	0.094017094017094	Minor	Down_Down
82	Usf1	M0197_1.02	1.36795527121019	0.0827182755032127	0.0512820512820513	Minor	Down_Down
83	Bhlhe40	Bhlhe40	2.14323943443768	0.0868644318813942	0.0555555555555556	Minor	Down_Down
84	Zfp161	SCI09/Zfp161_pwm_primary.txt	7.81650059299113	0.0968232871432041	0.111111111111111	Minor	Down_Down
85	Meis1	Cell08/Meis1_2335.1_pwm.txt	2.53165592947461	0.101207714276782	0.0213675213675214	Minor	Down_Down
86	Lhx6	Cell08/Lhx6_3432.1_pwm.txt	0.879794482016448	0.10383571653542	0.0683760683760684	Minor	Down_Down
87	Nfe2l2	M1966_1.02	0.443610066294424	0.108023203026797	0.0641025641025641	Minor	Down_Down
88	Bhlhe40	M2266_1.02	0.673763982077249	0.114002299607045	0.106837606837607	Minor	Down_Down
89	Gabpa	SCI09/Gabpa_pwm_primary.txt	2.02063245614725	0.115477014055233	0.11965811965812	Minor	Down_Down
90	Nr2e1	Mmusculus-jolma2013-Nr2e1	1.75081086247445	0.117691645414472	0.0641025641025641	Minor	Down_Down
91	Mafk	SCI09/Mafk_pwm_primary.txt	2.24034889958488	0.119262571021204	0.0598290598290598	Minor	Down_Down
92	Hoxa2	Cell08/Hoxa2_3079.1_pwm.txt	1.18224019649822	0.125405882774554	0.0299145299145299	Minor	Down_Down
93	Srebf1	M0188_1.02	0.795867756503018	0.13033992338263	0.0512820512820513	Minor	Down_Down
94	Hoxa13	Cell08/Hoxa13_3126.1_pwm.txt	0.840185769282083	0.131221186716874	0.0512820512820513	Minor	Down_Down
95	Mycn	Mycn	1.5542542893006	0.131454803878908	0.0299145299145299	Minor	Down_Down
96	Ar	Mmusculus-jolma2013-Ar	1.35409747070501	0.133750298402072	0.0213675213675214	Minor	Down_Down
97	Egr1	SCI09/Egr1_pwm_primary.txt	9.91119942955481	0.135663468354531	0.179487179487179	Minor	Down_Down
98	Lhx8	Cell08/Lhx8_2247.2_pwm.txt	0.788428083354471	0.136069854914427	0.0555555555555556	Minor	Down_Down
99	Zic1	SCI09/Zic1_pwm_primary.txt	5.12991192822811	0.136848894191743	0.277777777777778	Minor	Down_Down
100	Pknox1	Cell08/Pknox1_2364.2_pwm.txt	2.08422722730829	0.143080565837692	0.0341880341880342	Minor	Down_Down
1	Sohlh2	M0198_1.02	1.71865244154665	0.0000000119088116942896	0.34375	Major	Up_Down
2	Hes1	M0191_1.02	2.46984006053071	0.000000464696292905663	0.390625	Major	Up_Down
3	Tcfl5	M0212_1.02	3.45289372978628	0.000000811080405515811	0.390625	Major	Up_Down
4	Hes5	M0215_1.02	2.72153046570603	0.00000362018053743896	0.375	Major	Up_Down
5	Atf1	M0294_1.02	1.03483677953169	0.00000410279290360712	0.1875	Major	Up_Down
6	Tcfap2c	M0084_1.02	5.68199541982833	0.0000124608106610881	0.375	Major	Up_Down
7	Tcfap2a	M0082_1.02	4.39543987681854	0.0000275013510927924	0.375	Major	Up_Down
8	Tcfap2e	M0085_1.02	3.65355478180172	0.000277463085709555	0.390625	Major	Up_Down
9	Hes7	M0192_1.02	2.11567286532187	0.00029805051193328	0.3125	Major	Up_Down
10	Hoxc13	Cell08/Hoxc13_3127.1_pwm.txt	11.711914054361	0.000782645330629024	0.03125	Major	Up_Down
11	Pax5	Pax5	6.5044143348341	0.00143226689729721	0.34375	Major	Up_Down
12	Bhlhe41	M0206_1.02	1.22293366709132	0.00196760968942019	0.21875	Major	Up_Down
13	Hoxa13	Cell08/Hoxa13_3126.1_pwm.txt	6.34325532173115	0.00199608543767335	0.03125	Major	Up_Down
14	Klf4	Klf4	35.593281064404	0.00221304689663385	0.25	Major	Up_Down
15	Hmbox1	Cell08/Hmbox1_2674.1_pwm.txt	5.21213926933301	0.0035838202623224	0.03125	Major	Up_Down
16	Arnt::Ahr	Arnt::Ahr	1.45054928699438	0.00393412428489466	0.234375	Major	Up_Down
17	Tcfap2b	M0083_1.02	3.76042095401079	0.00395248071162634	0.3125	Major	Up_Down
18	Bhlhe40	M5993_1.02	0.543019659748298	0.00496953936477357	0.171875	Major	Up_Down
19	E2F2	SCI09/E2F2_pwm_primary.txt	4.47102064686008	0.00585835129894877	0.4375	Major	Up_Down
20	Zfp161	SCI09/Zfp161_pwm_primary.txt	36.6460782190649	0.00600932162093876	0.21875	Major	Up_Down
21	Egr1	Egr1	9.8450998036097	0.00612692207751327	0.296875	Major	Up_Down
22	Egr1	SCI09/Egr1_pwm_primary.txt	40.1293664606369	0.00619169728869787	0.265625	Major	Up_Down
23	Rhox11	Cell08/Rhox11_1765.2_pwm.txt	2.76002967329273	0.00829150283535556	0.0625	Major	Up_Down
24	Clock	M0200_1.02	1.2510594305899	0.00940944140615627	0.125	Major	Up_Down
25	Gmeb1	SCI09/Gmeb1_pwm_primary.txt	0.675989610057437	0.0112330502869021	0.3125	Major	Up_Down
26	Max	M0223_1.02	1.27077972450023	0.0114098106918476	0.125	Major	Up_Down
27	Mlx	M0182_1.02	1.23047601768121	0.0141212834357875	0.109375	Major	Up_Down
28	Zif268	NBT06/Zif268.pwm	10.0282808926522	0.0146107521285368	0.25	Major	Up_Down
29	E2F3	E2F3	50.9355591012233	0.0153054407846859	0.171875	Major	Up_Down
30	Rfx2	Mmusculus-jolma2013-Rfx2-2	122.384121516942	0.0178005186177154	0.015625	Major	Up_Down
31	Pou2f2	Mmusculus-jolma2013-Pou2f2	18.7176149169087	0.0178234591173908	0.015625	Major	Up_Down
32	Tcfap2a	Mmusculus-jolma2013-Tcfap2a-3	12.2318631744098	0.0192310108282365	0.1875	Major	Up_Down
33	E2F3	SCI09/E2F3_pwm_primary.txt	3.92199907574951	0.0222279958718486	0.328125	Major	Up_Down
34	Cebpb	M5995_1.02	0.531092988034898	0.0277534090823802	0.140625	Major	Up_Down
35	NFYA	NFYA	11.0983444156187	0.0307622035301246	0.0625	Major	Up_Down
36	Klf7	SCI09/Klf7_pwm_primary.txt	27.305508211553	0.0322800054823101	0.171875	Major	Up_Down
37	Nr1h3::Rxra	Nr1h3::Rxra	7.41869146372572	0.0347371088846372	0.015625	Major	Up_Down
38	Sp4	SCI09/Sp4_pwm_primary.txt	40.8139749751306	0.0385008569957032	0.265625	Major	Up_Down
39	Mnt	M0175_1.02	1.09723186494555	0.0389089101700836	0.140625	Major	Up_Down
40	Tcfec	M0202_1.02	1.10012072620178	0.041233000492204	0.046875	Major	Up_Down
41	Hey2	M0183_1.02	1.42188923765416	0.0449923996541646	0.25	Major	Up_Down
42	Tcfap2a	SCI09/Tcfap2a_pwm_primary.txt	3.08651663073305	0.0471769427464667	0.234375	Major	Up_Down
43	Atoh1	M5989_1.02	0.463661578683788	0.0475643928120185	0.140625	Major	Up_Down
44	Max	M0221_1.02	1.23008148118055	0.0476346322889487	0.078125	Major	Up_Down
45	Klf1	Klf1	11.5580795359113	0.047827229798399	0.203125	Major	Up_Down
46	Tcfap2a	Mmusculus-jolma2013-Tcfap2a-2	6.07050354975944	0.0510132117238679	0.265625	Major	Up_Down
47	Zfx	Zfx	11.1858774694335	0.0554476479655898	0.140625	Major	Up_Down
48	Zfx	Zfx	11.2114513144856	0.0555556245974883	0.140625	Major	Up_Down
49	Tcfap2a	Mmusculus-jolma2013-Tcfap2a	5.36942566058946	0.061461465391146	0.25	Major	Up_Down
50	Evx2	Cell08/Evx2_2645.3_pwm.txt	1.03402759813909	0.0639551292989778	0.03125	Major	Up_Down
51	Rfx2	Mmusculus-jolma2013-Rfx2	42.1468717479365	0.0647064103739137	0.0625	Major	Up_Down
52	Rhox11	Cell08/Rhox11_2205.1_pwm.txt	1.46270324457363	0.0686560771417551	0.046875	Major	Up_Down
53	Mycn	M1927_1.02	1.7938203261822	0.0707401851484025	0.078125	Major	Up_Down
54	Bhlhe40	M0205_1.02	0.924798262787774	0.0736857606198951	0.0625	Major	Up_Down
55	EBF1	EBF1	3.3735270578764	0.0772571347097655	0.0625	Major	Up_Down
56	Plagl1	SCI09/Plagl1_pwm_primary.txt	4.74376413516058	0.0772586667643186	0.296875	Major	Up_Down
57	Rfx4	SCI09/Rfx4_pwm_primary.txt	3.41960215245931	0.0818792823256749	0.078125	Major	Up_Down
58	Mtf1	SCI09/Mtf1_pwm_primary.txt	1.6777167903603	0.0834702259324974	0.15625	Major	Up_Down
59	Tcfec	M0201_1.02	1.01881285725771	0.0846137373453399	0.0625	Major	Up_Down
60	Zfp740	Mmusculus-jolma2013-Zfp740	10.1864032160168	0.0867968226950728	0.15625	Major	Up_Down
61	NF-kappaB	NF-kappaB	3.1839732520052	0.0884405122225078	0.046875	Major	Up_Down
62	Rfxdc2	SCI09/Rfxdc2_pwm_primary.txt	2.14891580760666	0.0919582748340193	0.078125	Major	Up_Down
63	Gcm1	SCI09/Gcm1_pwm_primary.txt	1.05706051473646	0.0921462528618892	0.21875	Major	Up_Down
64	Evx1	Cell08/Evx1_3952.2_pwm.txt	1.28329590456205	0.0924074662168417	0.03125	Major	Up_Down
65	Zic1	SCI09/Zic1_pwm_primary.txt	6.54601470931988	0.0938543235310502	0.34375	Major	Up_Down
66	Rfx1	Rfx1	15.2680570035611	0.0947515289533131	0.09375	Major	Up_Down
67	Creb1	M0297_1.02	0.628410867688071	0.0950099138827442	0.125	Major	Up_Down
68	Nr2e1	Mmusculus-jolma2013-Nr2e1	2.21020197248576	0.0986284628408279	0.0625	Major	Up_Down
69	Myc	Myc	1.7903455823713	0.0994050614581771	0.0625	Major	Up_Down
70	Smad3	SCI09/Smad3_pwm_primary.txt	2.20800251164815	0.0994221940673689	0.078125	Major	Up_Down
71	TBR1	Mmusculus-jolma2013-TBR1-2	2.46601603447979	0.0999429792724824	0.046875	Major	Up_Down
72	Nkx1-1	Cell08/Nkx1-1_3856.3_pwm.txt	1.03041128180127	0.105311018212161	0.125	Major	Up_Down
73	Hic1	Mmusculus-jolma2013-Hic1-2	1.63200236301127	0.105726619110675	0.09375	Major	Up_Down
74	Rfx3	SCI09/Rfx3_pwm_primary.txt	2.32972868614905	0.105801896986485	0.046875	Major	Up_Down
75	Tcfe2a	SCI09/Tcfe2a_pwm_primary.txt	2.28252390682276	0.107616645710032	0.0625	Major	Up_Down
76	Tcf21	Mmusculus-jolma2013-Tcf21	2.67731637077324	0.107723578884683	0.015625	Major	Up_Down
77	Tcfap2c	SCI09/Tcfap2c_pwm_primary.txt	2.49858775962722	0.110593015194136	0.234375	Major	Up_Down
78	Bhlhe40	M0204_1.02	1.04413058341733	0.110643377158747	0.1875	Major	Up_Down
79	Zic2	SCI09/Zic2_pwm_primary.txt	4.99892489055335	0.111415575216302	0.390625	Major	Up_Down
80	Glis2	SCI09/Glis2_pwm_primary.txt	2.04637661635425	0.112267966197556	0.25	Major	Up_Down
81	Tcfcp2l1	Tcfcp2l1	3.45122592104948	0.116947118694921	0.140625	Major	Up_Down
82	Myb	Myb	2.37942432356379	0.11734216273766	0.03125	Major	Up_Down
83	Tcfcp2l1	Tcfcp2l1	3.40855858650638	0.118408274124455	0.140625	Major	Up_Down
84	Zic3	SCI09/Zic3_pwm_primary.txt	4.99764913688633	0.118408422684094	0.3125	Major	Up_Down
85	Creb3l2	M5996_1.02	0.533876280806118	0.124017602073232	0.15625	Major	Up_Down
86	Tcfap2e	SCI09/Tcfap2e_pwm_primary.txt	2.94278088409467	0.130847284564081	0.21875	Major	Up_Down
87	Lhx8	Mmusculus-jolma2013-Lhx8	1.07908623768372	0.13097492842908	0.0625	Major	Up_Down
88	Tgif2	Cell08/Tgif2_3451.1_pwm.txt	2.09102147895907	0.132387208136445	0.046875	Major	Up_Down
89	Egr1	Mmusculus-jolma2013-Egr1	7.32917992074816	0.133558801756722	0.125	Major	Up_Down
90	Emx2	Cell08/Emx2_3420.1_pwm.txt	0.908721359537521	0.140326260157286	0.03125	Major	Up_Down
91	Eomes	SCI09/Eomes_pwm_primary.txt	1.87154112567154	0.140434074102918	0.03125	Major	Up_Down
92	Foxg1	Mmusculus-jolma2013-Foxg1-2	1.25958019773969	0.141086669871141	0.046875	Major	Up_Down
93	Sox1	SCI09/Sox1_pwm_primary.txt	1.70261049297941	0.14422065342729	0.09375	Major	Up_Down
94	Mycn	Mycn	1.62965718287232	0.145256088278558	0.09375	Major	Up_Down
95	Rfx3	Mmusculus-jolma2013-Rfx3	23.7957291634744	0.158603452636288	0.046875	Major	Up_Down
96	Pknox1	Cell08/Pknox1_2364.2_pwm.txt	1.72569117238859	0.160877817551105	0.078125	Major	Up_Down
97	Tcfe3	M0174_1.02	0.971313810190171	0.161222035220161	0.0625	Major	Up_Down
98	Egr3	Mmusculus-jolma2013-Egr3	1.11118715026208	0.178803388177907	0.109375	Major	Up_Down
99	Meis1	Cell08/Meis1_2335.1_pwm.txt	1.62067199921409	0.180295323746861	0.046875	Major	Up_Down
100	Gata1	Gata1	2.18219985903935	0.182672295771564	0.03125	Major	Up_Down
1	Mafb	Mmusculus-jolma2013-Mafb-3	183.470996037102	0.0000553485799583502	0.0470588235294118	Minor	Up_Down
2	Atf1	M0294_1.02	1.02142678122856	0.0000721880464608244	0.164705882352941	Minor	Up_Down
3	Tcfap2a	M0082_1.02	3.0854069990931	0.00150839097181508	0.247058823529412	Minor	Up_Down
4	Tcfec	M0202_1.02	1.22490353238596	0.00215188635107006	0.105882352941176	Minor	Up_Down
5	Rfx4	SCI09/Rfx4_pwm_primary.txt	17.9967168947147	0.00226800833946291	0.0588235294117647	Minor	Up_Down
6	Sp4	SCI09/Sp4_pwm_primary.txt	77.93577903323	0.00286538940331015	0.235294117647059	Minor	Up_Down
7	Hes1	M0191_1.02	1.41718901736466	0.00342220189776992	0.2	Minor	Up_Down
8	Tcfap2c	M0084_1.02	3.35052529198619	0.0039660316932003	0.247058823529412	Minor	Up_Down
9	Jdp2	Mmusculus-jolma2013-Jdp2	12.1131281162874	0.0046939150354281	0.0352941176470588	Minor	Up_Down
10	Klf7	SCI09/Klf7_pwm_primary.txt	38.1826953540303	0.00558532192826668	0.247058823529412	Minor	Up_Down
11	Tcfl5	M0212_1.02	1.4785073810817	0.00616185184028042	0.176470588235294	Minor	Up_Down
12	Tcfe3	M0174_1.02	1.33013415436171	0.00667550868634063	0.105882352941176	Minor	Up_Down
13	Tal1::Gata1	Tal1::Gata1	3.96506903590686	0.00916740444616712	0.0941176470588235	Minor	Up_Down
14	E2F3	E2F3	53.573424220923	0.00970426038778268	0.176470588235294	Minor	Up_Down
15	Arnt::Ahr	Arnt::Ahr	1.22856394553089	0.00971455443293408	0.2	Minor	Up_Down
16	Mitf	M0208_1.02	1.40785158873275	0.0097306696208313	0.105882352941176	Minor	Up_Down
17	Gmeb1	SCI09/Gmeb1_pwm_primary.txt	0.619282426263187	0.0105127847474221	0.176470588235294	Minor	Up_Down
18	Zfp740	Mmusculus-jolma2013-Zfp740	14.2997301873874	0.0116951243567424	0.141176470588235	Minor	Up_Down
19	Egr1	SCI09/Egr1_pwm_primary.txt	28.6428346126613	0.0118806248314959	0.188235294117647	Minor	Up_Down
20	Klf4	Klf4	23.1523597232946	0.0130124339027404	0.176470588235294	Minor	Up_Down
21	Hes5	M0215_1.02	1.41510462228082	0.0159035483018288	0.176470588235294	Minor	Up_Down
22	Zfp740	SCI09/Zfp740_pwm_primary.txt	122.652175883609	0.01770073606164	0.117647058823529	Minor	Up_Down
23	Jund	M0320_1.02	2.33761046495078	0.0182412741071354	0.0705882352941176	Minor	Up_Down
24	Rfx3	SCI09/Rfx3_pwm_primary.txt	7.0299030720734	0.0189498120799375	0.0705882352941176	Minor	Up_Down
25	Zfp281	SCI09/Zfp281_pwm_primary.txt	866.73214008953	0.0194885608469472	0.0941176470588235	Minor	Up_Down
26	Sox2	Sox2	3.42100198753582	0.0231659780787949	0.105882352941176	Minor	Up_Down
27	E2F2	SCI09/E2F2_pwm_primary.txt	2.50396548089786	0.024767984104646	0.188235294117647	Minor	Up_Down
28	Srebf1	M0187_1.02	0.911167173207634	0.0281090588318735	0.105882352941176	Minor	Up_Down
29	Sohlh2	M0198_1.02	0.983750587793179	0.0294528005743216	0.105882352941176	Minor	Up_Down
30	Rxra	SCI09/Rxra_pwm_primary.txt	2.90700577128838	0.0298323881388728	0.0705882352941176	Minor	Up_Down
31	E2F3	SCI09/E2F3_pwm_primary.txt	3.05099511612265	0.0321341494423644	0.176470588235294	Minor	Up_Down
32	Bhlhe41	M0206_1.02	0.947317761764436	0.0336453849224027	0.117647058823529	Minor	Up_Down
33	Hes7	M0192_1.02	1.20058182331019	0.03576690044002	0.152941176470588	Minor	Up_Down
34	Srebf1	M0188_1.02	0.870131551309955	0.0402811769791378	0.0823529411764706	Minor	Up_Down
35	Tcfap2e	M0085_1.02	2.22457508111312	0.0417169422272339	0.141176470588235	Minor	Up_Down
36	Egr1	Egr1	4.96806614812362	0.0419029713712498	0.129411764705882	Minor	Up_Down
37	Nr1h3::Rxra	Nr1h3::Rxra	6.03689030800702	0.04546957079287	0.0705882352941176	Minor	Up_Down
38	Hic1	SCI09/Hic1_pwm_primary.txt	3.26829026168121	0.046918926060745	0.0823529411764706	Minor	Up_Down
39	Tcfeb	M0193_1.02	1.63707190998094	0.0487148857788123	0.105882352941176	Minor	Up_Down
40	Myf6	SCI09/Myf6_pwm_primary.txt	3.45941991465334	0.0505783024054126	0.0470588235294118	Minor	Up_Down
41	Nfe2l2	Nfe2l2	7.76918345648953	0.0513265688151457	0.0235294117647059	Minor	Up_Down
42	Jdp2	M0303_1.02	1.25693596887722	0.0522865517887618	0.129411764705882	Minor	Up_Down
43	Zfx	Zfx	10.5980659100238	0.0533894890614589	0.0941176470588235	Minor	Up_Down
44	Zfx	Zfx	10.6078101377112	0.0537280961589106	0.0823529411764706	Minor	Up_Down
45	Srebf2	M0190_1.02	1.18210159720688	0.0538069776969041	0.105882352941176	Minor	Up_Down
46	Gata1	Gata1	3.62042513844751	0.0538270602684914	0.0588235294117647	Minor	Up_Down
47	Hnf4a	SCI09/Hnf4a_pwm_primary.txt	2.53374814169178	0.0555006300980312	0.0588235294117647	Minor	Up_Down
48	Mlx	M0182_1.02	1.0521329334925	0.0611634476650925	0.0588235294117647	Minor	Up_Down
49	Plagl1	SCI09/Plagl1_pwm_primary.txt	4.84277190722989	0.0676895384303185	0.176470588235294	Minor	Up_Down
50	Sox6	Sox6	3.66427026768077	0.0684195318177901	0.0705882352941176	Minor	Up_Down
51	Meis3	Mmusculus-jolma2013-Meis3	1.28026574859554	0.0697159616516352	0.164705882352941	Minor	Up_Down
52	Gata4	Gata4	2.63749832096537	0.0725575847882864	0.0705882352941176	Minor	Up_Down
53	Max	M0223_1.02	1.08436812080458	0.0729307725132096	0.0941176470588235	Minor	Up_Down
54	Rfxdc2	SCI09/Rfxdc2_pwm_primary.txt	2.37785799632703	0.0729630398645928	0.0705882352941176	Minor	Up_Down
55	EBF1	EBF1	3.22093095084945	0.074258434145948	0.105882352941176	Minor	Up_Down
56	Tcfap2a	Mmusculus-jolma2013-Tcfap2a	4.55876199120065	0.0806220591515354	0.129411764705882	Minor	Up_Down
57	Tcfec	M0201_1.02	0.990183343082931	0.0808211637229129	0.0588235294117647	Minor	Up_Down
58	Nkx2-2	Cell08/Nkx2-2_2823.1_pwm.txt	3.22269475517273	0.0825263624206908	0.0235294117647059	Minor	Up_Down
59	Meis1	Meis1	5.0266622596302	0.0839807986502925	0.129411764705882	Minor	Up_Down
60	Usf2	M0225_1.02	1.7326788984886	0.0847197080184298	0.0352941176470588	Minor	Up_Down
61	Arntl	M0220_1.02	1.55017486391601	0.0893064777076319	0.0705882352941176	Minor	Up_Down
62	Zic2	SCI09/Zic2_pwm_primary.txt	6.12576278804009	0.0906362409361972	0.188235294117647	Minor	Up_Down
63	Elf3	SCI09/Elf3_pwm_primary.txt	2.27815913862186	0.0919909584873303	0.0941176470588235	Minor	Up_Down
64	Clock	M0200_1.02	1.04583589332788	0.0954191006373899	0.0588235294117647	Minor	Up_Down
65	Meis1	Cell08/Meis1_2335.1_pwm.txt	2.77651996317002	0.0955566513085863	0.0823529411764706	Minor	Up_Down
66	Atf1	SCI09/Atf1_pwm_primary.txt	3.45751985927547	0.0960386200165792	0.0588235294117647	Minor	Up_Down
67	Lhx8	Mmusculus-jolma2013-Lhx8-3	0.921069234430409	0.0975446347540556	0.0235294117647059	Minor	Up_Down
68	Tcfap2b	M0083_1.02	2.31034739429346	0.0976860786784672	0.176470588235294	Minor	Up_Down
69	Gcm1	SCI09/Gcm1_pwm_primary.txt	0.976403356649033	0.0999087386602928	0.152941176470588	Minor	Up_Down
70	Fosl1	M0296_1.02	0.920775563959762	0.104064608920787	0.0941176470588235	Minor	Up_Down
71	GABPA	GABPA	4.41864696131211	0.104432533068895	0.0705882352941176	Minor	Up_Down
72	Zif268	NBT06/Zif268.pwm	3.81150710338883	0.105989194976531	0.188235294117647	Minor	Up_Down
73	Max	M0221_1.02	1.11816127851153	0.108338204688559	0.0470588235294118	Minor	Up_Down
74	Ebf1	M3690_1.02	0.691763981546743	0.109272341393605	0.105882352941176	Minor	Up_Down
75	Zic3	SCI09/Zic3_pwm_primary.txt	5.56395458118545	0.109753611092862	0.2	Minor	Up_Down
76	Creb1	M0297_1.02	0.608703026944009	0.115369000628428	0.0823529411764706	Minor	Up_Down
77	Zfp161	SCI09/Zfp161_pwm_primary.txt	7.85585177202561	0.116392369676625	0.0705882352941176	Minor	Up_Down
78	Zfp128	SCI09/Zfp128_pwm_primary.txt	0.357309160893785	0.122312348108718	0.0588235294117647	Minor	Up_Down
79	Jundm2	SCI09/Jundm2_pwm_primary.txt	2.67975996602658	0.122987931484717	0.0588235294117647	Minor	Up_Down
80	Zic1	SCI09/Zic1_pwm_primary.txt	5.27061360217654	0.123358981072764	0.176470588235294	Minor	Up_Down
81	Mycn	Mycn	1.68666050130993	0.123981829266787	0.129411764705882	Minor	Up_Down
82	Gata1	Gata1	1.63449036698414	0.134395016612603	0.0823529411764706	Minor	Up_Down
83	Rfx1	Rfx1	11.0219008409831	0.13788512304541	0.0705882352941176	Minor	Up_Down
84	Pknox1	Cell08/Pknox1_2364.2_pwm.txt	2.04542530625731	0.138405581016887	0.0823529411764706	Minor	Up_Down
85	EGR2	EGR2	68.3572413012812	0.140476258400433	0.0823529411764706	Minor	Up_Down
86	Dobox4	Cell08/Dobox4_3956.2_pwm.txt	1.53710845932031	0.143432266388081	0.0823529411764706	Minor	Up_Down
87	Bcl6b	SCI09/Bcl6b_pwm_primary.txt	2.07521322942782	0.143715700784266	0.0588235294117647	Minor	Up_Down
88	Meis2	Mmusculus-jolma2013-Meis2	1.27253693247851	0.149156195280306	0.188235294117647	Minor	Up_Down
89	Titf1	Cell08/Titf1_1722.2_pwm.txt	1.86619004298706	0.154355947091767	0.0705882352941176	Minor	Up_Down
90	Hoxc10	Mmusculus-jolma2013-Hoxc10-2	2.22487259457465	0.155592094413656	0.0705882352941176	Minor	Up_Down
91	Lhx6	Cell08/Lhx6_3432.1_pwm.txt	0.811975098341412	0.157626348390534	0.0823529411764706	Minor	Up_Down
92	Meis2	Mmusculus-jolma2013-Meis2-2	2.90704871736302	0.158588095277432	0.0352941176470588	Minor	Up_Down
93	Bhlhe40	M0204_1.02	0.922725221468622	0.160362569983068	0.0705882352941176	Minor	Up_Down
94	Irf4	SCI09/Irf4_pwm_primary.txt	0.702321367674609	0.163533378637555	0.0588235294117647	Minor	Up_Down
95	Pitx3	Cell08/Pitx3_3497.2_pwm.txt	0.638777248054513	0.163860188203126	0.0823529411764706	Minor	Up_Down
96	Rfx2	Mmusculus-jolma2013-Rfx2	14.372485950556	0.170961143579682	0.0352941176470588	Minor	Up_Down
97	Atoh1	M5989_1.02	0.282174017151278	0.171378222671554	0.0470588235294118	Minor	Up_Down
98	Egr1	Mmusculus-jolma2013-Egr1	6.01907456397829	0.171598360849865	0.105882352941176	Minor	Up_Down
99	Myc	Myc	1.39500540570528	0.17168865261705	0.105882352941176	Minor	Up_Down
100	Mrg2	Cell08/Mrg2_2302.1_pwm.txt	1.69813395388613	0.172706250365623	0.141176470588235	Minor	Up_Down
1	Atf1	M0294_1.02	1.0541586859914	0.00000000000439345031150143	0.2125	Major	Down_Up
2	Hes1	M0191_1.02	2.6513727869288	0.00000000316756693911221	0.3125	Major	Down_Up
3	Hes5	M0215_1.02	2.76225489186973	0.000000234875134918447	0.3	Major	Down_Up
4	Sohlh2	M0198_1.02	1.46518249633994	0.000000342914222801875	0.25	Major	Down_Up
5	Tcfl5	M0212_1.02	3.03050359639969	0.000000591802361558505	0.275	Major	Down_Up
6	Hes7	M0192_1.02	2.65659970913157	0.00000208467142513213	0.2125	Major	Down_Up
7	Clock	M0200_1.02	1.49594266246957	0.0000411993859173203	0.225	Major	Down_Up
8	Max	M0223_1.02	1.54676145460459	0.0000485070370617652	0.2375	Major	Down_Up
9	Arnt::Ahr	Arnt::Ahr	1.66512010759885	0.00025936784124501	0.275	Major	Down_Up
10	Max	M0221_1.02	1.55780276692558	0.00030032253451579	0.2125	Major	Down_Up
11	Klf4	Klf4	40.8013027573482	0.000362495229790888	0.3125	Major	Down_Up
12	Tcfap2c	M0084_1.02	4.08093637589198	0.000387625666253019	0.325	Major	Down_Up
13	Tcfap2a	M0082_1.02	3.3569266684495	0.000550931321597021	0.325	Major	Down_Up
14	Creb1	M0297_1.02	0.764752785699277	0.000686884209265063	0.125	Major	Down_Up
15	Bhlhe41	M0206_1.02	1.20722789731467	0.000893646581560632	0.1625	Major	Down_Up
16	Mlx	M0182_1.02	1.36226506597834	0.00123265852434389	0.1625	Major	Down_Up
17	Obox5	Cell08/Obox5_2284.1_pwm.txt	16.725130210712	0.00138565564143976	0.025	Major	Down_Up
18	Tcfec	M0202_1.02	1.24080752699904	0.00201272940201717	0.1	Major	Down_Up
19	Klf7	SCI09/Klf7_pwm_primary.txt	48.3950741995957	0.00208943957905909	0.2875	Major	Down_Up
20	Mnt	M0175_1.02	1.3016472342364	0.00234620099139435	0.2125	Major	Down_Up
21	Max	M0222_1.02	1.33798211816494	0.00402898271325344	0.1625	Major	Down_Up
22	Bhlhe40	M0205_1.02	1.00624711452105	0.00501758701627547	0.15	Major	Down_Up
23	E2F3	E2F3	67.1944129149911	0.00531579210450368	0.1875	Major	Down_Up
24	Hey2	M0183_1.02	1.82815381415495	0.0056884418454354	0.2125	Major	Down_Up
25	Xbp1	M0292_1.02	0.653761402297886	0.00611914901653465	0.15	Major	Down_Up
26	Pou2f3	Cell08/Pou2f3_3986.2_pwm.txt	15.2758291775991	0.00670076057756628	0.0375	Major	Down_Up
27	E2F2	SCI09/E2F2_pwm_primary.txt	3.81364401974729	0.00688653494967782	0.25	Major	Down_Up
28	Tcfec	M0201_1.02	1.22542448196992	0.00715298444805286	0.125	Major	Down_Up
29	Zfx	Zfx	19.8012053557414	0.00764969171041968	0.2125	Major	Down_Up
30	Zfx	Zfx	19.8494267181958	0.00772047760416151	0.1875	Major	Down_Up
31	Sp4	SCI09/Sp4_pwm_primary.txt	61.8302311889522	0.00802695666655465	0.25	Major	Down_Up
32	Tcfap2e	M0085_1.02	2.60007377917125	0.00919530611369072	0.2375	Major	Down_Up
33	Obox2	Cell08/Obox2_3438.2_pwm.txt	13.3712104434978	0.00923696922359941	0.0375	Major	Down_Up
34	Pou2f2	Cell08/Pou2f2_3748.1_pwm.txt	11.963034116606	0.0119895441855851	0.05	Major	Down_Up
35	Obox3	Cell08/Obox3_3439.1_pwm.txt	8.2766001828298	0.0124724799997805	0.0375	Major	Down_Up
36	Irx3	Mmusculus-jolma2013-Irx3	6.76025724502652	0.0129989536150984	0.05	Major	Down_Up
37	Srebf1	M0188_1.02	0.911193054370725	0.0131978011630288	0.1375	Major	Down_Up
38	Gmeb1	SCI09/Gmeb1_pwm_primary.txt	0.599852689252714	0.0150835796152776	0.175	Major	Down_Up
39	Hic1	SCI09/Hic1_pwm_primary.txt	5.06631881633505	0.0154978516885901	0.125	Major	Down_Up
40	Obox1	Cell08/Obox1_3970.2_pwm.txt	5.78883043714382	0.0174892965138044	0.025	Major	Down_Up
41	Bhlhe40	M2266_1.02	1.02626533303207	0.0191572233816532	0.15	Major	Down_Up
42	Atf3	M0299_1.02	1.29485365144779	0.0192440687648788	0.1125	Major	Down_Up
43	Zfp161	SCI09/Zfp161_pwm_primary.txt	20.228799604436	0.0198145577568072	0.1625	Major	Down_Up
44	E2F3	SCI09/E2F3_pwm_primary.txt	3.82059247085431	0.0204693605928283	0.2125	Major	Down_Up
45	Pou2f2	Mmusculus-jolma2013-Pou2f2-2	6.79942937803392	0.0205415543583968	0.025	Major	Down_Up
46	Tcfap2a	Mmusculus-jolma2013-Tcfap2a-2	7.49526750719396	0.0205862231076129	0.1125	Major	Down_Up
47	Spi1	Spi1	25.9627693340481	0.0207557053835777	0.0625	Major	Down_Up
48	Mlx	M0181_1.02	1.24871958935876	0.0218067022743006	0.1125	Major	Down_Up
49	Tcfe3	M0174_1.02	1.20685335493982	0.0229645377062198	0.0875	Major	Down_Up
50	Atf1	M0295_1.02	0.698450308546614	0.0266027092305524	0.1375	Major	Down_Up
51	Mitf	M0208_1.02	1.29214387033691	0.027104294121175	0.0875	Major	Down_Up
52	EGR2	EGR2	116.420949778202	0.0275158544689762	0.1125	Major	Down_Up
53	Bhlhe40	M0204_1.02	1.29443330043467	0.0283636439176855	0.175	Major	Down_Up
54	NFYA	NFYA	10.5993503282808	0.0293235469571095	0.1125	Major	Down_Up
55	Pax5	Pax5	3.17645494219581	0.0295707616185065	0.2375	Major	Down_Up
56	Mtf1	SCI09/Mtf1_pwm_primary.txt	3.63185782949173	0.0297566093428687	0.05	Major	Down_Up
57	Nfe2l2	M1966_1.02	0.641630808203612	0.0309256985695683	0.1375	Major	Down_Up
58	Otx1	Cell08/Otx1_2325.1_pwm.txt	3.30372279291974	0.0327023707560143	0.05	Major	Down_Up
59	Atf7	M0309_1.02	0.878173059045242	0.0340327736409901	0.1125	Major	Down_Up
60	Klf1	Klf1	11.7591392129819	0.0366072531188819	0.225	Major	Down_Up
61	Vdr	Mmusculus-jolma2013-Vdr	2.57768978487673	0.0371346036078987	0.0125	Major	Down_Up
62	Hic1	Mmusculus-jolma2013-Hic1-2	1.83282705691136	0.0378889787153925	0.1125	Major	Down_Up
63	Tcfap2b	M0083_1.02	2.66729755745924	0.0397473929300945	0.225	Major	Down_Up
64	Zfp740	Mmusculus-jolma2013-Zfp740	11.5806342618516	0.0406520677671999	0.1375	Major	Down_Up
65	Egr1	SCI09/Egr1_pwm_primary.txt	18.9402373195099	0.0415040191908444	0.225	Major	Down_Up
66	Jundm2	SCI09/Jundm2_pwm_primary.txt	6.50784942591979	0.0429065602761125	0.0625	Major	Down_Up
67	Zic3	Mmusculus-jolma2013-Zic3	7.5769922260174	0.0436387653430161	0.025	Major	Down_Up
68	Atf1	SCI09/Atf1_pwm_primary.txt	6.15986470768764	0.0447321399299113	0.0875	Major	Down_Up
69	Ascl2	SCI09/Ascl2_pwm_primary.txt	5.93727644501506	0.0466672895919759	0.0875	Major	Down_Up
70	Sfpi1	SCI09/Sfpi1_pwm_primary.txt	2.93039724613895	0.0516531559335281	0.075	Major	Down_Up
71	Plagl1	SCI09/Plagl1_pwm_primary.txt	5.53302651716343	0.0519960119593112	0.2375	Major	Down_Up
72	Srebf1	M0187_1.02	0.88980544737291	0.0520619787656347	0.05	Major	Down_Up
73	Ascl2	Mmusculus-jolma2013-Ascl2	6.61420711867035	0.0532496934453325	0.1	Major	Down_Up
74	Id2	M0189_1.02	1.56290413758641	0.0592208749680198	0.0625	Major	Down_Up
75	Rfx1	Rfx1	21.1289927388635	0.0664348220120195	0.075	Major	Down_Up
76	Pitx1	Cell08/Pitx1_2312.1_pwm.txt	3.65764602207255	0.0686974418794176	0.0125	Major	Down_Up
77	Mycn	Mycn	2.09887259777587	0.0702140598861684	0.175	Major	Down_Up
78	Crem	M0319_1.02	0.862264624773344	0.0724493011407618	0.0875	Major	Down_Up
79	Arnt	Arnt	1.18716007509927	0.0730574340892685	0.075	Major	Down_Up
80	Arntl	M0220_1.02	1.68897441733352	0.0735759820961889	0.0625	Major	Down_Up
81	Tgif1	Cell08/Tgif1_2342.2_pwm.txt	3.5963698150016	0.0738419842159865	0.0875	Major	Down_Up
82	Tcf12	Tcf12	4.46961122083591	0.0758281263050276	0.1	Major	Down_Up
83	Ehf	SCI09/Ehf_pwm_primary.txt	2.36927752653781	0.0783952168753533	0.1	Major	Down_Up
84	Zic2	SCI09/Zic2_pwm_primary.txt	6.88267179688294	0.0784290487696839	0.3125	Major	Down_Up
85	Hoxb6	Cell08/Hoxb6_3428.2_pwm.txt	1.30035228370899	0.0793554216328855	0.0125	Major	Down_Up
86	Zic1	SCI09/Zic1_pwm_primary.txt	7.37795269898729	0.0823486894224836	0.2875	Major	Down_Up
87	Tgif2	Cell08/Tgif2_3451.1_pwm.txt	3.12733831534189	0.0830490074642344	0.0375	Major	Down_Up
88	Meis1	Cell08/Meis1_2335.1_pwm.txt	3.04548318591253	0.0840556758817703	0.0375	Major	Down_Up
89	Myod1	Myod1	5.08997011839599	0.084392516356159	0.1	Major	Down_Up
90	Ascl2	M0178_1.02	2.03683535711342	0.0874356772138345	0.1	Major	Down_Up
91	Nhlh2	M0216_1.02	2.03262873694956	0.0874779492898751	0.075	Major	Down_Up
92	Zfp740	SCI09/Zfp740_pwm_primary.txt	69.9091657775212	0.0889311925327824	0.0625	Major	Down_Up
93	Rfx2	Mmusculus-jolma2013-Rfx2	30.687324349541	0.0897533919788678	0.025	Major	Down_Up
94	Mlxip	M0211_1.02	1.42658025650196	0.0922207237524	0.0625	Major	Down_Up
95	Myog	Myog	4.46216704241944	0.0923446373202194	0.1	Major	Down_Up
96	Zic3	SCI09/Zic3_pwm_primary.txt	6.41258779700275	0.0933733876344318	0.3	Major	Down_Up
97	Egr1	Egr1	3.67219688261138	0.0999098498086608	0.325	Major	Down_Up
98	Tcfeb	M0193_1.02	1.36533527385874	0.100456773594899	0.0875	Major	Down_Up
99	Erg	Erg	6.53420634037269	0.100740503512251	0.0625	Major	Down_Up
100	Ets1	Ets1	8.75593486304366	0.10193445974116	0.0875	Major	Down_Up
1	Atf1	M0294_1.02	1.02902835631485	0.0000000941420289370204	0.198198198198198	Minor	Down_Up
2	Sohlh2	M0198_1.02	1.31610010743523	0.000000683408864384379	0.216216216216216	Minor	Down_Up
3	Hes1	M0191_1.02	1.89406109472805	0.000000847737891400612	0.252252252252252	Minor	Down_Up
4	Tcfl5	M0212_1.02	2.25234834340302	0.00000390502977332645	0.252252252252252	Minor	Down_Up
5	Hes5	M0215_1.02	2.08359393242323	0.00000496416289225633	0.225225225225225	Minor	Down_Up
6	Bhlhe41	M0206_1.02	1.27021755745066	0.0000355540645516957	0.189189189189189	Minor	Down_Up
7	Hes7	M0192_1.02	1.68409915371793	0.000295607890594551	0.234234234234234	Minor	Down_Up
8	Pax5	Pax5	5.01412890683442	0.00100639473536208	0.198198198198198	Minor	Down_Up
9	Tcfap2a	M0082_1.02	2.87494621471176	0.00143714833740914	0.252252252252252	Minor	Down_Up
10	Bhlhe40	M0205_1.02	0.995076974404841	0.00207647606760552	0.0990990990990991	Minor	Down_Up
11	Rfx3	SCI09/Rfx3_pwm_primary.txt	17.0891902033737	0.00221017413591181	0.0720720720720721	Minor	Down_Up
12	Tcfec	M0201_1.02	1.22292882495221	0.0023010490758824	0.0990990990990991	Minor	Down_Up
13	Tcfap2c	M0084_1.02	3.23744148003067	0.00230786925840443	0.27027027027027	Minor	Down_Up
14	Bhlhe40	M0204_1.02	1.56928324295014	0.00267214576172416	0.207207207207207	Minor	Down_Up
15	Zif268	NBT06/Zif268.pwm	13.2601432486484	0.00281724878589592	0.225225225225225	Minor	Down_Up
16	Tcfec	M0202_1.02	1.15860108172876	0.00321214516344275	0.0990990990990991	Minor	Down_Up
17	Zfp161	SCI09/Zfp161_pwm_primary.txt	34.4098143741945	0.00344028522223806	0.162162162162162	Minor	Down_Up
18	Mlx	M0182_1.02	1.20623227667203	0.00358939070718671	0.108108108108108	Minor	Down_Up
19	Hlf	Mmusculus-jolma2013-Hlf	4.44871883915667	0.00384121182414944	0.036036036036036	Minor	Down_Up
20	Mnt	M0175_1.02	1.16984819335895	0.00412513785272245	0.135135135135135	Minor	Down_Up
21	Hey2	M0183_1.02	1.64090614019268	0.00537242800565457	0.189189189189189	Minor	Down_Up
22	Gmeb1	SCI09/Gmeb1_pwm_primary.txt	0.61385614861939	0.00547998681589124	0.207207207207207	Minor	Down_Up
23	Clock	M0200_1.02	1.18106365643442	0.0055309551933609	0.108108108108108	Minor	Down_Up
24	Mlx	Mmusculus-jolma2013-Mlx	8.98499562925387	0.00632978308689219	0.036036036036036	Minor	Down_Up
25	NFYA	NFYA	15.2948054307583	0.00661499598576958	0.0630630630630631	Minor	Down_Up
26	Dbp	Mmusculus-jolma2013-Dbp	3.68288707116336	0.00699109565426522	0.027027027027027	Minor	Down_Up
27	Creb1	M0297_1.02	0.674756291586987	0.00745331225957347	0.0810810810810811	Minor	Down_Up
28.5	Pou5f1::Sox2	Pou5f1::Sox2	18.1961956490069	0.00843564482531749	0.045045045045045	Minor	Down_Up
28.5	Pou5f1	Pou5f1	18.1961956490069	0.00843564482531749	0.045045045045045	Minor	Down_Up
30	Max	M0223_1.02	1.18666767460243	0.00859072075899689	0.117117117117117	Minor	Down_Up
31	Zfp740	Mmusculus-jolma2013-Zfp740	13.5839595971951	0.00874935580980676	0.153153153153153	Minor	Down_Up
32	Arnt	M1839_1.02	0.784087233844682	0.00919590711250886	0.0900900900900901	Minor	Down_Up
33	Sp4	SCI09/Sp4_pwm_primary.txt	50.0385657993686	0.0101319281186459	0.144144144144144	Minor	Down_Up
34	Hic1	SCI09/Hic1_pwm_primary.txt	4.95687069413599	0.010840642863958	0.0720720720720721	Minor	Down_Up
35	Klf4	Klf4	21.6385697438858	0.0109668810647985	0.198198198198198	Minor	Down_Up
36	Srebf1	Mmusculus-jolma2013-Srebf1	8.96963674911391	0.0126315609242984	0.027027027027027	Minor	Down_Up
37	Mlx	M0181_1.02	1.20986187265773	0.0146134627375065	0.108108108108108	Minor	Down_Up
38	Srebf1	M0188_1.02	0.882780217654095	0.0147383298351323	0.0630630630630631	Minor	Down_Up
39	E2F2	SCI09/E2F2_pwm_primary.txt	2.54331621380216	0.0171097717169129	0.198198198198198	Minor	Down_Up
40	Max	M0221_1.02	1.22280172011939	0.0179581638980899	0.0810810810810811	Minor	Down_Up
41	Egr1	SCI09/Egr1_pwm_primary.txt	21.8771103238271	0.0200774692945359	0.207207207207207	Minor	Down_Up
42	Tcfap2e	M0085_1.02	2.26082640966755	0.0214678227534714	0.207207207207207	Minor	Down_Up
43	Egr1	Egr1	5.53055589080025	0.0215907368700405	0.225225225225225	Minor	Down_Up
44	Mitf	M0208_1.02	1.2370872082285	0.0221978627219687	0.0900900900900901	Minor	Down_Up
45	Tcfe3	M0174_1.02	1.13557532953847	0.022693792965441	0.108108108108108	Minor	Down_Up
46	Mlxip	M0211_1.02	1.84720906393756	0.0236745857898376	0.0720720720720721	Minor	Down_Up
47	Srebf1	M0187_1.02	0.894245817088412	0.0254106894680663	0.0540540540540541	Minor	Down_Up
48	Arnt::Ahr	Arnt::Ahr	1.06046788081629	0.0254934279116535	0.153153153153153	Minor	Down_Up
49	Arntl	M0220_1.02	2.15944664556827	0.0255804912219719	0.144144144144144	Minor	Down_Up
50	Bhlhe40	M2266_1.02	0.89797553183103	0.0282827379985142	0.0810810810810811	Minor	Down_Up
51	Tcfap2a	Mmusculus-jolma2013-Tcfap2a-3	8.71819849088291	0.0285166717243168	0.117117117117117	Minor	Down_Up
52	Tcfeb	M0193_1.02	1.70698089155594	0.0287403341653151	0.0990990990990991	Minor	Down_Up
53	Zfp740	SCI09/Zfp740_pwm_primary.txt	95.3145550622688	0.0296515967874014	0.117117117117117	Minor	Down_Up
54	Arnt	Arnt	1.30442048557772	0.0299335445854396	0.108108108108108	Minor	Down_Up
55	Id2	M0189_1.02	1.69579833504637	0.0299454837837522	0.0630630630630631	Minor	Down_Up
56	Msx3	Mmusculus-jolma2013-Msx3	5.46044811014632	0.0323711892825615	0.018018018018018	Minor	Down_Up
57	Atf1	SCI09/Atf1_pwm_primary.txt	6.57474625709524	0.0387337115824334	0.0540540540540541	Minor	Down_Up
58	Rfx4	SCI09/Rfx4_pwm_primary.txt	4.88611419799757	0.0390439701916512	0.0720720720720721	Minor	Down_Up
59	Osr2	SCI09/Osr2_pwm_primary.txt	3.16412854190753	0.0392435930854421	0.0540540540540541	Minor	Down_Up
60	E2F3	SCI09/E2F3_pwm_primary.txt	2.59832394024373	0.0393829402919974	0.18018018018018	Minor	Down_Up
61	Bhlhe40	Bhlhe40	3.08741137249956	0.0399256251777188	0.0900900900900901	Minor	Down_Up
62	Arnt	M0179_1.02	1.31293553861065	0.0411588941925684	0.0720720720720721	Minor	Down_Up
63	Xbp1	M0292_1.02	0.600568920924473	0.0419018253724519	0.0810810810810811	Minor	Down_Up
64	Klf7	SCI09/Klf7_pwm_primary.txt	21.4118929917394	0.0425348723017135	0.18018018018018	Minor	Down_Up
65	Nkx2-5 (var.2)	Nkx2-5 (var.2)	3.36300794118998	0.0426192883040431	0.108108108108108	Minor	Down_Up
66	Rfx1	Rfx1	29.047262624302	0.0434459717838465	0.045045045045045	Minor	Down_Up
67	Tcfap2b	M0083_1.02	2.47522714661401	0.0436588439360574	0.198198198198198	Minor	Down_Up
68	Rfxdc2	SCI09/Rfxdc2_pwm_primary.txt	2.8647193460241	0.0445551944118292	0.0900900900900901	Minor	Down_Up
69	Bhlhb2	Mmusculus-jolma2013-Bhlhb2	2.73017971115046	0.047915230692869	0.045045045045045	Minor	Down_Up
70	Jundm2	SCI09/Jundm2_pwm_primary.txt	5.81277053269896	0.049136001719328	0.0630630630630631	Minor	Down_Up
71	Foxj3	Mmusculus-jolma2013-Foxj3	1.16056009894235	0.0504032350456058	0.00900900900900901	Minor	Down_Up
72	Npas2	M0196_1.02	1.55161546179941	0.0531890513501823	0.0810810810810811	Minor	Down_Up
73	Bhlhb2	Mmusculus-jolma2013-Bhlhb2-2	2.26680861402948	0.0595665866405508	0.0720720720720721	Minor	Down_Up
74	Usf2	M0225_1.02	1.84915768889489	0.0599539893659378	0.0540540540540541	Minor	Down_Up
75	Max	M0222_1.02	1.08360046771197	0.0605801035297643	0.045045045045045	Minor	Down_Up
76	Egr1	Mmusculus-jolma2013-Egr1	13.5238709499775	0.0614553890303281	0.0810810810810811	Minor	Down_Up
77	Sox2	Sox2	2.54252226399133	0.0670724611387994	0.0900900900900901	Minor	Down_Up
78	Hic1	Mmusculus-jolma2013-Hic1-2	1.60719435091063	0.0692011670336229	0.135135135135135	Minor	Down_Up
79	Sox3	Sox3	5.54008040278251	0.0692204982476907	0.117117117117117	Minor	Down_Up
80	Mafb	Mmusculus-jolma2013-Mafb-3	2.08264893073284	0.0700289546433852	0.036036036036036	Minor	Down_Up
81	Hdx	Cell08/Hdx_3845.3_pwm.txt	1.46236574843842	0.0700757866867126	0.0720720720720721	Minor	Down_Up
82	Usf1	M0197_1.02	1.61751505753779	0.0762716737054104	0.0540540540540541	Minor	Down_Up
83	Crem	M0319_1.02	0.793263703625772	0.0765605165777113	0.036036036036036	Minor	Down_Up
84	Tcfap2a	SCI09/Tcfap2a_pwm_primary.txt	2.41590100919815	0.0781299464204443	0.144144144144144	Minor	Down_Up
85	Rfx2	Mmusculus-jolma2013-Rfx2	37.086680325389	0.0783061640120451	0.027027027027027	Minor	Down_Up
86	Hes2	M0199_1.02	1.06106324953699	0.0913089697772705	0.108108108108108	Minor	Down_Up
87	Srebf2	M0190_1.02	0.93168385839659	0.0945767467885711	0.0720720720720721	Minor	Down_Up
88	Zfx	Zfx	8.0981882027776	0.0962193049337133	0.117117117117117	Minor	Down_Up
89	Zfx	Zfx	8.02289848111885	0.0979674299661496	0.108108108108108	Minor	Down_Up
90	E2F3	E2F3	19.9887593961615	0.099866723306373	0.0720720720720721	Minor	Down_Up
91	Atf7	M0309_1.02	0.734034138962744	0.101673224853343	0.0810810810810811	Minor	Down_Up
92	Atf1	M0295_1.02	0.456376299858204	0.104405191047133	0.0810810810810811	Minor	Down_Up
93	Sox6	Sox6	3.16167234892858	0.1063469016032	0.108108108108108	Minor	Down_Up
94	Lhx8	Cell08/Lhx8_2247.2_pwm.txt	0.934982461088694	0.110251473471752	0.0810810810810811	Minor	Down_Up
95	Pou2f2	Cell08/Pou2f2_3748.1_pwm.txt	3.62464661176572	0.115248502063528	0.045045045045045	Minor	Down_Up
96	Sox2	Sox2	3.85358495759217	0.116034719335625	0.045045045045045	Minor	Down_Up
97	Nhlh2	M0216_1.02	1.87600542203743	0.116176347489353	0.144144144144144	Minor	Down_Up
98	Pou2f2	Mmusculus-jolma2013-Pou2f2-2	2.80378747861616	0.125443423357595	0.027027027027027	Minor	Down_Up
99	Pax2	Pax2	0.838000920625451	0.128424031440822	0.117117117117117	Minor	Down_Up
100	Gcm1	SCI09/Gcm1_pwm_primary.txt	0.853509623946263	0.128835763016851	0.153153153153153	Minor	Down_Up
1	Sohlh2	M0198_1.02	1.7324510454953	0.0000000000000121578553955549	0.302521008403361	Major	Flat_Up
2	Atf1	M0294_1.02	1.0413525529506	0.00000000000398354443557487	0.218487394957983	Major	Flat_Up
3	Hes1	M0191_1.02	2.50825384169505	0.0000000000119535478689765	0.378151260504202	Major	Flat_Up
4	Hes5	M0215_1.02	2.77371051757834	0.000000000540414962588099	0.352941176470588	Major	Flat_Up
5	Tcfap2a	M0082_1.02	4.94486348875754	0.000000000851642276395023	0.352941176470588	Major	Flat_Up
6	Bhlhe41	M0206_1.02	1.67410509978184	0.00000000121833120827119	0.210084033613445	Major	Flat_Up
7	Tcfap2c	M0084_1.02	5.90254162494826	0.0000000034928473501978	0.352941176470588	Major	Flat_Up
8	Tcfl5	M0212_1.02	3.00378044623008	0.00000000351399182193523	0.394957983193277	Major	Flat_Up
9	Tcfec	M0202_1.02	1.56767284664547	0.00000000496973159253119	0.142857142857143	Major	Flat_Up
10	Mlx	M0182_1.02	1.73571737160576	0.0000000355406608978648	0.168067226890756	Major	Flat_Up
11	Bhlhe40	M0205_1.02	1.18325157470776	0.0000000368546544573001	0.168067226890756	Major	Flat_Up
12	Tcfec	M0201_1.02	1.68314932148419	0.000000469101322070235	0.134453781512605	Major	Flat_Up
13	Max	M0223_1.02	1.57615105711886	0.000000535957071993864	0.168067226890756	Major	Flat_Up
14	Hes7	M0192_1.02	2.28168106425061	0.000000574965291217974	0.294117647058824	Major	Flat_Up
15	Tcfap2e	M0085_1.02	3.70654827752697	0.00000152412879085723	0.260504201680672	Major	Flat_Up
16	Clock	M0200_1.02	1.455595224794	0.00000308431447030216	0.151260504201681	Major	Flat_Up
17	Mitf	M0208_1.02	2.02441161196259	0.00000314063107736472	0.134453781512605	Major	Flat_Up
18	Mnt	M0175_1.02	1.55105017269509	0.00000335365532327531	0.168067226890756	Major	Flat_Up
19	Max	M0221_1.02	1.62245258194254	0.00000372239911983193	0.117647058823529	Major	Flat_Up
20	Tcfe3	M0174_1.02	1.786122999392	0.00000544305862022245	0.168067226890756	Major	Flat_Up
21	Bhlhe40	M0204_1.02	2.47100067667694	0.00000607449112947795	0.302521008403361	Major	Flat_Up
22	Xbp1	M0292_1.02	0.713014231799246	0.00000799341434510763	0.134453781512605	Major	Flat_Up
23	Mlx	M0181_1.02	1.86730106144846	0.00000839578370098424	0.117647058823529	Major	Flat_Up
24	Creb1	M0297_1.02	0.765680037185033	0.0000501664935740595	0.100840336134454	Major	Flat_Up
25	Klf4	Klf4	37.2517116390625	0.0000942781782247531	0.260504201680672	Major	Flat_Up
26	Hey2	M0183_1.02	2.24820852308099	0.000119884322866546	0.201680672268908	Major	Flat_Up
27	Max	M0222_1.02	1.42169728634091	0.000130378680572405	0.126050420168067	Major	Flat_Up
28	Srebf1	M0188_1.02	0.972239983831198	0.000169193462359918	0.109243697478992	Major	Flat_Up
29	Tcfap2b	M0083_1.02	3.82099478633475	0.000196727106702522	0.243697478991597	Major	Flat_Up
30	Tcfeb	M0193_1.02	3.20496654437612	0.00034869042367128	0.142857142857143	Major	Flat_Up
31	Gmeb1	SCI09/Gmeb1_pwm_primary.txt	0.76019825559969	0.000466195176576864	0.277310924369748	Major	Flat_Up
32	Sp4	SCI09/Sp4_pwm_primary.txt	85.5203596361998	0.000673734853255092	0.294117647058824	Major	Flat_Up
33	Klf7	SCI09/Klf7_pwm_primary.txt	46.1238931085171	0.00070548872701621	0.26890756302521	Major	Flat_Up
34	Arnt	Arnt	2.0278069050694	0.000761593493911251	0.151260504201681	Major	Flat_Up
35	Egr1	SCI09/Egr1_pwm_primary.txt	46.7608729491732	0.000826464786172555	0.252100840336134	Major	Flat_Up
36	Usf1	M0197_1.02	3.92904128293956	0.00093927902484948	0.109243697478992	Major	Flat_Up
37	Tcfap2a	Mmusculus-jolma2013-Tcfap2a	11.745320320411	0.00107317816491595	0.235294117647059	Major	Flat_Up
38	Arntl	M0220_1.02	4.02236633751573	0.00131479742234437	0.134453781512605	Major	Flat_Up
39	Arnt	M0179_1.02	1.96677452030068	0.00169539656453995	0.092436974789916	Major	Flat_Up
40	Usf2	M0225_1.02	4.15289831234711	0.00194537565649038	0.092436974789916	Major	Flat_Up
41	Elf5	Mmusculus-jolma2013-Elf5	2.93056889517399	0.00245446588181524	0.19327731092437	Major	Flat_Up
42	Plagl1	SCI09/Plagl1_pwm_primary.txt	12.7610637183264	0.00269998249368451	0.26890756302521	Major	Flat_Up
43	Srebf2	M0190_1.02	2.04270684339129	0.00305658303470888	0.168067226890756	Major	Flat_Up
44	Arnt::Ahr	Arnt::Ahr	1.23175294466708	0.0032136097841742	0.210084033613445	Major	Flat_Up
45	Bhlhb2	Mmusculus-jolma2013-Bhlhb2-2	6.13063854378807	0.00345175860633442	0.0588235294117647	Major	Flat_Up
46	E2F2	SCI09/E2F2_pwm_primary.txt	3.63216683655585	0.0037321905138077	0.369747899159664	Major	Flat_Up
47	Myc	Myc	3.29502203614281	0.00375560359832867	0.117647058823529	Major	Flat_Up
48	Spdef	SCI09/Spdef_pwm_primary.txt	3.26657783074528	0.00383101582701759	0.126050420168067	Major	Flat_Up
49	Zif268	NBT06/Zif268.pwm	11.377161412273	0.00426016353866073	0.26890756302521	Major	Flat_Up
50	Id2	M0189_1.02	2.35428540905548	0.00461188160573192	0.092436974789916	Major	Flat_Up
51	Bhlhe40	M2266_1.02	1.07315006889129	0.00468041100493619	0.092436974789916	Major	Flat_Up
52	Bhlhb2	Mmusculus-jolma2013-Bhlhb2	6.3643907043442	0.0048105229206767	0.0504201680672269	Major	Flat_Up
53	Srebf1	M0187_1.02	0.936796970942924	0.00509793762291444	0.092436974789916	Major	Flat_Up
54	GABPA	GABPA	11.2775705934963	0.00515153781805537	0.142857142857143	Major	Flat_Up
55	E2F3	E2F3	53.5899331573042	0.00575104112283851	0.210084033613445	Major	Flat_Up
56	Ehf	SCI09/Ehf_pwm_primary.txt	3.57612643392186	0.00653061006371524	0.176470588235294	Major	Flat_Up
57	Zfx	Zfx	16.9873852423363	0.0065502028099146	0.159663865546218	Major	Flat_Up
58	Tcfap2a	Mmusculus-jolma2013-Tcfap2a-2	8.279504274443	0.00660949490741431	0.235294117647059	Major	Flat_Up
59	Pax5	Pax5	3.66618958042183	0.00665623658363073	0.310924369747899	Major	Flat_Up
60	Zfx	Zfx	16.9805769163709	0.00670537931999811	0.168067226890756	Major	Flat_Up
61	NFYA	NFYA	14.4632585790794	0.00714090890765066	0.117647058823529	Major	Flat_Up
62	Myb	Myb	1.17899093732156	0.00717544338143513	0.134453781512605	Major	Flat_Up
63	Mlxip	M0211_1.02	2.23243082414793	0.00748583780598539	0.100840336134454	Major	Flat_Up
64	Egr1	Egr1	6.42860974846538	0.0104325674207304	0.252100840336134	Major	Flat_Up
65	Mycn	Mycn	3.06777905355155	0.0104796553438002	0.117647058823529	Major	Flat_Up
66	Meis1	Meis1	8.91149576602878	0.0108025858491594	0.092436974789916	Major	Flat_Up
67	Rfx1	Rfx1	67.0919333490858	0.0112797162132813	0.0420168067226891	Major	Flat_Up
68	Jundm2	SCI09/Jundm2_pwm_primary.txt	12.568444527283	0.0148635749155242	0.0504201680672269	Major	Flat_Up
69	Max	SCI09/Max_pwm_primary.txt	4.24257033471381	0.0158974149804976	0.0756302521008403	Major	Flat_Up
70	E2F3	SCI09/E2F3_pwm_primary.txt	3.70491832013214	0.0159140921144172	0.34453781512605	Major	Flat_Up
71	Tcfap2b	SCI09/Tcfap2b_pwm_primary.txt	5.60266989175026	0.016331034881735	0.176470588235294	Major	Flat_Up
72	Spi1	Spi1	23.891199876396	0.0167703717715623	0.109243697478992	Major	Flat_Up
73	Tcfap2e	SCI09/Tcfap2e_pwm_primary.txt	4.37400990384817	0.018030216590626	0.201680672268908	Major	Flat_Up
74	Zfp740	Mmusculus-jolma2013-Zfp740	11.8120779780255	0.0194749100088046	0.184873949579832	Major	Flat_Up
75	Atf7	M0309_1.02	0.856291024826133	0.0204851330889839	0.0756302521008403	Major	Flat_Up
76	Rfx4	SCI09/Rfx4_pwm_primary.txt	6.21212102424084	0.0225039474057297	0.0672268907563025	Major	Flat_Up
77	Mafb	Mmusculus-jolma2013-Mafb	2.21833305742511	0.0230052153908527	0.0588235294117647	Major	Flat_Up
78	Jdp2	M0303_1.02	1.3563110182926	0.0245209440472897	0.0672268907563025	Major	Flat_Up
79	Mlx	Mmusculus-jolma2013-Mlx	4.5176320503736	0.0262379562255078	0.0588235294117647	Major	Flat_Up
80	Zfp128	SCI09/Zfp128_pwm_primary.txt	0.889623606366591	0.0268007040038599	0.0588235294117647	Major	Flat_Up
81	Atf1	SCI09/Atf1_pwm_primary.txt	7.920364995196	0.028090245484781	0.0588235294117647	Major	Flat_Up
82	Srebf1	Mmusculus-jolma2013-Srebf1	5.61071416708179	0.0298135073305331	0.0504201680672269	Major	Flat_Up
83	Tcfap2a	SCI09/Tcfap2a_pwm_primary.txt	2.83751378387706	0.0320421649642512	0.184873949579832	Major	Flat_Up
84	Bhlhe40	Bhlhe40	3.19808043095069	0.0321142327649959	0.100840336134454	Major	Flat_Up
85	Zbtb7b	SCI09/Zbtb7b_pwm_primary.txt	3.24772057008831	0.0322700722875754	0.100840336134454	Major	Flat_Up
86	Zfp281	SCI09/Zfp281_pwm_primary.txt	635.634827201128	0.0324493593105465	0.092436974789916	Major	Flat_Up
87	Pax2	Pax2	0.881836931683763	0.0325604811470608	0.142857142857143	Major	Flat_Up
88	Crem	M0319_1.02	1.05667229201536	0.0350484879304133	0.0504201680672269	Major	Flat_Up
89	Myb	SCI09/Myb_pwm_primary.txt	0.738492027413182	0.0378169262213361	0.0588235294117647	Major	Flat_Up
90	Egr1	Mmusculus-jolma2013-Egr1	17.88554111629	0.0388086253384715	0.0840336134453782	Major	Flat_Up
91	Tcfap2c	SCI09/Tcfap2c_pwm_primary.txt	2.85010630893551	0.041289516136044	0.168067226890756	Major	Flat_Up
92	Zfp161	SCI09/Zfp161_pwm_primary.txt	12.5484094456138	0.044819222852626	0.176470588235294	Major	Flat_Up
93	Zfp740	SCI09/Zfp740_pwm_primary.txt	82.0884127170985	0.0450299064471802	0.0588235294117647	Major	Flat_Up
94	Rfx2	Mmusculus-jolma2013-Rfx2-2	52.8364595871472	0.0463143598801586	0.0168067226890756	Major	Flat_Up
95	Erg	Erg	7.14600151769205	0.0472377881392144	0.126050420168067	Major	Flat_Up
96	Mybl1	SCI09/Mybl1_pwm_primary.txt	0.697720716083467	0.047440951088791	0.0504201680672269	Major	Flat_Up
97	Ets1	Ets1	10.5330962173863	0.049350473988272	0.159663865546218	Major	Flat_Up
98	Tcfap2a	Mmusculus-jolma2013-Tcfap2a-3	6.66610924246681	0.0512366923884192	0.184873949579832	Major	Flat_Up
99	Atf1	M0295_1.02	0.531782866566541	0.0532168373937616	0.117647058823529	Major	Flat_Up
100	Irf5	SCI09/Irf5_pwm_primary.txt	1.40590398547254	0.0556587917242667	0.0336134453781513	Major	Flat_Up
1	Sohlh2	M0198_1.02	1.28256795850722	0.0000000638355543879852	0.168918918918919	Minor	Flat_Up
2	Atf1	M0294_1.02	1.01942470532765	0.00000103374002638909	0.155405405405405	Minor	Flat_Up
3	Hes1	M0191_1.02	1.69771586673541	0.00000105798797706117	0.216216216216216	Minor	Flat_Up
4	Tcfl5	M0212_1.02	1.94787191244549	0.00000435856257273705	0.277027027027027	Minor	Flat_Up
5	Hes5	M0215_1.02	1.79987555345818	0.00001389764164716	0.243243243243243	Minor	Flat_Up
6	Hes7	M0192_1.02	1.64006008627899	0.0000748003009408314	0.202702702702703	Minor	Flat_Up
7	Tcfap2c	M0084_1.02	3.58551611681543	0.0000805023011032392	0.25	Minor	Flat_Up
8	Tcfap2a	M0082_1.02	3.01731776048244	0.000107999833782569	0.256756756756757	Minor	Flat_Up
9	Myb	Myb	1.47396762893716	0.000152954621007086	0.121621621621622	Minor	Flat_Up
10	Klf4	Klf4	28.4694718751127	0.000423120341970888	0.209459459459459	Minor	Flat_Up
11	Tcfap2e	M0085_1.02	2.54215429311793	0.00141808810195504	0.22972972972973	Minor	Flat_Up
12	Bhlhe41	M0206_1.02	1.02008982755509	0.00178893223307903	0.121621621621622	Minor	Flat_Up
13	Max	M0223_1.02	1.18417994337922	0.0033485640065007	0.114864864864865	Minor	Flat_Up
14	Creb1	M0297_1.02	0.667367943119477	0.0038756962086643	0.0878378378378378	Minor	Flat_Up
15	Myb	Myb	4.06473365821252	0.00442781246658851	0.0675675675675676	Minor	Flat_Up
16	Mlx	M0182_1.02	1.11522518007416	0.00708979311550074	0.101351351351351	Minor	Flat_Up
17	Sp4	SCI09/Sp4_pwm_primary.txt	46.0705738834091	0.00829869705622277	0.182432432432432	Minor	Flat_Up
18	Bhlhe40	M2266_1.02	0.933384241984566	0.0106222071188468	0.0878378378378378	Minor	Flat_Up
19	Max	M0221_1.02	1.20674584602779	0.0112631941922756	0.108108108108108	Minor	Flat_Up
20	Rfx4	SCI09/Rfx4_pwm_primary.txt	7.55156048170531	0.0115352638498804	0.027027027027027	Minor	Flat_Up
21	Zfx	Zfx	12.8614681919143	0.014491664509315	0.148648648648649	Minor	Flat_Up
22	Zfx	Zfx	12.8887181777604	0.0146298507517562	0.141891891891892	Minor	Flat_Up
23	Myog	Myog	5.34668239509863	0.0173705201960348	0.101351351351351	Minor	Flat_Up
24	Tcfap2b	M0083_1.02	2.56475150740307	0.0181484459972148	0.209459459459459	Minor	Flat_Up
25	Ascl2	Mmusculus-jolma2013-Ascl2	7.60533911558562	0.0183422659474624	0.108108108108108	Minor	Flat_Up
26	Mafb	Mmusculus-jolma2013-Mafb-3	6.09864564559405	0.0187328713864357	0.0135135135135135	Minor	Flat_Up
27	Klf7	SCI09/Klf7_pwm_primary.txt	23.3175345296902	0.0197386212196291	0.195945945945946	Minor	Flat_Up
28	Tcf3	Tcf3	6.3159370739928	0.020342468913971	0.101351351351351	Minor	Flat_Up
29	Arnt::Ahr	Arnt::Ahr	1.02638924395068	0.0205238288682348	0.148648648648649	Minor	Flat_Up
30	Ascl2	M0178_1.02	2.10065560265974	0.0212868724469454	0.155405405405405	Minor	Flat_Up
31	Tcfec	M0202_1.02	1.04534555315573	0.0214749595244081	0.0472972972972973	Minor	Flat_Up
32	Tcf3	M0184_1.02	2.48205063857291	0.0230492976351173	0.148648648648649	Minor	Flat_Up
33	Clock	M0200_1.02	1.07769156211232	0.0233109824262183	0.0945945945945946	Minor	Flat_Up
34	Tcf4	M0219_1.02	1.85344049461637	0.0236410084634044	0.148648648648649	Minor	Flat_Up
35	Egr1	Egr1	4.86848111125826	0.0240228794036925	0.209459459459459	Minor	Flat_Up
36	Klf1	Klf1	10.6616327206215	0.0247328699195025	0.128378378378378	Minor	Flat_Up
37	Atf1	SCI09/Atf1_pwm_primary.txt	7.95115876194962	0.0259469733227956	0.0337837837837838	Minor	Flat_Up
38	Zif268	NBT06/Zif268.pwm	5.86259953038345	0.0281457985990855	0.243243243243243	Minor	Flat_Up
39	Atf1	M0295_1.02	0.569446477940794	0.0286215562587467	0.101351351351351	Minor	Flat_Up
40	Hey2	M0183_1.02	1.24869305387845	0.0302364906152698	0.121621621621622	Minor	Flat_Up
41	Pax5	Pax5	2.59608548888986	0.0328133288722414	0.202702702702703	Minor	Flat_Up
42	Elf5	Mmusculus-jolma2013-Elf5	2.15101765594617	0.0336495168477876	0.114864864864865	Minor	Flat_Up
43	Tcf12	Tcf12	4.58396123814696	0.0340553447234186	0.101351351351351	Minor	Flat_Up
44	Gmeb1	SCI09/Gmeb1_pwm_primary.txt	0.453909319823815	0.0365680761560695	0.195945945945946	Minor	Flat_Up
45	Mnt	M0175_1.02	0.97859795062455	0.038291727388502	0.108108108108108	Minor	Flat_Up
46	Egr1	SCI09/Egr1_pwm_primary.txt	16.1065978351412	0.0400332346266761	0.155405405405405	Minor	Flat_Up
47	Plagl1	SCI09/Plagl1_pwm_primary.txt	5.17465965476788	0.0415405134374627	0.155405405405405	Minor	Flat_Up
48	Zfp740	Mmusculus-jolma2013-Zfp740	9.93386522308601	0.0416628515815116	0.128378378378378	Minor	Flat_Up
49	Tcf3	M0186_1.02	2.14738200188905	0.042253453834891	0.162162162162162	Minor	Flat_Up
50	Myb	SCI09/Myb_pwm_primary.txt	0.662143168053222	0.0429236079088355	0.0540540540540541	Minor	Flat_Up
51	Tcf3	M0185_1.02	1.85003853652699	0.0436695648218099	0.128378378378378	Minor	Flat_Up
52	E2F2	SCI09/E2F2_pwm_primary.txt	1.75787050158208	0.0437279740330615	0.209459459459459	Minor	Flat_Up
53	E2F3	E2F3	26.2290443203512	0.0437829424151358	0.121621621621622	Minor	Flat_Up
54	GABPA	GABPA	5.56470600477443	0.0441261068651569	0.0810810810810811	Minor	Flat_Up
55	Zfp161	SCI09/Zfp161_pwm_primary.txt	11.4966444997166	0.0486900596694061	0.0945945945945946	Minor	Flat_Up
56	Ascl2	SCI09/Ascl2_pwm_primary.txt	4.91218641399597	0.0512267155670804	0.121621621621622	Minor	Flat_Up
57	Elk3	Mmusculus-jolma2013-Elk3	3.65940799144678	0.0540847762551693	0.0540540540540541	Minor	Flat_Up
58	Mybl1	SCI09/Mybl1_pwm_primary.txt	0.610597780867777	0.0579987907220708	0.0540540540540541	Minor	Flat_Up
59	Klf12	Mmusculus-jolma2013-Klf12	16.9102986970211	0.0602032355697058	0.0743243243243243	Minor	Flat_Up
60	Crem	M0319_1.02	0.812695437313424	0.0619007446772178	0.027027027027027	Minor	Flat_Up
61	Jdp2	M0303_1.02	1.05924166811907	0.0621784151064148	0.0675675675675676	Minor	Flat_Up
62	Tcfec	M0201_1.02	0.952694090954066	0.0641550791325702	0.0810810810810811	Minor	Flat_Up
63	Ehf	SCI09/Ehf_pwm_primary.txt	2.13885933718088	0.0714019745581367	0.101351351351351	Minor	Flat_Up
64	Rfx3	SCI09/Rfx3_pwm_primary.txt	2.99645230846938	0.0719418129942977	0.0540540540540541	Minor	Flat_Up
65	Rfxdc2	SCI09/Rfxdc2_pwm_primary.txt	2.16311910145235	0.073483955609803	0.0878378378378378	Minor	Flat_Up
66	Myf6	SCI09/Myf6_pwm_primary.txt	2.79104381105052	0.0749314791077158	0.148648648648649	Minor	Flat_Up
67	Jundm2	SCI09/Jundm2_pwm_primary.txt	4.20485906079311	0.0753548895736153	0.0202702702702703	Minor	Flat_Up
68	Atf7	M0309_1.02	0.731378244106593	0.0785788321191949	0.0405405405405405	Minor	Flat_Up
69	Figla	M0203_1.02	1.75702724765604	0.079554239250707	0.155405405405405	Minor	Flat_Up
70	Rfx2	Mmusculus-jolma2013-Rfx2	37.727574060864	0.0795811347818044	0.027027027027027	Minor	Flat_Up
71	Tcfap2a	Mmusculus-jolma2013-Tcfap2a	4.09225270621993	0.0798324287933883	0.182432432432432	Minor	Flat_Up
72	Srebf1	M0188_1.02	0.821007649425879	0.0829491912235298	0.0945945945945946	Minor	Flat_Up
73	Mycn	Mycn	1.74268069762404	0.0847733573532871	0.0878378378378378	Minor	Flat_Up
74	Mtf1	SCI09/Mtf1_pwm_primary.txt	1.66768951785646	0.0863268551323654	0.0945945945945946	Minor	Flat_Up
75	Homez	Cell08/Homez_1063.2_pwm.txt	1.6065031455903	0.0863917564487251	0.0608108108108108	Minor	Flat_Up
76	Zic3	SCI09/Zic3_pwm_primary.txt	6.96214871748438	0.0880073924130868	0.209459459459459	Minor	Flat_Up
77	Zbtb12	SCI09/Zbtb12_pwm_primary.txt	2.85143701897226	0.0902457089354907	0.027027027027027	Minor	Flat_Up
78	Nhlh2	M0216_1.02	1.87422540580657	0.0904720081389329	0.135135135135135	Minor	Flat_Up
79	Bhlhe40	M0204_1.02	0.954882486320079	0.0926063766846383	0.101351351351351	Minor	Flat_Up
80	Rfx2	Mmusculus-jolma2013-Rfx2-2	26.6119034479246	0.0935986279071164	0.00675675675675676	Minor	Flat_Up
81	Tcfap2a	Mmusculus-jolma2013-Tcfap2a-2	4.14097051732292	0.0950826794085198	0.168918918918919	Minor	Flat_Up
82	Rxra	Mmusculus-jolma2013-Rxra	14.3178009116679	0.0956297223932239	0.00675675675675676	Minor	Flat_Up
83	Pitx3	Cell08/Pitx3_3497.2_pwm.txt	1.24660467417821	0.0988204993959395	0.0878378378378378	Minor	Flat_Up
84	Zic1	SCI09/Zic1_pwm_primary.txt	6.36403585338761	0.101066465439001	0.209459459459459	Minor	Flat_Up
85	Rfx1	Rfx1	15.0844569364472	0.103075691234401	0.0540540540540541	Minor	Flat_Up
86	Zic2	SCI09/Zic2_pwm_primary.txt	5.56689908885419	0.104722886567941	0.216216216216216	Minor	Flat_Up
87	Tcfe2a	SCI09/Tcfe2a_pwm_primary.txt	2.00918451492613	0.105021956482475	0.0810810810810811	Minor	Flat_Up
88	Rhox11	Cell08/Rhox11_1765.2_pwm.txt	1.04602357935766	0.105169116719915	0.0608108108108108	Minor	Flat_Up
89	Myod1	Myod1	4.3010297459007	0.109154913514398	0.121621621621622	Minor	Flat_Up
90	Creb5	Mmusculus-jolma2013-Creb5	2.27303309981672	0.112601865443171	0.0135135135135135	Minor	Flat_Up
91	Tcf12	M0207_1.02	1.77991283992672	0.119336654118668	0.135135135135135	Minor	Flat_Up
92	Rhox11	Cell08/Rhox11_2205.1_pwm.txt	1.04407034102329	0.119605200031549	0.0608108108108108	Minor	Flat_Up
93	Tcfe3	M0174_1.02	0.936907762303885	0.120466916225549	0.0810810810810811	Minor	Flat_Up
94	Myc	Myc	1.46721648112395	0.121289165583934	0.0743243243243243	Minor	Flat_Up
95	E2F3	SCI09/E2F3_pwm_primary.txt	1.42338741943999	0.12215605895559	0.189189189189189	Minor	Flat_Up
96	Gabpa	SCI09/Gabpa_pwm_primary.txt	2.01441891048536	0.127039175420338	0.0608108108108108	Minor	Flat_Up
97	Egr3	Mmusculus-jolma2013-Egr3	1.95222792583649	0.128053852312075	0.0405405405405405	Minor	Flat_Up
98	Bhlhb2	Mmusculus-jolma2013-Bhlhb2	1.54894793782768	0.138196887484392	0.00675675675675676	Minor	Flat_Up
99	Id2	M0189_1.02	1.09756273391674	0.139194015883043	0.027027027027027	Minor	Flat_Up
100	Bhlhb2	Mmusculus-jolma2013-Bhlhb2-2	1.43964616974328	0.14066314140859	0.00675675675675676	Minor	Flat_Up
1	Atf1	M0294_1.02	1.05279126808551	1.41951553607514e-27	0.210526315789474	Major	Flat_Down
2	Hes1	M0191_1.02	2.78888703438779	2.55362149240043e-22	0.392344497607655	Major	Flat_Down
3	Sohlh2	M0198_1.02	1.64714057480503	2.15653357935538e-21	0.239234449760766	Major	Flat_Down
4	Tcfl5	M0212_1.02	3.31123361185971	3.23641289836092e-16	0.411483253588517	Major	Flat_Down
5	Hes5	M0215_1.02	2.79372129016483	4.20304486783304e-16	0.30622009569378	Major	Flat_Down
6	Tcfap2a	M0082_1.02	4.67898145330683	0.0000000000000304929845141747	0.37799043062201	Major	Flat_Down
7	Tcfap2c	M0084_1.02	5.50266277957489	0.000000000000472067728158349	0.411483253588517	Major	Flat_Down
8	Hes7	M0192_1.02	2.5633325252489	0.00000000000118191678900316	0.334928229665072	Major	Flat_Down
9	Bhlhe41	M0206_1.02	1.51405928051045	0.00000000000181844115825079	0.22488038277512	Major	Flat_Down
10	Max	M0223_1.02	1.5211731765204	0.000000000862611795496509	0.181818181818182	Major	Flat_Down
11	Klf4	Klf4	53.7053739171419	0.0000000011500503862446	0.330143540669856	Major	Flat_Down
12	Arnt::Ahr	Arnt::Ahr	1.78781150862376	0.00000000208695069357154	0.267942583732057	Major	Flat_Down
13	Tcfap2e	M0085_1.02	3.53894262698518	0.00000000354501226441671	0.296650717703349	Major	Flat_Down
14	Clock	M0200_1.02	1.43350638506385	0.00000000400494673688754	0.129186602870813	Major	Flat_Down
15	Mlx	M0182_1.02	1.4760563099192	0.0000000143437074506567	0.162679425837321	Major	Flat_Down
16	Tcfec	M0202_1.02	1.31139569745058	0.000000064398526294411	0.0956937799043062	Major	Flat_Down
17	Max	M0221_1.02	1.51290705635491	0.000000139544505689019	0.138755980861244	Major	Flat_Down
18	Gmeb1	SCI09/Gmeb1_pwm_primary.txt	0.901239674760896	0.000000319332107046219	0.291866028708134	Major	Flat_Down
19	Tcfec	M0201_1.02	1.40679276085019	0.000000337831423453182	0.100478468899522	Major	Flat_Down
20	Creb1	M0297_1.02	0.751986405530295	0.000000573376525771435	0.119617224880383	Major	Flat_Down
21	Xbp1	M0292_1.02	0.677207534104843	0.0000013597988697597	0.124401913875598	Major	Flat_Down
22	Bhlhe40	M0205_1.02	1.03464699140843	0.00000185059339199355	0.124401913875598	Major	Flat_Down
23	Klf7	SCI09/Klf7_pwm_primary.txt	58.8441461489753	0.00000258804894174881	0.311004784688995	Major	Flat_Down
24	Mnt	M0175_1.02	1.2851849666135	0.00000703262485107603	0.148325358851675	Major	Flat_Down
25	E2F2	SCI09/E2F2_pwm_primary.txt	6.64970475275193	0.00000740160531689389	0.325358851674641	Major	Flat_Down
26	Egr1	SCI09/Egr1_pwm_primary.txt	62.8883068826234	0.0000079671684737075	0.291866028708134	Major	Flat_Down
27	Hey2	M0183_1.02	1.98012610911006	0.0000142964483662194	0.196172248803828	Major	Flat_Down
28	Sp4	SCI09/Sp4_pwm_primary.txt	95.6317720316567	0.0000171826006983205	0.301435406698565	Major	Flat_Down
29	Egr1	Egr1	11.9401225439987	0.000020872013575675	0.320574162679426	Major	Flat_Down
30	Zfx	Zfx	29.7135784721515	0.0000213314096709314	0.167464114832536	Major	Flat_Down
31	Zfx	Zfx	29.453934836006	0.0000215906636254155	0.167464114832536	Major	Flat_Down
32	Tcfap2b	M0083_1.02	3.45339765712414	0.0000253489399794456	0.263157894736842	Major	Flat_Down
33	Bhlhe40	M0204_1.02	1.6873366224209	0.0000318527966048889	0.148325358851675	Major	Flat_Down
34	Mitf	M0208_1.02	1.49780246154591	0.0000423494512464614	0.0956937799043062	Major	Flat_Down
35	Tcfe3	M0174_1.02	1.3619437056492	0.0000468424770715692	0.0909090909090909	Major	Flat_Down
36	Pax5	Pax5	4.75382528349832	0.0000604626185462075	0.263157894736842	Major	Flat_Down
37	Srebf1	M0188_1.02	0.925314516093305	0.0000662446260532492	0.0813397129186603	Major	Flat_Down
38	Mlx	M0181_1.02	1.34742638628668	0.000172435090442046	0.0813397129186603	Major	Flat_Down
39	Max	M0222_1.02	1.25361529453416	0.000203890836977851	0.0717703349282297	Major	Flat_Down
40	NFYA	NFYA	21.2139434566843	0.000233822175572413	0.162679425837321	Major	Flat_Down
41	E2F3	SCI09/E2F3_pwm_primary.txt	7.46731036717621	0.000455267292675174	0.277511961722488	Major	Flat_Down
42	GABPA	GABPA	12.978907351188	0.000517735420751252	0.162679425837321	Major	Flat_Down
43	Elf5	Mmusculus-jolma2013-Elf5	2.69988177159826	0.000627634863272647	0.191387559808612	Major	Flat_Down
44	E2F3	E2F3	62.670574843805	0.000653292710927889	0.196172248803828	Major	Flat_Down
45	Tcfeb	M0193_1.02	2.19853822486342	0.000770244633447773	0.0813397129186603	Major	Flat_Down
46	Zif268	NBT06/Zif268.pwm	11.5993701959659	0.000907984397570405	0.229665071770335	Major	Flat_Down
47	Plagl1	SCI09/Plagl1_pwm_primary.txt	10.4435361375393	0.00145909166398759	0.23444976076555	Major	Flat_Down
48	Srebf1	M0187_1.02	0.908121700610099	0.00192153957337036	0.076555023923445	Major	Flat_Down
49	Arntl	M0220_1.02	2.68556247693129	0.0022285132670512	0.0669856459330144	Major	Flat_Down
50	Tcfap2a	Mmusculus-jolma2013-Tcfap2a	7.26346386525588	0.00290624070366132	0.291866028708134	Major	Flat_Down
51	Mycn	Mycn	2.91481656773954	0.00341733468444436	0.157894736842105	Major	Flat_Down
52	Usf1	M0197_1.02	2.40322303430901	0.00361566988055494	0.0669856459330144	Major	Flat_Down
53	Usf2	M0225_1.02	2.75096827113274	0.00366634570611829	0.0430622009569378	Major	Flat_Down
54	Atf1	M0295_1.02	0.671915625327326	0.00424954368340155	0.119617224880383	Major	Flat_Down
55	Zfp161	SCI09/Zfp161_pwm_primary.txt	22.7726482726266	0.00432956628278001	0.186602870813397	Major	Flat_Down
56	Arnt	Arnt	1.34878999176514	0.00534752044228564	0.0861244019138756	Major	Flat_Down
57	Rfx4	SCI09/Rfx4_pwm_primary.txt	8.33827411237604	0.00539202024493683	0.0956937799043062	Major	Flat_Down
58	Ehf	SCI09/Ehf_pwm_primary.txt	2.90201185336312	0.00604237212037986	0.162679425837321	Major	Flat_Down
59	Id2	M0189_1.02	1.76293706268675	0.00678743011417208	0.062200956937799	Major	Flat_Down
60	Myb	Myb	1.01052259625941	0.0083201865087223	0.0909090909090909	Major	Flat_Down
61	Sfpi1	SCI09/Sfpi1_pwm_primary.txt	2.90842369492813	0.00901171068380175	0.157894736842105	Major	Flat_Down
62	Rfxdc2	SCI09/Rfxdc2_pwm_primary.txt	3.90300071984641	0.0095019199631071	0.114832535885167	Major	Flat_Down
63	Spdef	SCI09/Spdef_pwm_primary.txt	2.01684888094938	0.0097079285469163	0.157894736842105	Major	Flat_Down
64	Pax2	Pax2	0.877300452796294	0.00987479176532146	0.124401913875598	Major	Flat_Down
65	Bhlhb2	Mmusculus-jolma2013-Bhlhb2-2	3.40115091418097	0.0101784672145783	0.0239234449760766	Major	Flat_Down
66	Bhlhb2	Mmusculus-jolma2013-Bhlhb2	3.82293406799597	0.0104768497633009	0.0239234449760766	Major	Flat_Down
67	Tcfap2a	Mmusculus-jolma2013-Tcfap2a-2	5.97502958590016	0.0109817294186395	0.220095693779904	Major	Flat_Down
68	Klf12	Mmusculus-jolma2013-Klf12	32.4771422594508	0.011002444072326	0.114832535885167	Major	Flat_Down
69	Egr1	Mmusculus-jolma2013-Egr1	26.7427352409635	0.0131663680106133	0.157894736842105	Major	Flat_Down
70	Myc	Myc	2.11568274849736	0.0136336938932043	0.0956937799043062	Major	Flat_Down
71	Egr3	Mmusculus-jolma2013-Egr3	11.0964524074728	0.0141939265586152	0.129186602870813	Major	Flat_Down
72	Rfx1	Rfx1	47.7642486751201	0.0162480416113488	0.062200956937799	Major	Flat_Down
73	Tcfap2a	SCI09/Tcfap2a_pwm_primary.txt	2.67825927565365	0.0171011162020228	0.191387559808612	Major	Flat_Down
74	Bhlhe40	Bhlhe40	2.92375138842258	0.0212555028334046	0.0478468899521531	Major	Flat_Down
75	Mlxip	M0211_1.02	1.53210788173127	0.0231676634139939	0.062200956937799	Major	Flat_Down
76	Zic3	Mmusculus-jolma2013-Zic3	12.4539505710601	0.024335494353691	0.062200956937799	Major	Flat_Down
77	Uncx	Mmusculus-jolma2013-Uncx	3.04462298901868	0.0284159268619171	0.00956937799043062	Major	Flat_Down
78	Arnt	M0179_1.02	1.16080697555103	0.0375749283565088	0.0574162679425837	Major	Flat_Down
79	Srebf2	M0190_1.02	0.978754937636093	0.0458109681203823	0.105263157894737	Major	Flat_Down
80	Tcfap2a	Mmusculus-jolma2013-Tcfap2a-3	5.83435426106955	0.0509742647128269	0.186602870813397	Major	Flat_Down
81	Spic	Mmusculus-jolma2013-Spic	8.93950183546262	0.0511887945624842	0.0287081339712919	Major	Flat_Down
82	Rfx3	SCI09/Rfx3_pwm_primary.txt	3.40240805188485	0.0522980410244274	0.0813397129186603	Major	Flat_Down
83	Zfp691	SCI09/Zfp691_pwm_primary.txt	4.43930207026885	0.0555386891514106	0.0574162679425837	Major	Flat_Down
84	Mycn	Mycn	1.92124497149073	0.0571428467148428	0.0478468899521531	Major	Flat_Down
85	Alx1	Mmusculus-jolma2013-Alx1-2	3.11088959832576	0.0588373241759522	0.00956937799043062	Major	Flat_Down
86	Tcfap2e	SCI09/Tcfap2e_pwm_primary.txt	2.93194500915686	0.0628389775000096	0.172248803827751	Major	Flat_Down
87	Bhlhe40	M2266_1.02	0.729807450323279	0.0633749925139001	0.105263157894737	Major	Flat_Down
88	Tcfap2b	SCI09/Tcfap2b_pwm_primary.txt	3.23577581394913	0.0641264793550274	0.172248803827751	Major	Flat_Down
89	Klf1	Klf1	8.01400357926508	0.0644768499460058	0.220095693779904	Major	Flat_Down
90	Elk3	Mmusculus-jolma2013-Elk3	3.02987439323335	0.0708117525491129	0.119617224880383	Major	Flat_Down
91	Srebf1	Mmusculus-jolma2013-Srebf1	3.12895191633778	0.0717465101477891	0.0143540669856459	Major	Flat_Down
92	Gcm1	SCI09/Gcm1_pwm_primary.txt	0.896508366510934	0.0755832273544652	0.181818181818182	Major	Flat_Down
93	Mlx	Mmusculus-jolma2013-Mlx	2.31099606311066	0.0771272495218372	0.0239234449760766	Major	Flat_Down
94	NF-kappaB	NF-kappaB	2.65955899819682	0.0798303560204625	0.0574162679425837	Major	Flat_Down
95	Nkx1-1	Cell08/Nkx1-1_3856.3_pwm.txt	0.976491913689813	0.0834558951220015	0.0861244019138756	Major	Flat_Down
96	Zic1	SCI09/Zic1_pwm_primary.txt	7.04734789797702	0.0860595042442378	0.296650717703349	Major	Flat_Down
97	Zfp740	Mmusculus-jolma2013-Zfp740	8.3281848715327	0.0861855905479376	0.105263157894737	Major	Flat_Down
98	Tcfap2c	SCI09/Tcfap2c_pwm_primary.txt	2.17455006427479	0.0879651969606814	0.15311004784689	Major	Flat_Down
99	Hoxb8	Cell08/Hoxb8_3780.2_pwm.txt	1.73020817775834	0.0894299596970947	0.0191387559808612	Major	Flat_Down
100	Pou2f2	Mmusculus-jolma2013-Pou2f2-2	2.96523845761921	0.0913628847690496	0.0239234449760766	Major	Flat_Down
1	Sohlh2	M0198_1.02	1.30978733874722	0.000000000000383077203041129	0.189723320158103	Minor	Flat_Down
2	Tcfap2c	M0084_1.02	4.56178201731275	0.0000000000323808967711363	0.284584980237154	Minor	Flat_Down
3	Tcfap2a	M0082_1.02	3.75682286542476	0.0000000000382343662560296	0.280632411067194	Minor	Flat_Down
4	Hes1	M0191_1.02	1.63553561532738	0.00000000306903094143986	0.193675889328063	Minor	Flat_Down
5	Tcfl5	M0212_1.02	1.9671606205556	0.00000000363535010074165	0.25296442687747	Minor	Flat_Down
6	Hes5	M0215_1.02	1.7936568483814	0.0000000349340637692272	0.209486166007905	Minor	Flat_Down
7	Tcfec	M0202_1.02	1.26594198891104	0.0000000560801499985637	0.0988142292490119	Minor	Flat_Down
8	Bhlhe41	M0206_1.02	1.19309226894242	0.0000000579654007134005	0.158102766798419	Minor	Flat_Down
9	Tcfap2e	M0085_1.02	3.05604446922622	0.0000000808725624986578	0.256916996047431	Minor	Flat_Down
10	Mlx	M0182_1.02	1.2997716489284	0.00000094163321711273	0.158102766798419	Minor	Flat_Down
11	Atf1	M0294_1.02	1.01095942326753	0.00000112805712951224	0.130434782608696	Minor	Flat_Down
12	Tcfec	M0201_1.02	1.28931505927923	0.00000153031437117272	0.106719367588933	Minor	Flat_Down
13	Tcfap2b	M0083_1.02	3.4329310435675	0.00000543024525154139	0.24901185770751	Minor	Flat_Down
14	Hes7	M0192_1.02	1.49928309808016	0.00000793074899031601	0.162055335968379	Minor	Flat_Down
15	Mitf	M0208_1.02	1.48953923202276	0.00000994670412938496	0.102766798418972	Minor	Flat_Down
16	Tcfe3	M0174_1.02	1.3373440702119	0.0000170885328282347	0.0988142292490119	Minor	Flat_Down
17	Hic1	Mmusculus-jolma2013-Hic1-2	2.20396689105365	0.0000190583667188178	0.106719367588933	Minor	Flat_Down
18	Zfx	Zfx	24.4801992929257	0.0000302110316302529	0.130434782608696	Minor	Flat_Down
19	Zfx	Zfx	24.6329164248752	0.0000304030909738789	0.130434782608696	Minor	Flat_Down
20	Bhlhe40	M0204_1.02	1.54895080519729	0.0000376069518899136	0.150197628458498	Minor	Flat_Down
21	Max	M0223_1.02	1.21949509096053	0.0000529466571863937	0.146245059288538	Minor	Flat_Down
22	Bhlhe40	M0205_1.02	0.967425130617211	0.0000997700834842859	0.0909090909090909	Minor	Flat_Down
23	Mlx	M0181_1.02	1.30240753314457	0.000114348210096918	0.118577075098814	Minor	Flat_Down
24	Max	M0221_1.02	1.27887006786337	0.00013604928279817	0.122529644268775	Minor	Flat_Down
25	Clock	M0200_1.02	1.16302357592438	0.000173409779752103	0.114624505928854	Minor	Flat_Down
26	NFYA	NFYA	18.3045579033582	0.000246271540926786	0.118577075098814	Minor	Flat_Down
27	Tcfap2a	Mmusculus-jolma2013-Tcfap2a	7.67172295750014	0.000997936666544269	0.193675889328063	Minor	Flat_Down
28	Klf4	Klf4	20.8777348643589	0.00100239495583626	0.130434782608696	Minor	Flat_Down
29	Hic1	SCI09/Hic1_pwm_primary.txt	5.36210401647488	0.00104686854630745	0.0671936758893281	Minor	Flat_Down
30	Tcfeb	M0193_1.02	1.96632997329282	0.00105855906375689	0.102766798418972	Minor	Flat_Down
31	Pax5	Pax5	3.34088286316432	0.00110115346214687	0.189723320158103	Minor	Flat_Down
32	Plagl1	SCI09/Plagl1_pwm_primary.txt	9.71279196235843	0.00114841558899174	0.213438735177866	Minor	Flat_Down
33	Usf1	M0197_1.02	2.53772381549608	0.00118554662616915	0.0790513833992095	Minor	Flat_Down
34	Egr1	SCI09/Egr1_pwm_primary.txt	27.0449076855944	0.00121489382215202	0.158102766798419	Minor	Flat_Down
35	Mnt	M0175_1.02	1.05854251333063	0.00139489092226107	0.08300395256917	Minor	Flat_Down
36	Hey2	M0183_1.02	1.41137374052102	0.00158371413389081	0.126482213438735	Minor	Flat_Down
37	Id2	M0189_1.02	1.874265167033	0.00221742712895545	0.0671936758893281	Minor	Flat_Down
38	Arnt	Arnt	1.3683815969438	0.00231057865900555	0.0790513833992095	Minor	Flat_Down
39	Usf2	M0225_1.02	2.66842718971542	0.00246426727378618	0.0671936758893281	Minor	Flat_Down
40	Zfp740	Mmusculus-jolma2013-Zfp740	11.5322893435291	0.00318068062745692	0.142292490118577	Minor	Flat_Down
41	Arntl	M0220_1.02	2.27114817677527	0.00371870054268943	0.114624505928854	Minor	Flat_Down
42	Max	M0222_1.02	1.11479021507174	0.00482562105957455	0.0909090909090909	Minor	Flat_Down
43	Zfp652	Mmusculus-jolma2013-Zfp652	20.548487016069	0.00534598293650683	0.0197628458498024	Minor	Flat_Down
44	Creb3l2	M0305_1.02	2.43685139730431	0.00550998548119968	0.0671936758893281	Minor	Flat_Down
45	Tcfap2a	SCI09/Tcfap2a_pwm_primary.txt	2.83328263586982	0.00633966414329709	0.1699604743083	Minor	Flat_Down
46	E2F2	SCI09/E2F2_pwm_primary.txt	2.2405940406079	0.00639870926027292	0.213438735177866	Minor	Flat_Down
47	Ehf	SCI09/Ehf_pwm_primary.txt	2.67999562438978	0.0067594486887928	0.0869565217391304	Minor	Flat_Down
48	Bhlhb2	Mmusculus-jolma2013-Bhlhb2-2	3.41871284795679	0.00702396998764625	0.0434782608695652	Minor	Flat_Down
49	Egr1	Egr1	4.99131289885092	0.00752056209664939	0.185770750988142	Minor	Flat_Down
50	Arnt	M0179_1.02	1.30963779496756	0.0078025944540618	0.0909090909090909	Minor	Flat_Down
51	Sp4	SCI09/Sp4_pwm_primary.txt	36.7222832795239	0.00819177253937036	0.162055335968379	Minor	Flat_Down
52	E2F3	E2F3	32.9230401912292	0.00953659724020906	0.126482213438735	Minor	Flat_Down
53	Bhlhb2	Mmusculus-jolma2013-Bhlhb2	3.51893774670231	0.0103797885327937	0.0316205533596838	Minor	Flat_Down
54	Sox1	Mmusculus-jolma2013-Sox1-4	11.3764727302468	0.0113024903804144	0.0158102766798419	Minor	Flat_Down
55	Bhlhb2	SCI09/Bhlhb2_pwm_primary.txt	4.75954743823008	0.0129038254641646	0.0592885375494071	Minor	Flat_Down
56	Mlxip	M0211_1.02	1.55001852777977	0.0145498173084585	0.0671936758893281	Minor	Flat_Down
57	Tcfcp2l1	Tcfcp2l1	4.20238592810641	0.0146312483566488	0.0869565217391304	Minor	Flat_Down
58	Tcfcp2l1	Tcfcp2l1	4.2075142652038	0.0154570961559202	0.08300395256917	Minor	Flat_Down
59	Gmeb1	SCI09/Gmeb1_pwm_primary.txt	0.440569283344199	0.0173335092937619	0.130434782608696	Minor	Flat_Down
60	Tcfap2c	SCI09/Tcfap2c_pwm_primary.txt	2.57924877352829	0.0233345543016784	0.142292490118577	Minor	Flat_Down
61	Xbp1	M0292_1.02	0.582523951379292	0.0271606627668223	0.0909090909090909	Minor	Flat_Down
62	Tcfap2b	SCI09/Tcfap2b_pwm_primary.txt	3.77475972003325	0.0274084427007233	0.158102766798419	Minor	Flat_Down
63	Zfp161	SCI09/Zfp161_pwm_primary.txt	12.098948237558	0.0281867784667731	0.08300395256917	Minor	Flat_Down
64	Klf1	Klf1	8.89315757230366	0.0284344435223606	0.110671936758893	Minor	Flat_Down
65	Arnt::Ahr	Arnt::Ahr	0.925483978950228	0.028968847859409	0.130434782608696	Minor	Flat_Down
66	Klf7	SCI09/Klf7_pwm_primary.txt	18.46135949801	0.0289805593716861	0.114624505928854	Minor	Flat_Down
67	Tcfap2a	Mmusculus-jolma2013-Tcfap2a-2	4.66757648064096	0.0325591918299904	0.185770750988142	Minor	Flat_Down
68	Zif268	NBT06/Zif268.pwm	4.70950777202639	0.0326821840254012	0.134387351778656	Minor	Flat_Down
69	Mlx	Mmusculus-jolma2013-Mlx	3.33311613756857	0.0330063563645593	0.0355731225296443	Minor	Flat_Down
70	Mycn	Mycn	2.03705514868494	0.0331809063482383	0.0632411067193676	Minor	Flat_Down
71	Tcfap2e	SCI09/Tcfap2e_pwm_primary.txt	3.12829096158042	0.0338759922553876	0.1699604743083	Minor	Flat_Down
72	Egr3	Mmusculus-jolma2013-Egr3	5.28194265426774	0.0415507861993926	0.0513833992094862	Minor	Flat_Down
73	Elf5	Mmusculus-jolma2013-Elf5	1.92519624387941	0.0425161061014661	0.134387351778656	Minor	Flat_Down
74	Srebf1	M0188_1.02	0.818018045267144	0.042741708272657	0.0671936758893281	Minor	Flat_Down
75	Rfx3	SCI09/Rfx3_pwm_primary.txt	3.55608416910547	0.043983725887887	0.0395256916996047	Minor	Flat_Down
76	Zfp691	SCI09/Zfp691_pwm_primary.txt	4.64668879031686	0.0440874752332406	0.0513833992094862	Minor	Flat_Down
77	E2F3	SCI09/E2F3_pwm_primary.txt	1.99113615867728	0.0445055965859811	0.181818181818182	Minor	Flat_Down
78	Srebf1	Mmusculus-jolma2013-Srebf1	3.70998288259322	0.0491813987132264	0.0197628458498024	Minor	Flat_Down
79	Rfx4	SCI09/Rfx4_pwm_primary.txt	3.5617313948826	0.0514572842451485	0.0513833992094862	Minor	Flat_Down
80	Gabpa	SCI09/Gabpa_pwm_primary.txt	2.72945119307482	0.0534711696103876	0.0553359683794466	Minor	Flat_Down
81	Rfx2	Mmusculus-jolma2013-Rfx2-2	45.6963148362335	0.0572586071363137	0.0197628458498024	Minor	Flat_Down
82	Rfxdc2	SCI09/Rfxdc2_pwm_primary.txt	2.12073275749283	0.0572972549041398	0.0553359683794466	Minor	Flat_Down
83	Srebf2	M0190_1.02	0.891116831421946	0.0584522230008605	0.0632411067193676	Minor	Flat_Down
84	Otx2	Cell08/Otx2_3441.1_pwm.txt	1.53021813340305	0.059176979244157	0.0434782608695652	Minor	Flat_Down
85	Zfp740	SCI09/Zfp740_pwm_primary.txt	61.0829688927257	0.0659396308262627	0.0948616600790514	Minor	Flat_Down
86	Pou2f2	Cell08/Pou2f2_3748.1_pwm.txt	4.14879062263836	0.0692953794436629	0.0474308300395257	Minor	Flat_Down
87	Barhl2	Cell08/Barhl2_3868.1_pwm.txt	3.59849148201185	0.069394307702126	0.0355731225296443	Minor	Flat_Down
88	Cphx	Cell08/Cphx_3484.1_pwm.txt	2.31229029944803	0.070021548187299	0.0276679841897233	Minor	Flat_Down
89	Tcfe2a	SCI09/Tcfe2a_pwm_primary.txt	1.97536416674625	0.0715722695296073	0.075098814229249	Minor	Flat_Down
90	Bhlhe40	Bhlhe40	2.20030324724732	0.07194920170386	0.0632411067193676	Minor	Flat_Down
91.5	Mecom	Mecom	4.05058809644262	0.0736453596942334	0.0237154150197628	Minor	Flat_Down
91.5	Evi1	Evi1	4.05058809644262	0.0736453596942334	0.0237154150197628	Minor	Flat_Down
93	Pou6f1	Cell08/Pou6f1_1731.2_pwm.txt	1.84322485270741	0.0777979608190663	0.0395256916996047	Minor	Flat_Down
94	Irf4	SCI09/Irf4_pwm_primary.txt	0.901343430958729	0.0786202343099203	0.075098814229249	Minor	Flat_Down
95	Mycn	Mycn	1.59801143351178	0.0794444651293546	0.0869565217391304	Minor	Flat_Down
96	Tcfap2a	Mmusculus-jolma2013-Tcfap2a-3	4.74180817780865	0.0796786463369993	0.130434782608696	Minor	Flat_Down
97	Creb5	Mmusculus-jolma2013-Creb5	2.85091061354453	0.0820916970839428	0.00395256916996047	Minor	Flat_Down
98	Zbtb3	SCI09/Zbtb3_pwm_primary.txt	2.29173720504512	0.0879179462866063	0.114624505928854	Minor	Flat_Down
99	Max	SCI09/Max_pwm_primary.txt	2.00531107961232	0.0891172136478045	0.0474308300395257	Minor	Flat_Down
100	Foxg1	Mmusculus-jolma2013-Foxg1-2	1.87552141326634	0.0918469735096124	0.0553359683794466	Minor	Flat_Down
1	Atf1	M0294_1.02	1.05072142066283	2.34855987024228e-21	0.244047619047619	Major	Up_Flat
2	Hes1	M0191_1.02	2.38801399569181	0.0000000000000244544551774917	0.30952380952381	Major	Up_Flat
3	Sohlh2	M0198_1.02	1.46158832110628	0.000000000000604707450535391	0.220238095238095	Major	Up_Flat
4	Tcfap2a	M0082_1.02	4.64810557944169	0.00000000000973480847042855	0.410714285714286	Major	Up_Flat
5	Tcfap2c	M0084_1.02	5.51673076179584	0.0000000000592043249068584	0.375	Major	Up_Flat
6	Hes7	M0192_1.02	2.57395594837588	0.00000000011670963087805	0.238095238095238	Major	Up_Flat
7	Hes5	M0215_1.02	2.33758526569446	0.000000000501364350503992	0.226190476190476	Major	Up_Flat
8	Tcfl5	M0212_1.02	2.57928074051493	0.000000000627365888313198	0.303571428571429	Major	Up_Flat
9	Arnt::Ahr	Arnt::Ahr	1.95949323312656	0.00000000308787515022485	0.25	Major	Up_Flat
10	Tcfap2e	M0085_1.02	3.65686325789305	0.0000000306427331114836	0.303571428571429	Major	Up_Flat
11	Bhlhe41	M0206_1.02	1.29419884372518	0.000000293951182135157	0.154761904761905	Major	Up_Flat
12	Klf4	Klf4	37.3087489746518	0.00000748735651402888	0.255952380952381	Major	Up_Flat
13	Tcfap2b	M0083_1.02	3.86576205388228	0.0000128228987953105	0.267857142857143	Major	Up_Flat
14	Max	M0223_1.02	1.33732255677891	0.0000197897011648852	0.136904761904762	Major	Up_Flat
15	Srebf1	M0188_1.02	0.954309653820641	0.0000409068199209668	0.0714285714285714	Major	Up_Flat
16	Gmeb1	SCI09/Gmeb1_pwm_primary.txt	0.754614749048317	0.0000649409933154137	0.226190476190476	Major	Up_Flat
17	Creb1	M0297_1.02	0.718600299583952	0.0000769205833040144	0.119047619047619	Major	Up_Flat
18	Klf7	SCI09/Klf7_pwm_primary.txt	47.9618575558935	0.0000986481824764056	0.25	Major	Up_Flat
19	Max	M0221_1.02	1.36696924796894	0.000139921628976933	0.119047619047619	Major	Up_Flat
20	Tcfec	M0201_1.02	1.25116714986964	0.000152524640014563	0.0416666666666667	Major	Up_Flat
21	Clock	M0200_1.02	1.2378681505576	0.000156655980788313	0.125	Major	Up_Flat
22	Bhlhe40	M0205_1.02	0.995688959544912	0.00021628984588401	0.0952380952380952	Major	Up_Flat
23	Egr1	Egr1	10.3271699891486	0.000241357850277235	0.303571428571429	Major	Up_Flat
24	Zfp740	Mmusculus-jolma2013-Zfp740	16.150519789611	0.000386063323855611	0.18452380952381	Major	Up_Flat
25	Srebf1	M0187_1.02	0.956416446388893	0.000437748995381552	0.0773809523809524	Major	Up_Flat
26	Sp4	SCI09/Sp4_pwm_primary.txt	72.7232421486993	0.000449572087733026	0.279761904761905	Major	Up_Flat
27	Mlx	M0182_1.02	1.20491512999632	0.000552206078473936	0.107142857142857	Major	Up_Flat
28	Mnt	M0175_1.02	1.1680799034386	0.000693743524360241	0.113095238095238	Major	Up_Flat
29	Xbp1	M0292_1.02	0.638718100092227	0.000714676629626494	0.130952380952381	Major	Up_Flat
30	Egr1	SCI09/Egr1_pwm_primary.txt	37.9631166518554	0.000732715241719437	0.303571428571429	Major	Up_Flat
31	Tcfap2a	Mmusculus-jolma2013-Tcfap2a-2	9.52895055254968	0.00100380527892968	0.220238095238095	Major	Up_Flat
32	E2F3	E2F3	62.5542681464613	0.00135895713027592	0.226190476190476	Major	Up_Flat
33	Tcfap2e	SCI09/Tcfap2e_pwm_primary.txt	5.63918862852024	0.00146327242252324	0.202380952380952	Major	Up_Flat
34	Tcfec	M0202_1.02	1.11985103683721	0.00165179969106111	0.0416666666666667	Major	Up_Flat
35	Tcfap2a	Mmusculus-jolma2013-Tcfap2a	8.77895837827591	0.00179661607473483	0.25	Major	Up_Flat
36	Tcfap2a	SCI09/Tcfap2a_pwm_primary.txt	3.66593875170354	0.00211585610586317	0.196428571428571	Major	Up_Flat
37	Bhlhe40	M0204_1.02	1.38765853537535	0.00215017986032278	0.119047619047619	Major	Up_Flat
38	Pax5	Pax5	3.61233836193485	0.00263596213196295	0.267857142857143	Major	Up_Flat
39	Mlx	Mmusculus-jolma2013-Mlx	9.92639825954958	0.0029761834482803	0.0178571428571429	Major	Up_Flat
40	Hey2	M0183_1.02	1.50374461243083	0.00338161127854047	0.142857142857143	Major	Up_Flat
41	Srebf1	Mmusculus-jolma2013-Srebf1	13.4269726948691	0.00345467211520206	0.0178571428571429	Major	Up_Flat
42	Tcfap2c	SCI09/Tcfap2c_pwm_primary.txt	3.60343383005565	0.00503836484403038	0.19047619047619	Major	Up_Flat
43	Zif268	NBT06/Zif268.pwm	8.76251281394406	0.00576144278233034	0.291666666666667	Major	Up_Flat
44	GABPA	GABPA	8.8787563448775	0.00671869834764513	0.113095238095238	Major	Up_Flat
45	Klf12	Mmusculus-jolma2013-Klf12	40.476569822525	0.00782133665019586	0.0952380952380952	Major	Up_Flat
46	Tcf3	Tcf3	6.84640569725518	0.00885077510403931	0.119047619047619	Major	Up_Flat
47	E2F2	SCI09/E2F2_pwm_primary.txt	2.50204121111139	0.00914552710473503	0.226190476190476	Major	Up_Flat
48	Srebf2	M0190_1.02	1.41789416234558	0.00954622272464311	0.119047619047619	Major	Up_Flat
49	Max	M0222_1.02	1.13288842870085	0.011476060179436	0.0833333333333333	Major	Up_Flat
50	Tcf4	M0219_1.02	1.87618390784676	0.012903517308259	0.160714285714286	Major	Up_Flat
51	Zfp740	SCI09/Zfp740_pwm_primary.txt	99.8613182515728	0.0138319488061811	0.130952380952381	Major	Up_Flat
52	Bhlhe40	M2266_1.02	0.882059823767234	0.014063990152693	0.119047619047619	Major	Up_Flat
53	Plagl1	SCI09/Plagl1_pwm_primary.txt	6.62467472588347	0.0163570952469564	0.214285714285714	Major	Up_Flat
54	Usf1	M0197_1.02	2.04802076131023	0.0167077191464665	0.0535714285714286	Major	Up_Flat
55	Nhlh2	M0216_1.02	2.13572039688212	0.0171591761793419	0.142857142857143	Major	Up_Flat
56	PPARG::RXRA	PPARG::RXRA	11.6735372714206	0.0181899975590692	0.136904761904762	Major	Up_Flat
57	E2F3	SCI09/E2F3_pwm_primary.txt	3.09158382230384	0.018343365643012	0.220238095238095	Major	Up_Flat
58	Tcfap2b	SCI09/Tcfap2b_pwm_primary.txt	4.71707333517328	0.0190553279889269	0.160714285714286	Major	Up_Flat
59	Bhlhb2	Mmusculus-jolma2013-Bhlhb2	3.40802508004476	0.0200660057133641	0.0238095238095238	Major	Up_Flat
60	Zfp128	SCI09/Zfp128_pwm_primary.txt	0.916351977997105	0.0206561355459613	0.0714285714285714	Major	Up_Flat
61	Tcf1	SCI09/Tcf1_pwm_primary.txt	1.82126841478808	0.0208559263964457	0.0416666666666667	Major	Up_Flat
62	Klf1	Klf1	10.5312529051221	0.0214101971556642	0.202380952380952	Major	Up_Flat
63	Zbtb3	SCI09/Zbtb3_pwm_primary.txt	3.4824907857938	0.0219240729269526	0.0773809523809524	Major	Up_Flat
64	Tcfeb	M0193_1.02	1.55549000869939	0.024848721627875	0.0416666666666667	Major	Up_Flat
65	Bhlhb2	Mmusculus-jolma2013-Bhlhb2-2	2.71960059205708	0.0282759132581241	0.0238095238095238	Major	Up_Flat
66	Mitf	M0208_1.02	1.13182187197147	0.0288027299189733	0.0357142857142857	Major	Up_Flat
67	Pou2f3	Cell08/Pou2f3_3986.2_pwm.txt	6.22456482306606	0.0308037895712618	0.0238095238095238	Major	Up_Flat
68	Atf1	M0295_1.02	0.541996693287296	0.0310355771845075	0.107142857142857	Major	Up_Flat
69	Atf1	SCI09/Atf1_pwm_primary.txt	7.01302286205341	0.0310932109450858	0.0535714285714286	Major	Up_Flat
70	Ascl2	M0178_1.02	2.02864487948406	0.0314479819385391	0.130952380952381	Major	Up_Flat
71	Pou2f2	Cell08/Pou2f2_3748.1_pwm.txt	6.27589835027745	0.0314962950950298	0.0238095238095238	Major	Up_Flat
72	Zfp161	SCI09/Zfp161_pwm_primary.txt	13.0868707784602	0.0326166698484999	0.136904761904762	Major	Up_Flat
73	Arntl	M0220_1.02	1.72273207177656	0.0370651676937904	0.0238095238095238	Major	Up_Flat
74	EBF1	EBF1	3.1309098570109	0.0386460924764409	0.101190476190476	Major	Up_Flat
75	Tcfe3	M0174_1.02	1.02059115687924	0.0392004464047485	0.0476190476190476	Major	Up_Flat
76	Mlx	M0181_1.02	1.0317552277155	0.0414772338492346	0.0476190476190476	Major	Up_Flat
77	Esrra	Mmusculus-jolma2013-Esrra-2	23.3217880453541	0.0459398992225995	0.0178571428571429	Major	Up_Flat
78	Jundm2	SCI09/Jundm2_pwm_primary.txt	5.65586527060816	0.0492340230605489	0.0476190476190476	Major	Up_Flat
79	Zfp281	SCI09/Zfp281_pwm_primary.txt	474.53527422951	0.0543760055104898	0.0892857142857143	Major	Up_Flat
80	Gcm1	SCI09/Gcm1_pwm_primary.txt	1.01682599080222	0.0548894526609664	0.136904761904762	Major	Up_Flat
81	Usf2	M0225_1.02	1.70612232296119	0.0558692865627317	0.0297619047619048	Major	Up_Flat
82	Zfx	Zfx	8.79523476584182	0.0560725842482555	0.107142857142857	Major	Up_Flat
83	Zfx	Zfx	8.74086587044566	0.0580029874612165	0.113095238095238	Major	Up_Flat
84	Zic2	SCI09/Zic2_pwm_primary.txt	8.32670097657929	0.0586959356580311	0.25	Major	Up_Flat
85	Tcf3	M0184_1.02	2.25275916624899	0.0612781807035196	0.119047619047619	Major	Up_Flat
86	Atf7	M0309_1.02	0.736326233936464	0.0627559094234939	0.0833333333333333	Major	Up_Flat
87	Tcfap2a	Mmusculus-jolma2013-Tcfap2a-3	5.53578388072978	0.0663770034225463	0.148809523809524	Major	Up_Flat
88	Elk3	Mmusculus-jolma2013-Elk3	3.24506858323412	0.0666795823467272	0.0833333333333333	Major	Up_Flat
89	Zic3	SCI09/Zic3_pwm_primary.txt	8.4315455358879	0.0681099406612496	0.261904761904762	Major	Up_Flat
90	Ehf	SCI09/Ehf_pwm_primary.txt	2.10489867095248	0.0683004028240562	0.130952380952381	Major	Up_Flat
91	Rfxdc2	SCI09/Rfxdc2_pwm_primary.txt	2.1662128194464	0.0691539569376346	0.0773809523809524	Major	Up_Flat
92	Pou2f2	Mmusculus-jolma2013-Pou2f2-2	3.41753596930797	0.0703704409838015	0.0178571428571429	Major	Up_Flat
93	Nkx1-1	Cell08/Nkx1-1_3856.3_pwm.txt	1.08621509085888	0.0706219377075097	0.0654761904761905	Major	Up_Flat
94	Zic1	SCI09/Zic1_pwm_primary.txt	7.93128141370835	0.073303318843123	0.25	Major	Up_Flat
95	Rfx1	Rfx1	19.3413368609304	0.0747454816904826	0.0714285714285714	Major	Up_Flat
96	Tcfe2a	SCI09/Tcfe2a_pwm_primary.txt	2.0820987614493	0.0785362623194044	0.0833333333333333	Major	Up_Flat
97	Homez	Cell08/Homez_1063.2_pwm.txt	1.64939563874327	0.0797992835175493	0.0535714285714286	Major	Up_Flat
98	Hic1	SCI09/Hic1_pwm_primary.txt	2.2370109921323	0.0846626834327903	0.0535714285714286	Major	Up_Flat
99	Tcf3	M0186_1.02	2.00902361079851	0.0882270423025087	0.125	Major	Up_Flat
100	Jdp2	M0303_1.02	0.955305687409488	0.089619903598356	0.0833333333333333	Major	Up_Flat
1	Hes1	M0191_1.02	1.76040707298197	0.0000000136318536501869	0.254054054054054	Minor	Up_Flat
2	Sohlh2	M0198_1.02	1.23578211605135	0.0000000252132733603062	0.205405405405405	Minor	Up_Flat
3	Atf1	M0294_1.02	1.01913278004289	0.0000000709302476493078	0.135135135135135	Minor	Up_Flat
4	Tcfap2a	M0082_1.02	3.56619175129165	0.0000000799169898736814	0.313513513513514	Minor	Up_Flat
5	Tcfap2c	M0084_1.02	4.09162827602887	0.000000328194920014832	0.308108108108108	Minor	Up_Flat
6	Hes5	M0215_1.02	1.82633236110735	0.00000098011386522193	0.227027027027027	Minor	Up_Flat
7	Hes7	M0192_1.02	1.80692403209252	0.00000112510363963989	0.205405405405405	Minor	Up_Flat
8	Tcfl5	M0212_1.02	1.79884119535675	0.00000291170278198448	0.302702702702703	Minor	Up_Flat
9	Tcfap2e	M0085_1.02	2.90150649904613	0.0000151751034950247	0.259459459459459	Minor	Up_Flat
10	Klf4	Klf4	30.528655635061	0.0000503003191686925	0.221621621621622	Minor	Up_Flat
11	Bhlhe41	M0206_1.02	1.08045203997585	0.0000991631732320203	0.113513513513514	Minor	Up_Flat
12	Creb1	M0297_1.02	0.70553465074978	0.0000999471191329767	0.108108108108108	Minor	Up_Flat
13	Sp4	SCI09/Sp4_pwm_primary.txt	78.4883231476225	0.000170393646376883	0.172972972972973	Minor	Up_Flat
14	Tcfap2b	M0083_1.02	3.0964433055651	0.000534610254770501	0.216216216216216	Minor	Up_Flat
15	Arnt::Ahr	Arnt::Ahr	1.18919272537894	0.00087197320110066	0.178378378378378	Minor	Up_Flat
16	Jdp2	Mmusculus-jolma2013-Jdp2-2	50.6177118879084	0.00111681198899774	0.0162162162162162	Minor	Up_Flat
17	Pax5	Pax5	3.79092740299298	0.00121216951735419	0.254054054054054	Minor	Up_Flat
18	Bhlhe40	M2266_1.02	1.0357148644777	0.00134799849854704	0.0918918918918919	Minor	Up_Flat
19	Klf7	SCI09/Klf7_pwm_primary.txt	31.9787674084963	0.00160754046119007	0.210810810810811	Minor	Up_Flat
20	Atf7	M0309_1.02	0.914776162511699	0.00196175274148713	0.0864864864864865	Minor	Up_Flat
21	Gmeb1	SCI09/Gmeb1_pwm_primary.txt	0.57098382018725	0.00197072869112176	0.194594594594595	Minor	Up_Flat
22	E2F2	SCI09/E2F2_pwm_primary.txt	3.07843343654885	0.00259256733137953	0.189189189189189	Minor	Up_Flat
23	Creb5	Mmusculus-jolma2013-Creb5	14.8931979167629	0.00400244904350277	0.027027027027027	Minor	Up_Flat
24	Jdp2	M0303_1.02	1.53378587514004	0.00413030192177572	0.0918918918918919	Minor	Up_Flat
25	Jundm2	SCI09/Jundm2_pwm_primary.txt	19.785269636993	0.00488489266074391	0.0432432432432432	Minor	Up_Flat
26	Max	M0223_1.02	1.12822203567677	0.00611996148503458	0.0756756756756757	Minor	Up_Flat
27	Tcfec	M0202_1.02	1.06470949347531	0.00671566024653967	0.0918918918918919	Minor	Up_Flat
28	Zfx	Zfx	13.7260319756462	0.00676830437172717	0.210810810810811	Minor	Up_Flat
29	Hoxb13	Cell08/Hoxb13_3479.1_pwm.txt	5.5581265201985	0.00680411038340072	0.027027027027027	Minor	Up_Flat
30	Zfx	Zfx	13.7611423458238	0.00684523694765331	0.210810810810811	Minor	Up_Flat
31	Tcfap2a	Mmusculus-jolma2013-Tcfap2a	6.52974613264278	0.00762584968244797	0.205405405405405	Minor	Up_Flat
32	Crem	M0319_1.02	1.37465412374876	0.0078697961108129	0.0648648648648649	Minor	Up_Flat
33	Atf1	SCI09/Atf1_pwm_primary.txt	13.2417132113882	0.00809651157075989	0.0432432432432432	Minor	Up_Flat
34	Atf3	M0299_1.02	1.08565888990864	0.00955112693081231	0.0810810810810811	Minor	Up_Flat
35	Mlx	M0182_1.02	1.06662125902779	0.0099491448837143	0.0972972972972973	Minor	Up_Flat
36	Egr1	SCI09/Egr1_pwm_primary.txt	21.005112958073	0.0107001888518967	0.189189189189189	Minor	Up_Flat
37	Atf1	M0295_1.02	0.618016953233498	0.0112105802062686	0.108108108108108	Minor	Up_Flat
38	Gcm1	SCI09/Gcm1_pwm_primary.txt	1.3561644461867	0.0121388681454579	0.178378378378378	Minor	Up_Flat
39	Klf1	Klf1	11.1828620036232	0.012643592509288	0.178378378378378	Minor	Up_Flat
40	Fosl2	M0301_1.02	0.941620157046736	0.0143713133321065	0.0756756756756757	Minor	Up_Flat
41	Klf12	Mmusculus-jolma2013-Klf12	28.9707957632985	0.0167399795370141	0.0864864864864865	Minor	Up_Flat
42	Ehf	SCI09/Ehf_pwm_primary.txt	2.6225349439968	0.0169097112514683	0.113513513513514	Minor	Up_Flat
43	Rfx2	Mmusculus-jolma2013-Rfx2-2	123.010715674852	0.0171074982690576	0.0108108108108108	Minor	Up_Flat
44	E2F3	E2F3	31.2328720788699	0.0197380114987088	0.156756756756757	Minor	Up_Flat
45	Rfx4	SCI09/Rfx4_pwm_primary.txt	5.47863524187659	0.0215760898471837	0.0432432432432432	Minor	Up_Flat
46	Max	M0221_1.02	1.14410801665095	0.0230767549927209	0.0540540540540541	Minor	Up_Flat
47	Nhlh2	M0216_1.02	2.05431804034907	0.0232739773267062	0.124324324324324	Minor	Up_Flat
48	Mtf1	SCI09/Mtf1_pwm_primary.txt	3.46695810490918	0.0256343029103836	0.0864864864864865	Minor	Up_Flat
49	E2F3	SCI09/E2F3_pwm_primary.txt	2.63370533688	0.0262873249130337	0.162162162162162	Minor	Up_Flat
50	Tcfap2b	SCI09/Tcfap2b_pwm_primary.txt	4.21003378342541	0.0264582128407317	0.162162162162162	Minor	Up_Flat
51	Tcfap2a	Mmusculus-jolma2013-Tcfap2a-2	5.22939513661394	0.0285378429920645	0.172972972972973	Minor	Up_Flat
52	Bhlhe40	M0205_1.02	0.89561280579776	0.0323199308172726	0.0540540540540541	Minor	Up_Flat
53	Rxra	Mmusculus-jolma2013-Rxra	39.3309885742637	0.0328645346577794	0.0216216216216216	Minor	Up_Flat
54	Clock	M0200_1.02	1.04144574907451	0.0339060340105067	0.0864864864864865	Minor	Up_Flat
55	Rfxdc2	SCI09/Rfxdc2_pwm_primary.txt	2.76762912933054	0.0339126928137617	0.0540540540540541	Minor	Up_Flat
56	Egr1	Egr1	4.15117218552479	0.0352791677875117	0.216216216216216	Minor	Up_Flat
57	Ascl2	Mmusculus-jolma2013-Ascl2	5.92479027650557	0.0363854708507875	0.0918918918918919	Minor	Up_Flat
58	Zfp161	SCI09/Zfp161_pwm_primary.txt	12.1881228584175	0.0364890702167134	0.0702702702702703	Minor	Up_Flat
59	Hey2	M0183_1.02	1.13471892477992	0.047592092702108	0.118918918918919	Minor	Up_Flat
60	Mnt	M0175_1.02	0.941630247610657	0.0483882012477532	0.0648648648648649	Minor	Up_Flat
61	Myod1	Myod1	4.77054803194966	0.0510427280232652	0.108108108108108	Minor	Up_Flat
62	Spdef	SCI09/Spdef_pwm_primary.txt	1.38304801714622	0.0537566733022629	0.118918918918919	Minor	Up_Flat
63	Zfp691	SCI09/Zfp691_pwm_primary.txt	4.62251267609813	0.053844335228946	0.0702702702702703	Minor	Up_Flat
64	Tcfe3	M0174_1.02	0.983106101867765	0.0549915528930799	0.0972972972972973	Minor	Up_Flat
65	NR4A2	NR4A2	1.66399430837174	0.059101684785576	0.0810810810810811	Minor	Up_Flat
66	Gata5	SCI09/Gata5_pwm_primary.txt	2.04821375066226	0.0596172073095216	0.027027027027027	Minor	Up_Flat
67	Dobox5	Cell08/Dobox5_3493.1_pwm.txt	1.91657990328749	0.0606385293640214	0.0432432432432432	Minor	Up_Flat
68	Rfx2	Mmusculus-jolma2013-Rfx2	49.4650125155853	0.0606738256214707	0.0378378378378378	Minor	Up_Flat
69	Evx2	Cell08/Evx2_2645.3_pwm.txt	1.09692329418297	0.065085643525611	0.0378378378378378	Minor	Up_Flat
70	Ascl2	M0178_1.02	1.92854590916449	0.0665882297462899	0.113513513513514	Minor	Up_Flat
71	Gabpa	SCI09/Gabpa_pwm_primary.txt	2.64327728608573	0.0688234771014851	0.0648648648648649	Minor	Up_Flat
72	Pknox2	Cell08/Pknox2_3077.2_pwm.txt	2.79644202198414	0.0688510407371022	0.027027027027027	Minor	Up_Flat
73	Atf2	M0300_1.02	0.756376074255727	0.0704597339313278	0.0702702702702703	Minor	Up_Flat
74	NF-kappaB	NF-kappaB	2.7440544945564	0.0781438828098287	0.0864864864864865	Minor	Up_Flat
75	Mitf	M0208_1.02	1.03229738363376	0.0784384086536695	0.0864864864864865	Minor	Up_Flat
76	Tcfap2a	SCI09/Tcfap2a_pwm_primary.txt	2.19804968160989	0.0791814445208006	0.2	Minor	Up_Flat
77	Tcfec	M0201_1.02	0.919238753150636	0.0796861119430882	0.0540540540540541	Minor	Up_Flat
78	Rxrb	Mmusculus-jolma2013-Rxrb	21.1000283952522	0.0858846733938624	0.0108108108108108	Minor	Up_Flat
79	Rfx1	Rfx1	17.30893400977	0.0868206684290007	0.0486486486486487	Minor	Up_Flat
80	Fosl1	M0296_1.02	0.847675048212199	0.0910139096639071	0.135135135135135	Minor	Up_Flat
81	Max	SCI09/Max_pwm_primary.txt	2.07062095274917	0.0960046939724508	0.027027027027027	Minor	Up_Flat
82	Tcfap2e	SCI09/Tcfap2e_pwm_primary.txt	2.70035883409862	0.103007608713305	0.151351351351351	Minor	Up_Flat
83	Tcfcp2l1	Tcfcp2l1	3.01242612800989	0.106451338350158	0.140540540540541	Minor	Up_Flat
84	Ascl2	SCI09/Ascl2_pwm_primary.txt	3.84863541027799	0.108822132157196	0.135135135135135	Minor	Up_Flat
85	Tcfcp2l1	Tcfcp2l1	3.0004329891386	0.110960121030219	0.145945945945946	Minor	Up_Flat
86	Myog	Myog	3.71038403426286	0.11482918265397	0.0918918918918919	Minor	Up_Flat
87	Plagl1	SCI09/Plagl1_pwm_primary.txt	3.37564189519324	0.115848386099464	0.172972972972973	Minor	Up_Flat
88	Egr1	Mmusculus-jolma2013-Egr1	8.49375626858723	0.118808409669253	0.0810810810810811	Minor	Up_Flat
89	Srebf1	M0188_1.02	0.803643724216469	0.120265788436783	0.0540540540540541	Minor	Up_Flat
90	Bhlhe40	M0204_1.02	0.888794758178833	0.1245968361426	0.102702702702703	Minor	Up_Flat
91	Foxj3	Mmusculus-jolma2013-Foxj3	0.51521615401729	0.125442285692908	0.0162162162162162	Minor	Up_Flat
92	Tcfap2c	SCI09/Tcfap2c_pwm_primary.txt	2.04344774167929	0.129561102286737	0.194594594594595	Minor	Up_Flat
93	Obox5	Cell08/Obox5_2284.1_pwm.txt	1.96840633489215	0.130249115257165	0.027027027027027	Minor	Up_Flat
94	NFYA	NFYA	4.84526395926549	0.133369704185219	0.0756756756756757	Minor	Up_Flat
95	Hoxb6	Cell08/Hoxb6_3428.2_pwm.txt	0.983778327163535	0.133712093481163	0.0324324324324324	Minor	Up_Flat
96	Elk3	Mmusculus-jolma2013-Elk3	2.26328814684532	0.136185203496295	0.0540540540540541	Minor	Up_Flat
97	Usf2	M0225_1.02	1.28087898936652	0.140526074659532	0.0324324324324324	Minor	Up_Flat
98	Stat3	Stat3	4.69445455990321	0.14055898568878	0.0702702702702703	Minor	Up_Flat
99	Elf5	Mmusculus-jolma2013-Elf5	1.75251082734051	0.140771682197303	0.113513513513514	Minor	Up_Flat
100	Nkx1-1	Cell08/Nkx1-1_3856.3_pwm.txt	0.804929088540909	0.140803651665876	0.0702702702702703	Minor	Up_Flat
1	Atf1	M0294_1.02	1.05190667689641	3.65782278346076e-30	0.216101694915254	Major	Down_Flat
2	Sohlh2	M0198_1.02	1.51609773476049	2.9706766814633e-19	0.292372881355932	Major	Down_Flat
3	Hes1	M0191_1.02	2.37947622833793	3.84919714612121e-19	0.296610169491525	Major	Down_Flat
4	Hes5	M0215_1.02	2.47098777398801	0.0000000000000129287580594821	0.279661016949153	Major	Down_Flat
5	Tcfl5	M0212_1.02	2.75272499742384	0.0000000000000289830774806517	0.343220338983051	Major	Down_Flat
6	Creb1	M0297_1.02	0.862593205801014	0.000000000000192815060123367	0.148305084745763	Major	Down_Flat
7	Bhlhe41	M0206_1.02	1.48847875291259	0.000000000000268989516030173	0.228813559322034	Major	Down_Flat
8	Tcfap2a	M0082_1.02	4.23373452043143	0.000000000000297710665428572	0.343220338983051	Major	Down_Flat
9	Tcfap2c	M0084_1.02	5.17918946292092	0.000000000000387967831016658	0.355932203389831	Major	Down_Flat
10	Hes7	M0192_1.02	2.37122573695304	0.00000000000169860364186256	0.271186440677966	Major	Down_Flat
11	Tcfap2e	M0085_1.02	3.46974609870683	0.00000000102076198467186	0.309322033898305	Major	Down_Flat
12	Klf4	Klf4	48.6905177765222	0.00000000117678497461985	0.283898305084746	Major	Down_Flat
13	Gmeb1	SCI09/Gmeb1_pwm_primary.txt	0.972784509205577	0.00000000997601085040815	0.296610169491525	Major	Down_Flat
14	Max	M0223_1.02	1.39865501164942	0.0000000357354329946193	0.144067796610169	Major	Down_Flat
15	Arnt::Ahr	Arnt::Ahr	1.51024115311017	0.000000165228036948951	0.241525423728814	Major	Down_Flat
16	Mlx	M0182_1.02	1.34891280235432	0.000000316666952727089	0.127118644067797	Major	Down_Flat
17	Clock	M0200_1.02	1.29786887058785	0.000000597694794587709	0.11864406779661	Major	Down_Flat
18	Tcfec	M0202_1.02	1.23882946769332	0.000000669181519332786	0.0847457627118644	Major	Down_Flat
19	Tcfap2b	M0083_1.02	3.75732938136976	0.000000895572217127696	0.275423728813559	Major	Down_Flat
20	Klf7	SCI09/Klf7_pwm_primary.txt	56.3946116851071	0.00000137439188152926	0.292372881355932	Major	Down_Flat
21	Bhlhe40	M0205_1.02	1.02220043859508	0.00000146304551774778	0.101694915254237	Major	Down_Flat
22	Bhlhe40	M2266_1.02	1.34602410065614	0.00000159027201518201	0.152542372881356	Major	Down_Flat
23	Max	M0221_1.02	1.39702272232269	0.00000287288055259533	0.114406779661017	Major	Down_Flat
24	Xbp1	M0292_1.02	0.654037581655314	0.0000102298369447612	0.105932203389831	Major	Down_Flat
25	Sp4	SCI09/Sp4_pwm_primary.txt	91.8152959225165	0.0000102348382429413	0.283898305084746	Major	Down_Flat
26	Atf1	M0295_1.02	1.06939849136391	0.0000163627059613197	0.148305084745763	Major	Down_Flat
27	Mnt	M0175_1.02	1.22020748470067	0.0000168090012523152	0.122881355932203	Major	Down_Flat
28	Tcfec	M0201_1.02	1.22595013235473	0.0000230935280515622	0.0974576271186441	Major	Down_Flat
29	Atf7	M0309_1.02	1.03196210048163	0.0000269588171828827	0.0974576271186441	Major	Down_Flat
30	Hey2	M0183_1.02	1.78053731940826	0.0000416601288533945	0.186440677966102	Major	Down_Flat
31	Tcfe3	M0174_1.02	1.27994100267283	0.00011174414225063	0.0805084745762712	Major	Down_Flat
32	Pax5	Pax5	4.15542812503427	0.000136323216133881	0.254237288135593	Major	Down_Flat
33	Mitf	M0208_1.02	1.37456757008969	0.000179865996995489	0.0847457627118644	Major	Down_Flat
34	Bhlhe40	M0204_1.02	1.42366084270342	0.000286215511017126	0.169491525423729	Major	Down_Flat
35	Egr1	Egr1	7.64471892792043	0.000459843903505644	0.254237288135593	Major	Down_Flat
36	Srebf1	M0188_1.02	0.890135063906378	0.000475960396075782	0.076271186440678	Major	Down_Flat
37	Jdp2	M0303_1.02	1.73023327041112	0.000526894404098633	0.0974576271186441	Major	Down_Flat
38	Zfx	Zfx	18.0345063022282	0.000550805847183488	0.186440677966102	Major	Down_Flat
39	Zfx	Zfx	18.1052470047426	0.000558582182964274	0.177966101694915	Major	Down_Flat
40	E2F3	E2F3	59.2070516033912	0.000567343135230244	0.186440677966102	Major	Down_Flat
41	Zic1	SCI09/Zic1_pwm_primary.txt	50.2075048098033	0.00100008393338425	0.313559322033898	Major	Down_Flat
42	GABPA	GABPA	10.7019214340803	0.00102160215993929	0.13135593220339	Major	Down_Flat
43	E2F2	SCI09/E2F2_pwm_primary.txt	3.10072944727347	0.00110896768774762	0.309322033898305	Major	Down_Flat
44	Mlx	M0181_1.02	1.19833178888869	0.00129343477616101	0.0677966101694915	Major	Down_Flat
45	Zic2	SCI09/Zic2_pwm_primary.txt	43.3277634081852	0.00138522715614532	0.296610169491525	Major	Down_Flat
46	Tcfap2a	Mmusculus-jolma2013-Tcfap2a	7.52825667777181	0.00150529666368584	0.203389830508475	Major	Down_Flat
47	Zic3	SCI09/Zic3_pwm_primary.txt	52.8160202570061	0.00165054091771236	0.288135593220339	Major	Down_Flat
48	Zfp740	Mmusculus-jolma2013-Zfp740	12.4373335658178	0.00169744974941237	0.156779661016949	Major	Down_Flat
49	Max	M0222_1.02	1.16022375574104	0.00170972745872106	0.0889830508474576	Major	Down_Flat
50	Crem	M0319_1.02	1.58285450080395	0.00225160758149774	0.076271186440678	Major	Down_Flat
51	Bach1::Mafk	Bach1::Mafk	62.0444468313909	0.00248137597037192	0.00423728813559322	Major	Down_Flat
52	Nfe2l2	Nfe2l2	31.0058393619024	0.00344843870929099	0.0169491525423729	Major	Down_Flat
53	T	T	12.760885360726	0.00407907391592945	0.0127118644067797	Major	Down_Flat
54	Atf2	M0300_1.02	0.81509307078649	0.0043054632800793	0.0889830508474576	Major	Down_Flat
55	Rfx4	SCI09/Rfx4_pwm_primary.txt	7.94010780636072	0.0051490099752206	0.0466101694915254	Major	Down_Flat
56	NFYA	NFYA	11.0701657690863	0.0053300689590769	0.122881355932203	Major	Down_Flat
57	Zic3	Mmusculus-jolma2013-Zic3	30.5265147475737	0.0062200159270279	0.0635593220338983	Major	Down_Flat
58	Elf5	Mmusculus-jolma2013-Elf5	2.25741870803427	0.00638197303984315	0.13135593220339	Major	Down_Flat
59	Arnt	Arnt	1.27366650765403	0.00679829316938421	0.076271186440678	Major	Down_Flat
60	Gsc	Cell08/Gsc_2327.3_pwm.txt	2.49746421730671	0.00751707488061945	0.0466101694915254	Major	Down_Flat
61	Ehf	SCI09/Ehf_pwm_primary.txt	2.70518914867125	0.00758478569669178	0.127118644067797	Major	Down_Flat
62	Rfxdc2	SCI09/Rfxdc2_pwm_primary.txt	3.90313278258935	0.0076609080553024	0.0466101694915254	Major	Down_Flat
63	Egr1	SCI09/Egr1_pwm_primary.txt	20.1401251749193	0.00791991109131698	0.245762711864407	Major	Down_Flat
64	Mycn	Mycn	2.44545244979733	0.00799196965034211	0.101694915254237	Major	Down_Flat
65	Tcfap2a	SCI09/Tcfap2a_pwm_primary.txt	2.78031329322934	0.00925627697392714	0.194915254237288	Major	Down_Flat
66	Zfp161	SCI09/Zfp161_pwm_primary.txt	17.1890755992918	0.00962439499280488	0.135593220338983	Major	Down_Flat
67	Elk3	Mmusculus-jolma2013-Elk3	5.78093906021377	0.00976750495798072	0.105932203389831	Major	Down_Flat
68	Tcfap2b	SCI09/Tcfap2b_pwm_primary.txt	4.64208788854274	0.0112207158735378	0.165254237288136	Major	Down_Flat
69	Atf1	SCI09/Atf1_pwm_primary.txt	10.1256586627999	0.0121509831810632	0.0550847457627119	Major	Down_Flat
70	Tcfap2a	Mmusculus-jolma2013-Tcfap2a-2	5.60593084231431	0.0124439030798993	0.199152542372881	Major	Down_Flat
71	Mlxip	M0211_1.02	1.61265430394176	0.0126143458956925	0.0635593220338983	Major	Down_Flat
72	Tcfeb	M0193_1.02	1.550800743408	0.0127326455388722	0.0889830508474576	Major	Down_Flat
73	Usf2	M0225_1.02	2.10847100133269	0.0129581879267126	0.0550847457627119	Major	Down_Flat
74	Gcm1	SCI09/Gcm1_pwm_primary.txt	1.22596307019149	0.0130130897654987	0.110169491525424	Major	Down_Flat
75	Myc	Myc	2.0371744265705	0.0134423415739206	0.0847457627118644	Major	Down_Flat
76	Zfp128	SCI09/Zfp128_pwm_primary.txt	0.927313281949846	0.0151105229466075	0.0466101694915254	Major	Down_Flat
77	Atf3	M0299_1.02	0.932512004086176	0.0154363935013105	0.114406779661017	Major	Down_Flat
78	Srebf2	M0190_1.02	1.15021647777529	0.0157174536009408	0.122881355932203	Major	Down_Flat
79	Zif268	NBT06/Zif268.pwm	5.77405921649418	0.0164701485520978	0.233050847457627	Major	Down_Flat
80	Otx1	Cell08/Otx1_2325.1_pwm.txt	2.89821919370269	0.0177623569346403	0.0508474576271186	Major	Down_Flat
81	Pitx1	Cell08/Pitx1_2312.1_pwm.txt	4.25901769711482	0.0191009406820552	0.0550847457627119	Major	Down_Flat
82	Spdef	SCI09/Spdef_pwm_primary.txt	1.65294715214984	0.0196995915629287	0.122881355932203	Major	Down_Flat
83	Id2	M0189_1.02	1.45981080273888	0.0198244911509195	0.0593220338983051	Major	Down_Flat
84	Rfx1	Rfx1	40.709722643274	0.0207803432323306	0.0423728813559322	Major	Down_Flat
85	Bhlhe40	M5993_1.02	0.408507066011839	0.0210183146729114	0.11864406779661	Major	Down_Flat
86	Tcfap2a	Mmusculus-jolma2013-Tcfap2a-3	7.41266224009137	0.0219428616254288	0.144067796610169	Major	Down_Flat
87	Creb5	Mmusculus-jolma2013-Creb5	5.95696730960359	0.0232841535296217	0.0338983050847458	Major	Down_Flat
88	Usf1	M0197_1.02	1.72324754882731	0.0241122108467021	0.0847457627118644	Major	Down_Flat
89	Klf1	Klf1	9.28241646318759	0.0245577799954205	0.190677966101695	Major	Down_Flat
90	E2F3	SCI09/E2F3_pwm_primary.txt	2.47932965273459	0.0245656403113031	0.23728813559322	Major	Down_Flat
91	Tcfap2e	SCI09/Tcfap2e_pwm_primary.txt	3.34144937868483	0.0248543653217873	0.169491525423729	Major	Down_Flat
92	Zbtb3	SCI09/Zbtb3_pwm_primary.txt	2.97733181391027	0.0277915061750145	0.0889830508474576	Major	Down_Flat
93	Jundm2	SCI09/Jundm2_pwm_primary.txt	7.56055881312752	0.0283057715794908	0.0423728813559322	Major	Down_Flat
94	Meis1	Meis1	5.4284266538956	0.0285044585435259	0.0847457627118644	Major	Down_Flat
95	Pax2	Pax2	0.850785044733026	0.0285135794178686	0.11864406779661	Major	Down_Flat
96	Klf12	Mmusculus-jolma2013-Klf12	21.3528352716875	0.0291953435342661	0.101694915254237	Major	Down_Flat
97	Srebf1	M0187_1.02	0.844415918402533	0.031712747877746	0.0466101694915254	Major	Down_Flat
98	Zfp740	SCI09/Zfp740_pwm_primary.txt	73.5611661916966	0.0321014521622558	0.110169491525424	Major	Down_Flat
99	Gabpa	SCI09/Gabpa_pwm_primary.txt	3.32808587609748	0.0323411242639483	0.105932203389831	Major	Down_Flat
100	Arntl	M0220_1.02	1.59563878262935	0.033774280528542	0.076271186440678	Major	Down_Flat
1	Sohlh2	M0198_1.02	1.37057373372545	1.72721271347214e-16	0.249097472924188	Minor	Down_Flat
2	Atf1	M0294_1.02	1.02768560095158	7.00592189877265e-16	0.166064981949458	Minor	Down_Flat
3	Tcfap2a	M0082_1.02	4.08674285318643	0.0000000000000330946858102572	0.310469314079422	Minor	Down_Flat
4	Tcfap2c	M0084_1.02	4.74840238216753	0.000000000000556067220300001	0.310469314079422	Minor	Down_Flat
5	Hes1	M0191_1.02	1.79039256442981	0.00000000000220121230580428	0.28158844765343	Minor	Down_Flat
6	Hes5	M0215_1.02	1.95380429699303	0.000000000123738532051194	0.270758122743682	Minor	Down_Flat
7	Tcfl5	M0212_1.02	2.05836460386573	0.000000000129743326572884	0.270758122743682	Minor	Down_Flat
8	Tcfap2e	M0085_1.02	3.19344868753606	0.00000000291050538992848	0.288808664259928	Minor	Down_Flat
9	Hes7	M0192_1.02	1.62434484629677	0.000000240810119899316	0.234657039711191	Minor	Down_Flat
10	Bhlhe41	M0206_1.02	1.12779637945786	0.000000346818889759067	0.169675090252708	Minor	Down_Flat
11	Max	M0223_1.02	1.30599033747234	0.000000390274423403505	0.151624548736462	Minor	Down_Flat
12	Klf4	Klf4	30.2688467804308	0.00000187524338653146	0.231046931407942	Minor	Down_Flat
13	Tcfap2b	M0083_1.02	3.40327779203193	0.00000282656459173473	0.245487364620939	Minor	Down_Flat
14	Max	M0221_1.02	1.33382066498675	0.00000749458444593487	0.11913357400722	Minor	Down_Flat
15	Clock	M0200_1.02	1.19104049329495	0.0000236970572039628	0.108303249097473	Minor	Down_Flat
16	Mlx	M0182_1.02	1.17881512290036	0.0000452013485389508	0.129963898916967	Minor	Down_Flat
17	Arnt::Ahr	Arnt::Ahr	1.20230394401463	0.0000550675454129613	0.1985559566787	Minor	Down_Flat
18	Mnt	M0175_1.02	1.13108713763122	0.0000860427237562731	0.137184115523466	Minor	Down_Flat
19	Klf7	SCI09/Klf7_pwm_primary.txt	35.240899887461	0.00009426609834295	0.1985559566787	Minor	Down_Flat
20	Gmeb1	SCI09/Gmeb1_pwm_primary.txt	0.564852281028787	0.000327934445766042	0.176895306859206	Minor	Down_Flat
21	Tcfap2a	Mmusculus-jolma2013-Tcfap2a	8.17358638964657	0.000397131266730958	0.187725631768953	Minor	Down_Flat
22	Rfx3	Mmusculus-jolma2013-Rfx3	3093.54058590492	0.000452750053111574	0.0216606498194946	Minor	Down_Flat
23	Zfp740	Mmusculus-jolma2013-Zfp740	12.9462021487977	0.000471833637665756	0.15884476534296	Minor	Down_Flat
24	Sox30	SCI09/Sox30_pwm_primary.txt	2.25128347353967	0.000581057131418742	0.0433212996389892	Minor	Down_Flat
25	Bhlhe40	M0205_1.02	0.935324892683144	0.000757746462213635	0.0974729241877256	Minor	Down_Flat
26	Rfx2	Mmusculus-jolma2013-Rfx2	719.635748147957	0.000771554931259147	0.0288808664259928	Minor	Down_Flat
27	Ascl2	SCI09/Ascl2_pwm_primary.txt	7.43334505487238	0.00104421219268894	0.111913357400722	Minor	Down_Flat
28	Sp4	SCI09/Sp4_pwm_primary.txt	47.7062067464313	0.00106838842188662	0.176895306859206	Minor	Down_Flat
29	Rfx1	Rfx1	132.622671055137	0.00118081373619655	0.0613718411552347	Minor	Down_Flat
30	Tcfap2a	SCI09/Tcfap2a_pwm_primary.txt	3.17684619208677	0.00127605813978223	0.209386281588448	Minor	Down_Flat
31	Zic1	SCI09/Zic1_pwm_primary.txt	38.959862992098	0.00158756805151697	0.252707581227437	Minor	Down_Flat
32	Zic2	SCI09/Zic2_pwm_primary.txt	34.3694588726101	0.00205129798003096	0.256317689530686	Minor	Down_Flat
33	Nkx2-5	Cell08/Nkx2-5_3436.1_pwm.txt	7.58694964705717	0.00229972267717597	0.0505415162454874	Minor	Down_Flat
34	Zic3	SCI09/Zic3_pwm_primary.txt	40.7432800633763	0.00258439967717819	0.263537906137184	Minor	Down_Flat
35	Tcf3	Tcf3	6.47112169177683	0.00323344645458582	0.101083032490975	Minor	Down_Flat
36	Max	M0222_1.02	1.11145764648502	0.00380347253008673	0.0722021660649819	Minor	Down_Flat
37	Hey2	M0183_1.02	1.30041399690971	0.00383966113690235	0.148014440433213	Minor	Down_Flat
38	Pax5	Pax5	2.8564209697007	0.0038413203465921	0.209386281588448	Minor	Down_Flat
39	Zfx	Zfx	12.4525109070071	0.00414397485119982	0.104693140794224	Minor	Down_Flat
40	Zfx	Zfx	12.4236976692723	0.00433944355317055	0.104693140794224	Minor	Down_Flat
41	Egr1	Mmusculus-jolma2013-Egr1	36.0927972770384	0.00440636089826849	0.0685920577617329	Minor	Down_Flat
42	Klf1	Klf1	11.0917195553122	0.00474573819145129	0.140794223826715	Minor	Down_Flat
43	Tcfap2c	SCI09/Tcfap2c_pwm_primary.txt	3.00302474856575	0.00515589847475766	0.162454873646209	Minor	Down_Flat
44	Plagl1	SCI09/Plagl1_pwm_primary.txt	6.92126482946341	0.00532916935406617	0.194945848375451	Minor	Down_Flat
45	Zfp161	SCI09/Zfp161_pwm_primary.txt	18.2827168813777	0.00570942917207148	0.0938628158844765	Minor	Down_Flat
46	Bhlhe40	M0204_1.02	1.12283469900653	0.00582706796864544	0.129963898916967	Minor	Down_Flat
47	Tcfec	M0202_1.02	1.02904780928533	0.00610178052387834	0.0577617328519856	Minor	Down_Flat
48	Tcfap2b	SCI09/Tcfap2b_pwm_primary.txt	4.60346409024863	0.00826104474352356	0.155234657039711	Minor	Down_Flat
49	Mycn	Mycn	2.27130459197924	0.00887006119150365	0.0974729241877256	Minor	Down_Flat
50	Egr1	SCI09/Egr1_pwm_primary.txt	18.2790158397108	0.0091975260893894	0.173285198555957	Minor	Down_Flat
51	Tcfap2e	SCI09/Tcfap2e_pwm_primary.txt	3.64323713105671	0.00943200684984512	0.173285198555957	Minor	Down_Flat
52	Tcfec	M0201_1.02	0.980169110777467	0.0108041604031732	0.0649819494584837	Minor	Down_Flat
53	E2F2	SCI09/E2F2_pwm_primary.txt	1.95525921972979	0.0110677765537798	0.166064981949458	Minor	Down_Flat
54	Egr1	Egr1	4.50536225425485	0.0115442178297771	0.176895306859206	Minor	Down_Flat
55	Myc	Myc	1.97319417044683	0.0117178138099746	0.101083032490975	Minor	Down_Flat
56	Ascl2	M0178_1.02	2.00305721088132	0.013249987899513	0.126353790613718	Minor	Down_Flat
57	Creb1	M0297_1.02	0.613325631064073	0.0133328962267572	0.0794223826714801	Minor	Down_Flat
58	Zfp740	SCI09/Zfp740_pwm_primary.txt	82.3148723394971	0.0140344959287635	0.111913357400722	Minor	Down_Flat
59	Tcfap2a	Mmusculus-jolma2013-Tcfap2a-2	5.0448154090914	0.0174418556292871	0.205776173285199	Minor	Down_Flat
60	E2F3	E2F3	26.5085321421168	0.0209988935899332	0.137184115523466	Minor	Down_Flat
61	Myog	Myog	4.37114937824254	0.0230694357383435	0.101083032490975	Minor	Down_Flat
62	Tcf4	M0219_1.02	1.75081410167442	0.0261616202550318	0.122743682310469	Minor	Down_Flat
63	Myb	Myb	0.875077333689873	0.0276011350574965	0.0902527075812274	Minor	Down_Flat
64	Xbp1	M0292_1.02	0.579447739477587	0.0292190505741532	0.0830324909747292	Minor	Down_Flat
65	Tcfap2a	Mmusculus-jolma2013-Tcfap2a-3	6.24579917804918	0.0324373469018174	0.148014440433213	Minor	Down_Flat
66	PPARG::RXRA	PPARG::RXRA	8.09341611224922	0.0371743664120482	0.108303249097473	Minor	Down_Flat
67	Mlx	M0181_1.02	0.976717929422566	0.0374308246448824	0.0541516245487365	Minor	Down_Flat
68	Tcf21	Mmusculus-jolma2013-Tcf21	6.87218827837818	0.0390655106301613	0.0180505415162455	Minor	Down_Flat
69	Gcm1	SCI09/Gcm1_pwm_primary.txt	0.964664699549443	0.0392363070015385	0.140794223826715	Minor	Down_Flat
70	Nhlh2	M0216_1.02	1.84736989143398	0.0484075352188905	0.111913357400722	Minor	Down_Flat
71	E2F3	SCI09/E2F3_pwm_primary.txt	1.88027452586692	0.048979829277579	0.148014440433213	Minor	Down_Flat
72	Meox1	Cell08/Meox1_2310.2_pwm.txt	1.36570208317096	0.0492801843525579	0.0324909747292419	Minor	Down_Flat
73	Nkx2-6	Cell08/Nkx2-6_3437.1_pwm.txt	2.73356953100493	0.0557055799567343	0.0469314079422383	Minor	Down_Flat
74	Arnt	Arnt	0.984362522518862	0.0589639785731662	0.0722021660649819	Minor	Down_Flat
75	Elk3	Mmusculus-jolma2013-Elk3	3.03238810912758	0.0606343033853977	0.0722021660649819	Minor	Down_Flat
76	Klf12	Mmusculus-jolma2013-Klf12	14.6067527695753	0.0648026004346577	0.0830324909747292	Minor	Down_Flat
77	GABPA	GABPA	4.22471761059304	0.0651182783165086	0.108303249097473	Minor	Down_Flat
78	Tcf12	Tcf12	3.61247813898416	0.0685036279495568	0.0866425992779783	Minor	Down_Flat
79	Myod1	Myod1	4.22295151138898	0.069638474873223	0.108303249097473	Minor	Down_Flat
80	Mycn	Mycn	1.73926124751663	0.0697045285767407	0.0433212996389892	Minor	Down_Flat
81	Zif268	NBT06/Zif268.pwm	3.68607050854758	0.0703287953110424	0.187725631768953	Minor	Down_Flat
82	Sox1	Mmusculus-jolma2013-Sox1-3	2.39972737496275	0.0735105750218668	0.0036101083032491	Minor	Down_Flat
83	Bhlhe40	M5993_1.02	0.379673714427717	0.0765109596957666	0.11913357400722	Minor	Down_Flat
84	Bhlhe40	Bhlhe40	2.13492152285044	0.0765971674477873	0.0577617328519856	Minor	Down_Flat
85	Atf1	M0295_1.02	0.417636971444621	0.0766726754808906	0.0830324909747292	Minor	Down_Flat
86	Zfp281	SCI09/Zfp281_pwm_primary.txt	371.595198960302	0.0785874324192237	0.0902527075812274	Minor	Down_Flat
87	Tcf3	M0185_1.02	1.70843944891731	0.0801744405704475	0.0974729241877256	Minor	Down_Flat
88	Mlxip	M0211_1.02	1.17858207807237	0.0803251857365742	0.0469314079422383	Minor	Down_Flat
89	Rfx4	SCI09/Rfx4_pwm_primary.txt	2.84741983776177	0.0843703723080262	0.0722021660649819	Minor	Down_Flat
90	Tcf3	M0184_1.02	2.07988507527609	0.0907770264931018	0.104693140794224	Minor	Down_Flat
91	NFYA	NFYA	5.18263330452466	0.0925935210385788	0.0649819494584837	Minor	Down_Flat
92	Mafb	M0321_1.02	1.48666481771844	0.0927963250611009	0.075812274368231	Minor	Down_Flat
93	Sox17	Mmusculus-jolma2013-Sox17	2.05702541426561	0.103739504684845	0.0072202166064982	Minor	Down_Flat
94	Glis2	SCI09/Glis2_pwm_primary.txt	1.66358334419411	0.10597649528157	0.133574007220217	Minor	Down_Flat
95	Id2	M0189_1.02	1.07021297409461	0.106699228664772	0.0469314079422383	Minor	Down_Flat
96	Titf1	Cell08/Titf1_1722.2_pwm.txt	2.28086210526473	0.107469424908685	0.0577617328519856	Minor	Down_Flat
97	NF-kappaB	NF-kappaB	2.32033323832431	0.10787126986136	0.104693140794224	Minor	Down_Flat
98	Crx	Crx	1.69713395657742	0.124101599651757	0.0469314079422383	Minor	Down_Flat
99	Pou6f1	Cell08/Pou6f1_1731.2_pwm.txt	1.44585816352589	0.130029570324355	0.0469314079422383	Minor	Down_Flat
100	Vdr	Mmusculus-jolma2013-Vdr	0.856898233590162	0.130182254990818	0.0144404332129964	Minor	Down_Flat
rank	target	id	raw.score	p.value	top.motif.prop	group	promoter_category
1	Atf1	M0294_1.02	1.04134227750617	6.14413444120746e-16	0.171779141104294	Major	Up_Up
2	Hes1	M0191_1.02	2.05034126628329	0.000000000125252945678691	0.288343558282209	Major	Up_Up
3	Sohlh2	M0198_1.02	1.31905040115958	0.00000000243528214386856	0.208588957055215	Major	Up_Up
4	Hes5	M0215_1.02	2.23784218294319	0.00000000450587767610224	0.251533742331288	Major	Up_Up
5	Hes7	M0192_1.02	2.13199139999894	0.0000000599853331466552	0.202453987730061	Major	Up_Up
6	Tcfap2a	M0082_1.02	3.67134989214426	0.000000155553778989646	0.282208588957055	Major	Up_Up
7	Tcfl5	M0212_1.02	2.10056975285126	0.000000271828268096977	0.276073619631902	Major	Up_Up
8	Tcfap2c	M0084_1.02	4.232703137423	0.00000055074833120034	0.282208588957055	Major	Up_Up
9	Bhlhe41	M0206_1.02	1.20312644911283	0.00000685532309213555	0.159509202453988	Major	Up_Up
10	Creb1	M0297_1.02	0.742467739306148	0.0000170376005685101	0.104294478527607	Major	Up_Up
11	Klf4	Klf4	32.9586452072619	0.0000466432043519852	0.263803680981595	Major	Up_Up
12	Tcfap2e	M0085_1.02	2.77038738107196	0.000133163840381352	0.233128834355828	Major	Up_Up
13	Arnt::Ahr	Arnt::Ahr	1.2958639722404	0.000302203916312163	0.196319018404908	Major	Up_Up
14	Srebf1	M0188_1.02	0.921110096092548	0.000468056912920282	0.0920245398773006	Major	Up_Up
15	Hey2	M0183_1.02	1.75524005716804	0.000536819997921258	0.147239263803681	Major	Up_Up
16	Myb	SCI09/Myb_pwm_primary.txt	2.14050048789361	0.000577407295461124	0.0736196319018405	Major	Up_Up
17	Klf7	SCI09/Klf7_pwm_primary.txt	37.974741020348	0.000744492627127511	0.245398773006135	Major	Up_Up
18	Clock	M0200_1.02	1.1897188157018	0.000870710445445761	0.128834355828221	Major	Up_Up
19	Sp4	SCI09/Sp4_pwm_primary.txt	61.4708261013314	0.00141588930331514	0.257668711656442	Major	Up_Up
20	Bhlhe40	M2266_1.02	1.06741053336589	0.00153576865545364	0.116564417177914	Major	Up_Up
21	Rfx1	Rfx1	149.154004766298	0.00176903422108621	0.0613496932515337	Major	Up_Up
22	Tcfap2b	M0083_1.02	2.98483654742727	0.00180032632745644	0.214723926380368	Major	Up_Up
23	NFYA	NFYA	16.9716632872992	0.00184757592513333	0.128834355828221	Major	Up_Up
24	Tcfap2a	Mmusculus-jolma2013-Tcfap2a-2	8.66257670402346	0.00212604526918388	0.220858895705521	Major	Up_Up
25	Srebf1	M0187_1.02	0.925092113911113	0.00241663973547473	0.0920245398773006	Major	Up_Up
26	Max	M0223_1.02	1.17732466255365	0.00270067042528953	0.104294478527607	Major	Up_Up
27	Rfx3	Mmusculus-jolma2013-Rfx3	1086.0768489078	0.00317903532558902	0.0306748466257669	Major	Up_Up
28	Nr2f6	Mmusculus-jolma2013-Nr2f6	125.976162119084	0.00324317717103554	0.00613496932515337	Major	Up_Up
29	Gmeb1	SCI09/Gmeb1_pwm_primary.txt	0.56455012014962	0.00363409568733882	0.190184049079755	Major	Up_Up
30	Mlx	M0182_1.02	1.12943824083288	0.00375607769152066	0.110429447852761	Major	Up_Up
31	Tcfec	M0201_1.02	1.10558522690474	0.00385251686852182	0.0797546012269939	Major	Up_Up
32	Rfx2	Mmusculus-jolma2013-Rfx2	357.960685308509	0.00392601826046786	0.0306748466257669	Major	Up_Up
33	Atf7	M0309_1.02	0.894240899954036	0.0047433029525323	0.0920245398773006	Major	Up_Up
34	Mybl1	SCI09/Mybl1_pwm_primary.txt	1.23248608524564	0.00596713934596073	0.0552147239263804	Major	Up_Up
35	Ascl2	M0178_1.02	2.20241203738922	0.00602347994506743	0.141104294478528	Major	Up_Up
36	Bhlhe40	M0204_1.02	1.26952288230921	0.00667562637543695	0.128834355828221	Major	Up_Up
37	Tcfec	M0202_1.02	1.07591590801104	0.00725677998579799	0.0429447852760736	Major	Up_Up
38	Max	M0221_1.02	1.20356775603417	0.00906274677945957	0.098159509202454	Major	Up_Up
39	Egr1	SCI09/Egr1_pwm_primary.txt	22.8848037754711	0.00938950322248896	0.233128834355828	Major	Up_Up
40	Rarb	Mmusculus-jolma2013-Rarb	80.9335851327353	0.009655109637533	0.00613496932515337	Major	Up_Up
41	Atf1	M0295_1.02	0.646676893219213	0.0110486633184254	0.122699386503067	Major	Up_Up
42	GABPA	GABPA	7.48830743201409	0.0141522176723234	0.0858895705521472	Major	Up_Up
43	E2F2	SCI09/E2F2_pwm_primary.txt	2.28059938222057	0.0144718729226071	0.239263803680982	Major	Up_Up
44	Elk3	Mmusculus-jolma2013-Elk3	5.92493090691484	0.0148346712715388	0.0797546012269939	Major	Up_Up
45	NF-kappaB	NF-kappaB	4.35568874794036	0.0159077506556298	0.0613496932515337	Major	Up_Up
46	Tcfap2a	SCI09/Tcfap2a_pwm_primary.txt	2.8611477325795	0.0174609780330714	0.177914110429448	Major	Up_Up
47	Jdp2	M0303_1.02	1.29976157473671	0.0179021839868486	0.0920245398773006	Major	Up_Up
48	Zfp740	Mmusculus-jolma2013-Zfp740	10.8188587291941	0.019475228896629	0.122699386503067	Major	Up_Up
49	Tcfap2e	SCI09/Tcfap2e_pwm_primary.txt	3.87116642890325	0.0197124433020102	0.184049079754601	Major	Up_Up
50	Tcf4	M0219_1.02	1.84812989345725	0.0202911311577551	0.141104294478528	Major	Up_Up
51	E2F3	E2F3	32.4451344400602	0.0203880587369153	0.177914110429448	Major	Up_Up
52	Egr1	Egr1	4.83764789843453	0.0213718667156661	0.184049079754601	Major	Up_Up
53	Sfpi1	SCI09/Sfpi1_pwm_primary.txt	2.80021086597949	0.0235542687920846	0.116564417177914	Major	Up_Up
54	Klf1	Klf1	10.4187584812895	0.023831320983677	0.220858895705521	Major	Up_Up
55	Hic1	Mmusculus-jolma2013-Hic1-2	1.68112612229722	0.0242997794352857	0.116564417177914	Major	Up_Up
56	E2F3	SCI09/E2F3_pwm_primary.txt	2.73481325780226	0.0265867262732452	0.202453987730061	Major	Up_Up
57	Srebf2	M0190_1.02	1.17174984604756	0.0269955553773701	0.122699386503067	Major	Up_Up
58	Bhlhe40	M0205_1.02	0.906005559525113	0.0270155473242497	0.0797546012269939	Major	Up_Up
59	Bhlhb2	Mmusculus-jolma2013-Bhlhb2-2	2.78832368179757	0.0270638543869269	0.0368098159509202	Major	Up_Up
60	Bhlhb2	Mmusculus-jolma2013-Bhlhb2	3.07711416304495	0.027613312750551	0.0245398773006135	Major	Up_Up
61	Mnt	M0175_1.02	0.987269183134104	0.0277085242329311	0.0920245398773006	Major	Up_Up
62	Crem	M0319_1.02	1.01009246896053	0.029739931460393	0.0674846625766871	Major	Up_Up
63	Pax5	Pax5	2.57006562457947	0.0299891083413281	0.226993865030675	Major	Up_Up
64	Uncx	Mmusculus-jolma2013-Uncx	3.25365034988721	0.0299915254471592	0.0306748466257669	Major	Up_Up
65	Spi1	Spi1	17.6168724606557	0.0328817649541381	0.0797546012269939	Major	Up_Up
66	Nhlh2	M0216_1.02	2.02144878971177	0.0362875345630537	0.116564417177914	Major	Up_Up
67	Atf1	SCI09/Atf1_pwm_primary.txt	5.92210520012483	0.0422229081149568	0.0429447852760736	Major	Up_Up
68	Klf12	Mmusculus-jolma2013-Klf12	19.8034289883229	0.0428013542283301	0.0920245398773006	Major	Up_Up
69	Figla	M0203_1.02	1.8109342423908	0.0442748786418376	0.159509202453988	Major	Up_Up
70	Hic1	SCI09/Hic1_pwm_primary.txt	2.74093919090186	0.0476757851116077	0.0920245398773006	Major	Up_Up
71	Srebf1	Mmusculus-jolma2013-Srebf1	3.97975130551645	0.0498581369761087	0.0184049079754601	Major	Up_Up
72	Isgf3g	SCI09/Isgf3g_pwm_primary.txt	3.45145316552641	0.0539702347310395	0.049079754601227	Major	Up_Up
73	Mlx	Mmusculus-jolma2013-Mlx	2.89446449194522	0.0543413455349545	0.0184049079754601	Major	Up_Up
74	Tcfap2a	Mmusculus-jolma2013-Tcfap2a-3	6.02026162504822	0.0550063178026724	0.165644171779141	Major	Up_Up
75	Hes2	M0199_1.02	1.06584927452581	0.0553223759951629	0.0552147239263804	Major	Up_Up
76	Mitf	M0208_1.02	1.07878825516129	0.0553296720106942	0.0552147239263804	Major	Up_Up
77	Tcfe2a	SCI09/Tcfe2a_pwm_primary.txt	2.22133740639454	0.0560143960558244	0.0674846625766871	Major	Up_Up
78	Tcfap2c	SCI09/Tcfap2c_pwm_primary.txt	2.47966970011391	0.0567627353968718	0.134969325153374	Major	Up_Up
79	Pitx3	Cell08/Pitx3_3497.2_pwm.txt	2.06721694421952	0.057801370338883	0.098159509202454	Major	Up_Up
80	Pou2f2	Mmusculus-jolma2013-Pou2f2-2	3.7049078141637	0.0579200146600542	0.0306748466257669	Major	Up_Up
81	Tcf3	M0186_1.02	2.07801391274128	0.0580515431203193	0.141104294478528	Major	Up_Up
82	Tgif2	Cell08/Tgif2_3451.1_pwm.txt	3.82104129777756	0.0582357213090021	0.0306748466257669	Major	Up_Up
83	Alx1	Mmusculus-jolma2013-Alx1-2	3.24095404843602	0.0607919938234041	0.0245398773006135	Major	Up_Up
84	Gcm1	SCI09/Gcm1_pwm_primary.txt	0.981354826589158	0.0649978815539573	0.184049079754601	Major	Up_Up
85	Obox5	Cell08/Obox5_2284.1_pwm.txt	2.81941744240491	0.0651830162349699	0.0306748466257669	Major	Up_Up
86	Jundm2	SCI09/Jundm2_pwm_primary.txt	4.58279855841505	0.0668755837649157	0.0429447852760736	Major	Up_Up
87	Creb3l2	M0305_1.02	1.55470859564173	0.0669744136247642	0.0429447852760736	Major	Up_Up
88	Rara	Mmusculus-jolma2013-Rara-3	12.4817308675069	0.0674370349344431	0.00613496932515337	Major	Up_Up
89	Tcfe3	M0174_1.02	0.979842582927	0.0679548459115231	0.0674846625766871	Major	Up_Up
90	Plagl1	SCI09/Plagl1_pwm_primary.txt	4.16020114521637	0.0714552528798924	0.159509202453988	Major	Up_Up
91	Irf5	SCI09/Irf5_pwm_primary.txt	1.16869620130675	0.0728736133276214	0.0736196319018405	Major	Up_Up
92	Alx4	Mmusculus-jolma2013-Alx4	2.46427868321061	0.0733040188843566	0.0245398773006135	Major	Up_Up
93	Myf6	SCI09/Myf6_pwm_primary.txt	2.74773129356319	0.0739229621891444	0.098159509202454	Major	Up_Up
94	Mlx	M0181_1.02	0.977840503646038	0.0786425079163451	0.0613496932515337	Major	Up_Up
95	Arx	Mmusculus-jolma2013-Arx	3.20762102960866	0.0788115692291879	0.0245398773006135	Major	Up_Up
96	Jdp2	Mmusculus-jolma2013-Jdp2-2	4.03111622697037	0.0813730944400993	0.0306748466257669	Major	Up_Up
97	Cphx	Cell08/Cphx_3484.1_pwm.txt	2.25852224321591	0.0831144504997501	0.0429447852760736	Major	Up_Up
98	Zfp740	SCI09/Zfp740_pwm_primary.txt	62.7238218905253	0.0834557680983758	0.0920245398773006	Major	Up_Up
99	Arntl	M0220_1.02	1.39112989066015	0.0855158357687585	0.0552147239263804	Major	Up_Up
100	Zif268	NBT06/Zif268.pwm	3.8267735720296	0.0858726072745074	0.220858895705521	Major	Up_Up
1	Atf1	M0294_1.02	1.02641113469388	0.000000000103268682881356	0.134408602150538	Minor	Up_Up
2	Sohlh2	M0198_1.02	1.26120837480449	0.00000000573014155030611	0.182795698924731	Minor	Up_Up
3	Tcfap2a	M0082_1.02	3.30663404956042	0.00000105377774833616	0.306451612903226	Minor	Up_Up
4	Hes1	M0191_1.02	1.56989016744894	0.00000135409061454506	0.193548387096774	Minor	Up_Up
5	Tcfap2c	M0084_1.02	3.88018415999171	0.00000149792621647417	0.28494623655914	Minor	Up_Up
6	Hes5	M0215_1.02	1.73417363494402	0.00000483595865554169	0.182795698924731	Minor	Up_Up
7	Bhlhe41	M0206_1.02	1.14940820374443	0.0000106568872560305	0.161290322580645	Minor	Up_Up
8	Tcfap2e	M0085_1.02	2.84781876651078	0.000024526395019497	0.279569892473118	Minor	Up_Up
9	Tcfl5	M0212_1.02	1.60806634188492	0.0000351681261320858	0.21505376344086	Minor	Up_Up
10	Tcfap2b	M0083_1.02	3.26987748300556	0.000186588480487778	0.247311827956989	Minor	Up_Up
11	Hes7	M0192_1.02	1.40662826102648	0.000350788665067805	0.145161290322581	Minor	Up_Up
12	Tcfap2a	SCI09/Tcfap2a_pwm_primary.txt	4.11501076586893	0.000418756742060835	0.198924731182796	Minor	Up_Up
13	Ascl2	M0178_1.02	2.37561832608764	0.000421196829536529	0.145161290322581	Minor	Up_Up
14	Zfp740	Mmusculus-jolma2013-Zfp740	14.9351145786753	0.000569437847699264	0.139784946236559	Minor	Up_Up
15	Bhlhe40	M0205_1.02	0.967035683164368	0.000710051832294557	0.0913978494623656	Minor	Up_Up
16	Arnt::Ahr	Arnt::Ahr	1.1485218636905	0.00168343550644452	0.182795698924731	Minor	Up_Up
17	Tcfap2c	SCI09/Tcfap2c_pwm_primary.txt	3.87853159479384	0.00198174767137397	0.193548387096774	Minor	Up_Up
18	Tcf4	M0219_1.02	1.97051907784955	0.00211833832276921	0.182795698924731	Minor	Up_Up
19	Plagl1	SCI09/Plagl1_pwm_primary.txt	9.30577969824704	0.00348250974387481	0.252688172043011	Minor	Up_Up
20	Zbtb3	SCI09/Zbtb3_pwm_primary.txt	4.47899352355208	0.00474371021198207	0.123655913978495	Minor	Up_Up
21	Max	M0223_1.02	1.13632780732349	0.0048308920426629	0.0913978494623656	Minor	Up_Up
22	NR3C1	NR3C1	4.77947347253208	0.00513571038567746	0.118279569892473	Minor	Up_Up
23	Mnt	M0175_1.02	1.05233335386511	0.00558948455855612	0.0967741935483871	Minor	Up_Up
24	Zfp740	SCI09/Zfp740_pwm_primary.txt	111.381264513664	0.00668694236192778	0.123655913978495	Minor	Up_Up
25	Tcf3	M0185_1.02	1.95665739032834	0.00784004308802287	0.145161290322581	Minor	Up_Up
26	Mlx	M0182_1.02	1.07215655931804	0.00864343952900774	0.0752688172043011	Minor	Up_Up
27	Ascl2	Mmusculus-jolma2013-Ascl2	8.1883529005023	0.00884017217771443	0.0967741935483871	Minor	Up_Up
28	Creb1	M0297_1.02	0.6378814591876	0.00909845996089193	0.0698924731182796	Minor	Up_Up
29	Egr1	Egr1	5.44379484696896	0.00935507911097797	0.155913978494624	Minor	Up_Up
30	Sp4	SCI09/Sp4_pwm_primary.txt	39.8073095976372	0.0104523749413729	0.118279569892473	Minor	Up_Up
31	Clock	M0200_1.02	1.08631437389738	0.0104888477621356	0.102150537634409	Minor	Up_Up
32	Hic1	Mmusculus-jolma2013-Hic1	12.5592065841306	0.011062150194159	0.021505376344086	Minor	Up_Up
33	Hey2	M0183_1.02	1.3166716360756	0.0111491122163754	0.118279569892473	Minor	Up_Up
34	Ascl2	SCI09/Ascl2_pwm_primary.txt	6.27358198241019	0.0114280404882167	0.112903225806452	Minor	Up_Up
35	Max	M0221_1.02	1.16453963969664	0.0146338242759742	0.0860215053763441	Minor	Up_Up
36	E2F3	E2F3	33.7910191821322	0.0146622295930032	0.129032258064516	Minor	Up_Up
37	Zfp281	SCI09/Zfp281_pwm_primary.txt	708.26741296515	0.0147672812030613	0.112903225806452	Minor	Up_Up
38	Tcfec	M0202_1.02	1.03608889393259	0.0157562395194692	0.0698924731182796	Minor	Up_Up
39	Bhlhe40	M0204_1.02	1.13212092818925	0.0157791979052221	0.118279569892473	Minor	Up_Up
40	Gmeb1	SCI09/Gmeb1_pwm_primary.txt	0.473984024771814	0.0160294035692749	0.182795698924731	Minor	Up_Up
41	Tcf12	M0207_1.02	1.94608547346286	0.0164989355637604	0.166666666666667	Minor	Up_Up
42	Tcf3	Tcf3	6.08562812587834	0.016626246539029	0.123655913978495	Minor	Up_Up
43	Pax2	Pax2	0.873109672451156	0.0168511120479965	0.123655913978495	Minor	Up_Up
44	Tcfap2e	SCI09/Tcfap2e_pwm_primary.txt	3.67150133103652	0.021134781593407	0.17741935483871	Minor	Up_Up
45	Egr1	SCI09/Egr1_pwm_primary.txt	17.7834107592833	0.021346089064275	0.161290322580645	Minor	Up_Up
46	Tcf3	M0186_1.02	2.17959524462936	0.0213465200680329	0.182795698924731	Minor	Up_Up
47	Zfp161	SCI09/Zfp161_pwm_primary.txt	14.6004211733038	0.0220664334697576	0.0860215053763441	Minor	Up_Up
48	NF-kappaB	NF-kappaB	3.81302815077185	0.0226685134398062	0.10752688172043	Minor	Up_Up
49	Tcf12	Tcf12	4.54940676797724	0.0245212089910745	0.10752688172043	Minor	Up_Up
50	Meis1	Meis1	6.07971149516567	0.024542881589141	0.0913978494623656	Minor	Up_Up
51	Myog	Myog	4.76059676534109	0.0250281271592497	0.112903225806452	Minor	Up_Up
52	Figla	M0203_1.02	1.83216517200494	0.0283516779650527	0.150537634408602	Minor	Up_Up
53	Tcf3	M0184_1.02	2.3602283976855	0.0285927383724228	0.129032258064516	Minor	Up_Up
54	Nhlh2	M0216_1.02	2.01710692877573	0.029278913059084	0.10752688172043	Minor	Up_Up
55	Tcfap2a	Mmusculus-jolma2013-Tcfap2a	4.94250666521537	0.0303865755395054	0.172043010752688	Minor	Up_Up
56	Hes2	M0199_1.02	1.09528543793619	0.0315758445657256	0.0698924731182796	Minor	Up_Up
57	Atf3	M0299_1.02	0.857551707759973	0.0387285936231732	0.102150537634409	Minor	Up_Up
58	Gata5	SCI09/Gata5_pwm_primary.txt	2.29215352988962	0.0414270260779939	0.0483870967741935	Minor	Up_Up
59	Atf1	SCI09/Atf1_pwm_primary.txt	5.67223690663135	0.0439226377041483	0.043010752688172	Minor	Up_Up
60	Hic1	SCI09/Hic1_pwm_primary.txt	2.70122618243981	0.0444945386567244	0.0860215053763441	Minor	Up_Up
61	Bhlhe40	M2266_1.02	0.764285232814332	0.0485104459495592	0.0967741935483871	Minor	Up_Up
62	Pknox2	Cell08/Pknox2_3077.2_pwm.txt	3.17752737656944	0.049469318102062	0.0860215053763441	Minor	Up_Up
63	Myod1	Myod1	4.78261963914484	0.0499181143806072	0.134408602150538	Minor	Up_Up
64	E2F2	SCI09/E2F2_pwm_primary.txt	1.58963115857628	0.050021444875356	0.204301075268817	Minor	Up_Up
65	Zif268	NBT06/Zif268.pwm	4.42844027966561	0.0533701985628903	0.145161290322581	Minor	Up_Up
66	Myf6	M0209_1.02	1.25211266716093	0.0540195587918655	0.10752688172043	Minor	Up_Up
67	Hic1	Mmusculus-jolma2013-Hic1-2	1.536223998877	0.0546347555676369	0.134408602150538	Minor	Up_Up
68	Bhlhe40	Bhlhe40	2.4889632521094	0.0553346519906555	0.0698924731182796	Minor	Up_Up
69	Tcfap4	M0176_1.02	1.39325960819564	0.0582764449499367	0.10752688172043	Minor	Up_Up
70	Tcf1	SCI09/Tcf1_pwm_primary.txt	1.37376260868097	0.0583526234690429	0.0483870967741935	Minor	Up_Up
71	Rxra	SCI09/Rxra_pwm_primary.txt	2.02375777280801	0.0593713508309991	0.0591397849462366	Minor	Up_Up
72	Ar	Mmusculus-jolma2013-Ar	2.5873031781392	0.0596067921219593	0.0591397849462366	Minor	Up_Up
73	Meis2	Mmusculus-jolma2013-Meis2-2	5.30073230471792	0.0658108686614523	0.0698924731182796	Minor	Up_Up
74	Atf4	Mmusculus-jolma2013-Atf4	1.61211614596468	0.0674594169824453	0.0161290322580645	Minor	Up_Up
75	Meis3	Mmusculus-jolma2013-Meis3	1.20631637467037	0.0684230838563714	0.155913978494624	Minor	Up_Up
76	Tcfec	M0201_1.02	0.92786736540076	0.0690713264188569	0.0376344086021505	Minor	Up_Up
77	Klf4	Klf4	14.1166585342366	0.0693576338570908	0.134408602150538	Minor	Up_Up
78	Zic3	Mmusculus-jolma2013-Zic3	4.85737692980047	0.0751720088543903	0.0591397849462366	Minor	Up_Up
79	Pknox1	Cell08/Pknox1_2364.2_pwm.txt	3.11547517794107	0.0771544923147374	0.0483870967741935	Minor	Up_Up
80	Srebf1	M0187_1.02	0.829948823791218	0.0807802143809065	0.0752688172043011	Minor	Up_Up
81	Zic1	SCI09/Zic1_pwm_primary.txt	7.30040322059283	0.0823634005812856	0.198924731182796	Minor	Up_Up
82	EBF1	EBF1	2.7630799372695	0.0848655177307222	0.129032258064516	Minor	Up_Up
83	Atoh1	Atoh1	3.08109979272468	0.0858349402842996	0.10752688172043	Minor	Up_Up
84	Mlx	M0181_1.02	0.954832429300731	0.0873837374939631	0.0645161290322581	Minor	Up_Up
85	Hoxb9	Cell08/Hoxb9_3413.1_pwm.txt	2.73031498177324	0.0918258694568463	0.0161290322580645	Minor	Up_Up
86	Srebf1	M0188_1.02	0.810570328583803	0.0926307736695073	0.0752688172043011	Minor	Up_Up
87	Zfp652	Mmusculus-jolma2013-Zfp652	3.94515504538691	0.0963548499684704	0.0161290322580645	Minor	Up_Up
88	Sox2	Sox2	4.13169019150988	0.0972920088109101	0.0698924731182796	Minor	Up_Up
89	Tcfap2b	SCI09/Tcfap2b_pwm_primary.txt	2.92813757623162	0.0973260267660925	0.188172043010753	Minor	Up_Up
90	Jundm2	SCI09/Jundm2_pwm_primary.txt	3.34081743485935	0.102137998875317	0.0537634408602151	Minor	Up_Up
91	Cphx	Cell08/Cphx_3484.1_pwm.txt	1.97771507221467	0.102737987001362	0.021505376344086	Minor	Up_Up
92	Tcfe3	M0174_1.02	0.931748170288089	0.104299501740166	0.0913978494623656	Minor	Up_Up
93	Zic2	SCI09/Zic2_pwm_primary.txt	5.43774428846595	0.108552049196906	0.209677419354839	Minor	Up_Up
94	Arnt	Arnt	0.954626213194382	0.109449267664856	0.0645161290322581	Minor	Up_Up
95	Klf7	SCI09/Klf7_pwm_primary.txt	14.9869841439654	0.1104317774252	0.102150537634409	Minor	Up_Up
96	Nfe2l2	Nfe2l2	4.21901334983471	0.111918359850878	0.0268817204301075	Minor	Up_Up
97	Zic3	SCI09/Zic3_pwm_primary.txt	5.79179175242757	0.11212983865293	0.21505376344086	Minor	Up_Up
98	Meis3	Mmusculus-jolma2013-Meis3-2	4.55518518856638	0.114733897331931	0.0537634408602151	Minor	Up_Up
99	Sox17	Mmusculus-jolma2013-Sox17-2	1.34686210006004	0.117232545536635	0.00537634408602151	Minor	Up_Up
100	Nr1h3::Rxra	Nr1h3::Rxra	3.00899247111453	0.121078814286104	0.0537634408602151	Minor	Up_Up
1	Atf1	M0294_1.02	1.07625006649603	6.94640182984728e-20	0.349397590361446	Major	Down_Down
2	Tcfap2c	M0084_1.02	5.90346203989137	0.000000487295349019487	0.433734939759036	Major	Down_Down
3	Tcfap2a	M0082_1.02	4.68972234477166	0.000000647559431416235	0.421686746987952	Major	Down_Down
4	Tcfl5	M0212_1.02	2.63765232800557	0.0000040355086850691	0.36144578313253	Major	Down_Down
5	Hes1	M0191_1.02	1.98480756597547	0.00000505877738746617	0.313253012048193	Major	Down_Down
6	Sohlh2	M0198_1.02	1.34023283964827	0.0000070740936343961	0.228915662650602	Major	Down_Down
7	Hes5	M0215_1.02	2.05390586999853	0.0000735127370722263	0.301204819277108	Major	Down_Down
8	Klf4	Klf4	48.3199018757708	0.0000743907939967182	0.265060240963855	Major	Down_Down
9	Creb1	M0297_1.02	0.807409673798355	0.0000884878801536382	0.120481927710843	Major	Down_Down
10	Sp4	SCI09/Sp4_pwm_primary.txt	137.328778265999	0.000224029636452197	0.373493975903614	Major	Down_Down
11	Tcfap2e	M0085_1.02	3.3093293927896	0.000278847427568794	0.289156626506024	Major	Down_Down
12	Gmeb1	SCI09/Gmeb1_pwm_primary.txt	0.841537824597072	0.000898033870949663	0.216867469879518	Major	Down_Down
13	Tcfap2b	M0083_1.02	3.92261773101363	0.000929657593035512	0.313253012048193	Major	Down_Down
14	E2F3	E2F3	102.862140058051	0.00116940121324348	0.337349397590361	Major	Down_Down
15	Klf7	SCI09/Klf7_pwm_primary.txt	51.6929309991185	0.00133083400845948	0.289156626506024	Major	Down_Down
16	NFYA	NFYA	28.0207378982407	0.00135971350390789	0.144578313253012	Major	Down_Down
17	Obox5	Cell08/Obox5_2284.1_pwm.txt	16.1386516083221	0.00144252424203493	0.0240963855421687	Major	Down_Down
18	Hes7	M0192_1.02	1.60691094487483	0.00220430482095282	0.265060240963855	Major	Down_Down
19	Bhlhe40	M2266_1.02	1.29152604590513	0.00260572308242682	0.168674698795181	Major	Down_Down
20	Zfx	Zfx	24.2356467332872	0.00324398459378558	0.216867469879518	Major	Down_Down
21	Zfx	Zfx	24.2378178335773	0.00331741551348237	0.216867469879518	Major	Down_Down
22	Ascl2	SCI09/Ascl2_pwm_primary.txt	11.6800610429989	0.00332728695474077	0.0602409638554217	Major	Down_Down
23	Arnt::Ahr	Arnt::Ahr	1.34007227057343	0.00390062194240441	0.253012048192771	Major	Down_Down
24	Zfp740	Mmusculus-jolma2013-Zfp740	16.8624347188798	0.00434441735704474	0.216867469879518	Major	Down_Down
25	Atf7	M0309_1.02	1.05505750788609	0.00483252040006033	0.072289156626506	Major	Down_Down
26	Zif268	NBT06/Zif268.pwm	12.3682695149078	0.00599113818087863	0.289156626506024	Major	Down_Down
27	Tcfap2a	SCI09/Tcfap2a_pwm_primary.txt	4.14710277202996	0.00733635457569836	0.216867469879518	Major	Down_Down
28	E2F2	SCI09/E2F2_pwm_primary.txt	3.49038347321572	0.00880011764603317	0.301204819277108	Major	Down_Down
29	Obox2	Cell08/Obox2_3438.2_pwm.txt	12.5250151094093	0.0100826424216703	0.0481927710843374	Major	Down_Down
30	Atf1	M0295_1.02	0.823088843319757	0.0119108467076576	0.132530120481928	Major	Down_Down
31	Obox3	Cell08/Obox3_3439.1_pwm.txt	7.70664258462162	0.0137933087640535	0.0481927710843374	Major	Down_Down
32	Egr1	SCI09/Egr1_pwm_primary.txt	26.8237561858138	0.015051288360252	0.409638554216867	Major	Down_Down
33	Pax5	Pax5	3.63064311308216	0.0152899382958966	0.313253012048193	Major	Down_Down
34	Jdp2	M0303_1.02	1.68255091671285	0.0157735192124193	0.108433734939759	Major	Down_Down
35	Pou2f2	Mmusculus-jolma2013-Pou2f2-2	7.42005594027703	0.0158739084582486	0.036144578313253	Major	Down_Down
36	Meis1	Meis1	9.1575825675592	0.0165766957011949	0.072289156626506	Major	Down_Down
37	Tcfap2c	SCI09/Tcfap2c_pwm_primary.txt	3.82266347061281	0.0175401804547796	0.180722891566265	Major	Down_Down
38	Obox1	Cell08/Obox1_3970.2_pwm.txt	5.60608808925547	0.0182491213792855	0.0240963855421687	Major	Down_Down
39	Zic1	SCI09/Zic1_pwm_primary.txt	20.0434017688661	0.019269529580067	0.397590361445783	Major	Down_Down
40	Ascl2	Mmusculus-jolma2013-Ascl2	9.29649205864391	0.0195726639077692	0.0602409638554217	Major	Down_Down
41	Zfp161	SCI09/Zfp161_pwm_primary.txt	19.9350926394959	0.0199582171900219	0.168674698795181	Major	Down_Down
42	Zic2	SCI09/Zic2_pwm_primary.txt	17.2287768238494	0.0214512698478173	0.385542168674699	Major	Down_Down
43	Crem	M0319_1.02	1.34184796781178	0.0249416497522393	0.0481927710843374	Major	Down_Down
44	Tcfap2a	Mmusculus-jolma2013-Tcfap2a	6.74901094965649	0.0254513265438072	0.313253012048193	Major	Down_Down
45	Creb5	Mmusculus-jolma2013-Creb5	6.74238725965514	0.0259213200809303	0.036144578313253	Major	Down_Down
46	Zfp740	SCI09/Zfp740_pwm_primary.txt	109.39981731865	0.0260745246937883	0.168674698795181	Major	Down_Down
47	Dlx5	Cell08/Dlx5_3419.2_pwm.txt	1.17246420946879	0.026661129652053	0.0481927710843374	Major	Down_Down
48	Zic3	SCI09/Zic3_pwm_primary.txt	16.8731432304453	0.0271213616494057	0.373493975903614	Major	Down_Down
49	E2F3	SCI09/E2F3_pwm_primary.txt	3.30636134844648	0.0274413642129348	0.265060240963855	Major	Down_Down
50	Egr1	Egr1	5.56480202480347	0.0300268894156616	0.27710843373494	Major	Down_Down
51	Tcfap2a	Mmusculus-jolma2013-Tcfap2a-3	9.20337002150506	0.0304783031565555	0.228915662650602	Major	Down_Down
52	Atf2	M0300_1.02	0.840670602528458	0.0326255185858499	0.072289156626506	Major	Down_Down
53	Rfx4	SCI09/Rfx4_pwm_primary.txt	5.58637886600313	0.0339450853929424	0.036144578313253	Major	Down_Down
54	Klf1	Klf1	11.7578828209005	0.035183713289404	0.192771084337349	Major	Down_Down
55	Zfp281	SCI09/Zfp281_pwm_primary.txt	675.910882735744	0.0355869288309337	0.132530120481928	Major	Down_Down
56	Pou6f1	Cell08/Pou6f1_1731.2_pwm.txt	3.28488083564833	0.0368369338822436	0.0602409638554217	Major	Down_Down
57	Tcfap2a	Mmusculus-jolma2013-Tcfap2a-2	6.24667147799814	0.037317985138132	0.228915662650602	Major	Down_Down
58	Jundm2	SCI09/Jundm2_pwm_primary.txt	7.20201415924353	0.0373513183537946	0.072289156626506	Major	Down_Down
59	Pou2f2	Cell08/Pou2f2_3748.1_pwm.txt	6.75227340507304	0.0399583697331693	0.0602409638554217	Major	Down_Down
60	Msx3	Mmusculus-jolma2013-Msx3	4.54164047617282	0.0409375403159424	0.0120481927710843	Major	Down_Down
61	Atf1	SCI09/Atf1_pwm_primary.txt	6.14127090424168	0.0447628905970726	0.0602409638554217	Major	Down_Down
62	Tcfap2e	SCI09/Tcfap2e_pwm_primary.txt	3.91279059567425	0.0468622565759175	0.144578313253012	Major	Down_Down
63	Bhlhe41	M0206_1.02	0.921305687619871	0.0491155112351402	0.108433734939759	Major	Down_Down
64	Pou2f3	Cell08/Pou2f3_3986.2_pwm.txt	5.76251035462122	0.050198714725907	0.0602409638554217	Major	Down_Down
65	Rfxdc2	SCI09/Rfxdc2_pwm_primary.txt	2.76900692424741	0.0547043250176123	0.072289156626506	Major	Down_Down
66	Arnt	M1839_1.02	0.642547831380903	0.057875988683615	0.0843373493975904	Major	Down_Down
67	Max	M0223_1.02	1.10263376874997	0.0596403176577821	0.0963855421686747	Major	Down_Down
68	NF-kappaB	NF-kappaB	3.56907613008791	0.0607062653585862	0.0843373493975904	Major	Down_Down
69	Zbtb7b	SCI09/Zbtb7b_pwm_primary.txt	2.95748944193529	0.0662652631808789	0.132530120481928	Major	Down_Down
70	Hoxc11	Cell08/Hoxc11_3718.2_pwm.txt	1.27547171411152	0.0719461918848061	0.0240963855421687	Major	Down_Down
71	Pou6f1	Cell08/Pou6f1_3733.1_pwm.txt	2.61163840772101	0.0720563440798339	0.0481927710843374	Major	Down_Down
72	Pitx1	Cell08/Pitx1_2312.1_pwm.txt	3.52834361394446	0.0730063857432302	0.0240963855421687	Major	Down_Down
73	Tcf12	Tcf12	4.43860917517685	0.0756488035995289	0.036144578313253	Major	Down_Down
74	Myog	Myog	4.55424175042915	0.0833149750940263	0.036144578313253	Major	Down_Down
75	Nkx2-3	Cell08/Nkx2-3_3435.1_pwm.txt	2.71349985059636	0.087074125455475	0.0481927710843374	Major	Down_Down
76	Mnt	M0175_1.02	0.968317389910116	0.0939187339182509	0.108433734939759	Major	Down_Down
77	Clock	M0200_1.02	1.04617824033547	0.0973545078880674	0.072289156626506	Major	Down_Down
78	Tcfap2b	SCI09/Tcfap2b_pwm_primary.txt	3.33677894838954	0.0983137920053115	0.216867469879518	Major	Down_Down
79	Jdp2	Mmusculus-jolma2013-Jdp2-2	3.04916596187806	0.103083843226217	0.036144578313253	Major	Down_Down
80	Srf	SCI09/Srf_pwm_primary.txt	1.8688977634732	0.104477709234651	0.036144578313253	Major	Down_Down
81	Otx1	Cell08/Otx1_2325.1_pwm.txt	1.75803068655698	0.107649161305048	0.0481927710843374	Major	Down_Down
82	Hey2	M0183_1.02	1.12772942477875	0.112084623830621	0.204819277108434	Major	Down_Down
83	Klf12	Mmusculus-jolma2013-Klf12	11.7902691010297	0.113204528352962	0.0963855421686747	Major	Down_Down
84	Atf3	M0299_1.02	0.749221335497143	0.125343046204876	0.0963855421686747	Major	Down_Down
85	Hoxd12	Cell08/Hoxd12_3481.1_pwm.txt	0.537687838493059	0.126641982743172	0.0240963855421687	Major	Down_Down
86	Hoxd11	Cell08/Hoxd11_3873.1_pwm.txt	0.654757938189318	0.129707780403982	0.0240963855421687	Major	Down_Down
87	Hoxc12	Cell08/Hoxc12_3480.1_pwm.txt	0.563929887178572	0.13094334852604	0.0481927710843374	Major	Down_Down
88	Bhlhe40	M5993_1.02	0.397680988701091	0.132778974443214	0.168674698795181	Major	Down_Down
89	Mybl1	SCI09/Mybl1_pwm_primary.txt	0.431215253471652	0.137825160202719	0.0481927710843374	Major	Down_Down
90	Rfx1	Rfx1	9.65820936574431	0.156547266468237	0.036144578313253	Major	Down_Down
91	Rfx2	Mmusculus-jolma2013-Rfx2	15.9011420214658	0.157483160538752	0.0240963855421687	Major	Down_Down
92	Egr1	Mmusculus-jolma2013-Egr1	6.23449856739962	0.164682445840334	0.144578313253012	Major	Down_Down
93	GABPA	GABPA	3.4534216376302	0.167089311544477	0.036144578313253	Major	Down_Down
94	Ebf1	M3690_1.02	0.631276313158085	0.186162837862653	0.0602409638554217	Major	Down_Down
95	Hoxa11	Cell08/Hoxa11_2218.1_pwm.txt	0.67850652032267	0.189223362733573	0.0240963855421687	Major	Down_Down
96	Hoxc10	Cell08/Hoxc10_2779.2_pwm.txt	0.626358989804777	0.195803195725293	0.036144578313253	Major	Down_Down
97	Lhx8	Cell08/Lhx8_2247.2_pwm.txt	0.607982256534487	0.199872879470368	0.0602409638554217	Major	Down_Down
98	Vdr	Mmusculus-jolma2013-Vdr	0.377782486168052	0.201605063629515	0.0120481927710843	Major	Down_Down
99	Srebf2	M0190_1.02	0.713285134771301	0.205618480403103	0.132530120481928	Major	Down_Down
100	Max	M0221_1.02	1.05113309809855	0.211958231759049	0.0481927710843374	Major	Down_Down
1	Atf1	M0294_1.02	1.03380842828701	0.0000000692478615931381	0.150537634408602	Minor	Down_Down
2	Rfx3	Mmusculus-jolma2013-Rfx3	8993.29098924723	0.000128176141794429	0.021505376344086	Minor	Down_Down
3	Rfx2	Mmusculus-jolma2013-Rfx2	1997.91801119739	0.000244921981926645	0.032258064516129	Minor	Down_Down
4	Sohlh2	M0198_1.02	1.17492213572125	0.000257760594319725	0.172043010752688	Minor	Down_Down
5	Hes1	M0191_1.02	1.50927406541008	0.000783878861572571	0.258064516129032	Minor	Down_Down
6	Vdr	Mmusculus-jolma2013-Vdr	39.9327684114538	0.000810062899044386	0.021505376344086	Minor	Down_Down
7	Rfx1	Rfx1	242.632588699431	0.0010611746918852	0.032258064516129	Minor	Down_Down
8	Tcfap2c	M0084_1.02	3.59941185375141	0.00108431575178163	0.247311827956989	Minor	Down_Down
9	Tcfap2a	M0082_1.02	2.98148236740574	0.00172284087997203	0.236559139784946	Minor	Down_Down
10	Tcfl5	M0212_1.02	1.57349716460169	0.00235342225296155	0.301075268817204	Minor	Down_Down
11	Tcfap2e	M0085_1.02	2.74764802069378	0.00275603075490054	0.225806451612903	Minor	Down_Down
12	Hes5	M0215_1.02	1.55994235142179	0.00351130239862099	0.21505376344086	Minor	Down_Down
13	Myod1	Myod1	9.10348421016341	0.00354580897190428	0.161290322580645	Minor	Down_Down
14	Sp4	SCI09/Sp4_pwm_primary.txt	66.2014763889077	0.00459149797060182	0.204301075268817	Minor	Down_Down
15	Plagl1	SCI09/Plagl1_pwm_primary.txt	12.4593420130299	0.0047939128941485	0.172043010752688	Minor	Down_Down
16	Zfx	Zfx	20.6939574821649	0.00480707251498531	0.0860215053763441	Minor	Down_Down
17	Zfx	Zfx	20.7340180760248	0.00487322696722082	0.0860215053763441	Minor	Down_Down
18	Ascl2	M0178_1.02	2.41761983521334	0.00591181755108036	0.161290322580645	Minor	Down_Down
19	Myog	Myog	7.37327046415581	0.00637087857966471	0.139784946236559	Minor	Down_Down
20	Tcf12	Tcf12	6.99287126283443	0.0068390210831775	0.118279569892473	Minor	Down_Down
21	Tcf21	Mmusculus-jolma2013-Tcf21	20.2654439957383	0.00949652419969491	0.0537634408602151	Minor	Down_Down
22	Tcfap2b	M0083_1.02	3.03387403732101	0.00980810259143406	0.182795698924731	Minor	Down_Down
23	Hes7	M0192_1.02	1.3533355915056	0.00986262220429621	0.193548387096774	Minor	Down_Down
24	Klf4	Klf4	23.4150443697856	0.0100291789060036	0.21505376344086	Minor	Down_Down
25	Myf6	SCI09/Myf6_pwm_primary.txt	4.64653816666577	0.0112799918145492	0.0967741935483871	Minor	Down_Down
26	Myf6	M0210_1.02	3.30200952603922	0.0191112177798915	0.0645161290322581	Minor	Down_Down
27	Bcl6	Bcl6	10.0400965704012	0.0224009556926224	0.0967741935483871	Minor	Down_Down
28	Tcfap2a	Mmusculus-jolma2013-Tcfap2a-2	6.87437542826834	0.0231970910621612	0.118279569892473	Minor	Down_Down
29	Bhlhe41	M0206_1.02	0.958835258275906	0.0240249192201737	0.118279569892473	Minor	Down_Down
30	Msx3	Mmusculus-jolma2013-Msx3	6.71634546395427	0.0249051852819094	0.021505376344086	Minor	Down_Down
31	Nfe2l2	M1966_1.02	0.631439005423402	0.0267161108138075	0.10752688172043	Minor	Down_Down
32	Arnt::Ahr	Arnt::Ahr	1.0822088292838	0.0290563035548119	0.161290322580645	Minor	Down_Down
33	Nhlh2	M0216_1.02	2.26351651863074	0.0304313633441919	0.10752688172043	Minor	Down_Down
34	Irf4	SCI09/Irf4_pwm_primary.txt	1.64537266952223	0.0319823079894631	0.043010752688172	Minor	Down_Down
35	Barhl2	Cell08/Barhl2_3868.1_pwm.txt	6.10187749000984	0.0356085249567608	0.032258064516129	Minor	Down_Down
36	Max	M0223_1.02	1.11696744232534	0.0411538648897285	0.139784946236559	Minor	Down_Down
37	Foxg1	Mmusculus-jolma2013-Foxg1-2	3.40841755422252	0.0414395189519481	0.021505376344086	Minor	Down_Down
38	Egr1	SCI09/Egr1_pwm_primary.txt	18.1793518311674	0.0414747857167637	0.172043010752688	Minor	Down_Down
39	Mtf1	SCI09/Mtf1_pwm_primary.txt	2.69728275300693	0.0451245258838254	0.0860215053763441	Minor	Down_Down
40	Tcfap2a	Mmusculus-jolma2013-Tcfap2a	5.44393803845724	0.0454027145270949	0.118279569892473	Minor	Down_Down
41	Ascl2	Mmusculus-jolma2013-Ascl2	6.67044659550608	0.0469660037290435	0.10752688172043	Minor	Down_Down
42	Klf7	SCI09/Klf7_pwm_primary.txt	21.7125144270027	0.0482582811922941	0.150537634408602	Minor	Down_Down
43	Ascl2	SCI09/Ascl2_pwm_primary.txt	5.37356704692177	0.0564537866169589	0.10752688172043	Minor	Down_Down
44	Tcfap2e	SCI09/Tcfap2e_pwm_primary.txt	3.60093262002621	0.057019633342576	0.172043010752688	Minor	Down_Down
45	E2F3	E2F3	25.8476130881068	0.0606024328090752	0.161290322580645	Minor	Down_Down
46	Otx1	Cell08/Otx1_2325.1_pwm.txt	2.35710580337379	0.0614892373915554	0.0645161290322581	Minor	Down_Down
47	Tcf3	Tcf3	5.63920510074285	0.0670078607334637	0.129032258064516	Minor	Down_Down
48	Cebpb	M5995_1.02	0.405379819919231	0.0676073844798207	0.0967741935483871	Minor	Down_Down
49	Rfx2	Mmusculus-jolma2013-Rfx2-2	34.7633887534481	0.0685089803405809	0.021505376344086	Minor	Down_Down
50	En2	Mmusculus-jolma2013-En2	0.961758425222849	0.0713607231035753	0.0860215053763441	Minor	Down_Down
51	Hoxa2	Cell08/Hoxa2_3079.1_pwm.txt	1.73775158064139	0.0723845232986828	0.021505376344086	Minor	Down_Down
52	Stat3	Stat3	6.62428037262309	0.0776389390778866	0.0537634408602151	Minor	Down_Down
53	Hoxa6	Cell08/Hoxa6_1040.1_pwm.txt	1.82461968494749	0.0837578369313799	0.032258064516129	Minor	Down_Down
54	Og2x	Cell08/Og2x_3719.1_pwm.txt	0.962881500726252	0.0866209346554628	0.0967741935483871	Minor	Down_Down
55	Gmeb1	SCI09/Gmeb1_pwm_primary.txt	0.432306728998628	0.0872056610747876	0.193548387096774	Minor	Down_Down
56	Hoxd13	Cell08/Hoxd13_2356.1_pwm.txt	3.20355551869226	0.087557952610096	0.043010752688172	Minor	Down_Down
57	Hey2	M0183_1.02	1.15111069527541	0.0927642962100553	0.10752688172043	Minor	Down_Down
58	Mycn	Mycn	1.8438228070032	0.0936539929200395	0.118279569892473	Minor	Down_Down
59	Barhl1	Cell08/Barhl1_2590.2_pwm.txt	2.26826442210529	0.095366444524193	0.043010752688172	Minor	Down_Down
60	Hoxb5	Cell08/Hoxb5_3122.2_pwm.txt	1.511292292492	0.0967572343821428	0.043010752688172	Minor	Down_Down
61	Zif268	NBT06/Zif268.pwm	3.9506398218247	0.0969975377359458	0.193548387096774	Minor	Down_Down
62	Lhx4	Cell08/Lhx4_1719.2_pwm.txt	1.57712339015341	0.102047468648018	0.0537634408602151	Minor	Down_Down
63	Zfp740	Mmusculus-jolma2013-Zfp740	9.12039067352695	0.103557623272742	0.193548387096774	Minor	Down_Down
64	Mlx	M0182_1.02	0.995918750642348	0.103977347206192	0.0967741935483871	Minor	Down_Down
65	Egr1	Egr1	3.50379580883298	0.105914713742397	0.139784946236559	Minor	Down_Down
66	Zfp161	SCI09/Zfp161_pwm_primary.txt	8.26328827007444	0.106499228324893	0.043010752688172	Minor	Down_Down
67	Lbx2	Cell08/Lbx2_3869.2_pwm.txt	1.49059726310059	0.107037710833171	0.021505376344086	Minor	Down_Down
68	Max	M0221_1.02	1.11021493011398	0.108675038306768	0.10752688172043	Minor	Down_Down
69	Tcfap4	M0176_1.02	1.4068841725413	0.109346673009708	0.10752688172043	Minor	Down_Down
70	Myb	Myb	0.873779719719189	0.110731415139124	0.0752688172043011	Minor	Down_Down
71	Bhlhb2	Mmusculus-jolma2013-Bhlhb2-2	1.69204059574219	0.111683107093788	0.032258064516129	Minor	Down_Down
72	E2F2	SCI09/E2F2_pwm_primary.txt	1.37388174259506	0.112714684653753	0.182795698924731	Minor	Down_Down
73	Mafb	M0321_1.02	1.66319004673577	0.115974452156039	0.0752688172043011	Minor	Down_Down
74	Myc	Myc	1.59490013528905	0.11609898734085	0.118279569892473	Minor	Down_Down
75	Rfx4	SCI09/Rfx4_pwm_primary.txt	2.66442284805128	0.116397146856782	0.0645161290322581	Minor	Down_Down
76	Barx1	Cell08/Barx1_2877.1_pwm.txt	1.34434695944319	0.123817936114204	0.0645161290322581	Minor	Down_Down
77	Uncx	Mmusculus-jolma2013-Uncx	2.10819307317093	0.123865503673827	0.043010752688172	Minor	Down_Down
78	Srebf2	M0190_1.02	0.868384013551658	0.125438401699736	0.0645161290322581	Minor	Down_Down
79	Hoxd3	Cell08/Hoxd3_1742.2_pwm.txt	1.38128819837848	0.125881976182906	0.021505376344086	Minor	Down_Down
80	Hnf4a	SCI09/Hnf4a_pwm_primary.txt	1.81746007543892	0.133621243914457	0.0645161290322581	Minor	Down_Down
81	Creb1	M0297_1.02	0.59938113594567	0.135628401308542	0.10752688172043	Minor	Down_Down
82	Tcfap2b	SCI09/Tcfap2b_pwm_primary.txt	2.81426313538882	0.138484987864778	0.0860215053763441	Minor	Down_Down
83	Tcf7	Mmusculus-jolma2013-Tcf7	3.15914757473067	0.139898652701527	0.043010752688172	Minor	Down_Down
84	Atoh1	M5989_1.02	0.301103735639731	0.140267813951277	0.0645161290322581	Minor	Down_Down
85	Bhlhb2	Mmusculus-jolma2013-Bhlhb2	1.54775244860081	0.143167594755314	0.021505376344086	Minor	Down_Down
86	Cdx1	Cell08/Cdx1_2245.1_pwm.txt	1.80075457149267	0.14686230986188	0.043010752688172	Minor	Down_Down
87	Egr1	Mmusculus-jolma2013-Egr1	6.71528079687487	0.153956848025692	0.0752688172043011	Minor	Down_Down
88	E2F3	SCI09/E2F3_pwm_primary.txt	1.2546629487837	0.155295751962036	0.139784946236559	Minor	Down_Down
89	Msx3	Cell08/Msx3_3206.1_pwm.txt	2.17895286915185	0.156346314147646	0.010752688172043	Minor	Down_Down
90	Zic1	SCI09/Zic1_pwm_primary.txt	4.28893917946186	0.156440670142114	0.193548387096774	Minor	Down_Down
91	Pax5	Pax5	1.94331422248295	0.158433111753331	0.193548387096774	Minor	Down_Down
92	Atf1	M0295_1.02	0.410736228551487	0.160126524478813	0.10752688172043	Minor	Down_Down
93	Stat4	Stat4	3.87703519482622	0.160855183450395	0.0645161290322581	Minor	Down_Down
94	Tcfap2a	SCI09/Tcfap2a_pwm_primary.txt	2.06091167510847	0.161714954411571	0.129032258064516	Minor	Down_Down
95	Hoxc10	Cell08/Hoxc10_2779.2_pwm.txt	0.715178011835996	0.161750544392772	0.032258064516129	Minor	Down_Down
96	Xbp1	M0292_1.02	0.572528114162446	0.166860520796992	0.0967741935483871	Minor	Down_Down
97	Bhlhe40	M0204_1.02	0.905874337103779	0.166873093649275	0.0860215053763441	Minor	Down_Down
98	Mafb	Mmusculus-jolma2013-Mafb-3	0.787893656627567	0.167931852978489	0.043010752688172	Minor	Down_Down
[truncated: 9,207 more rows]
