# Supplementary material for: Alternative promoter usage during organ development
Source: PLoS Genet. 2025 Mar 28;21(3):e1011635. doi: 10.1371/journal.pgen.1011635 (PMC11978060; doi:10.1371/journal.pgen.1011635)
Supplement: S4 Table — (TXT) [file pgen.1011635.s015.txt]

Cluster	ID	Description	GeneRatio	BgRatio	pvalue	p.adjust	qvalue	geneID	Count	Tissue
common	GO:0033233	regulation	of	protein	sumoylation	6/416	22/15271	0.0000203034905142195	0.0243754796561261	0.0213474365834875	Ctnnb1/Zmiz1/Pias3/Park7/Traf7/Capn3	6	Brain
common	GO:0001843	neural	tube	closure	12/416	102/15271	0.0000210436798121011	0.0243754796561261	0.0213474365834875	Rarg/Prkacb/Wnt5a/Scrib/Kif20b/Abl1/Mthfr/Shroom3/Gatad2a/Rara/Tgif1/Cecr2	12	Brain
common	GO:0060606	tube	closure	12/416	103/15271	0.0000232425027827852	0.0243754796561261	0.0213474365834875	Rarg/Prkacb/Wnt5a/Scrib/Kif20b/Abl1/Mthfr/Shroom3/Gatad2a/Rara/Tgif1/Cecr2	12	Brain
common	GO:0035148	tube	formation	15/416	159/15271	0.0000298264923091793	0.0243754796561261	0.0213474365834875	Rarg/Prkacb/Ctnnb1/Wnt5a/Scrib/Kif20b/Sdccag8/Abl1/Bcl2l11/Mthfr/Shroom3/Gatad2a/Rara/Tgif1/Cecr2	15	Brain
common	GO:0014020	primary	neural	tube	formation	12/416	109/15271	0.0000411249456153732	0.0243754796561261	0.0213474365834875	Rarg/Prkacb/Wnt5a/Scrib/Kif20b/Abl1/Mthfr/Shroom3/Gatad2a/Rara/Tgif1/Cecr2	12	Brain
common	GO:0048634	regulation	of	muscle	organ	development	8/416	48/15271	0.0000411474140653031	0.0243754796561261	0.0213474365834875	Mef2c/Sfmbt1/Ctnnb1/Hmgcr/Cenpf/Tsc22d3/Usp2/Igf2	8	Brain
common	GO:0045787	positive	regulation	of	cell	cycle	20/416	266/15271	0.0000426071741941002	0.0243754796561261	0.0213474365834875	Rhoa/Fbxo5/Wnt5a/Rb1/Hes1/Kif20b/Abl1/Bcl2l11/Smarcd3/Ezh2/Usp2/Cdc14b/Ccnd3/Rara/Ppp1r10/Cenpe/E2f8/Igf2/Cspp1/Srpk2	20	Brain
common	GO:0001701	in	utero	embryonic	development	29/416	477/15271	0.0000488676119303059	0.0243754796561261	0.0213474365834875	Ctnnb1/Zmiz1/Mgat1/Unk/Rnaseh2b/Hes1/Mapk8ip3/Mxi1/Speg/Bcl2l11/Mecom/Mbnl1/Adar/Pitx2/Cdk2ap1/Tjp1/Tpm1/Gatad2a/Suv39h1/Bcor/Chd7/Ubr3/E2f8/Igf2/Cited1/Chd8/Eno1/Zfp568/Alkbh1	29	Brain
common	GO:0016925	protein	sumoylation	7/416	37/15271	0.0000537299331141649	0.0243754796561261	0.0213474365834875	Bcl11a/Ctnnb1/Zmiz1/Pias3/Park7/Traf7/Capn3	7	Brain
common	GO:0001764	neuron	migration	15/416	172/15271	0.0000741475541855761	0.0302744463739707	0.0265136043756213	Mef2c/Ctnnb1/Zmiz1/Septin4/Unk/Mapk8ip3/Kif20b/Tubgcp2/Sdccag8/Mdk/Pitx2/Auts2/Adgrl3/Flrt2/Alkbh1	15	Brain
common	GO:0048641	regulation	of	skeletal	muscle	tissue	development	6/416	29/15271	0.00010997182106931	0.0376691613819905	0.0329897111810515	Mef2c/Ctnnb1/Hmgcr/Tsc22d3/Usp2/Igf2	6	Brain
common	GO:0001841	neural	tube	formation	12/416	121/15271	0.000114551761402116	0.0376691613819905	0.0329897111810515	Rarg/Prkacb/Wnt5a/Scrib/Kif20b/Abl1/Mthfr/Shroom3/Gatad2a/Rara/Tgif1/Cecr2	12	Brain
common	GO:0001838	embryonic	epithelial	tube	formation	13/416	141/15271	0.000126816042223597	0.0376691613819905	0.0329897111810515	Rarg/Prkacb/Ctnnb1/Wnt5a/Scrib/Kif20b/Abl1/Mthfr/Shroom3/Gatad2a/Rara/Tgif1/Cecr2	13	Brain
common	GO:0007517	muscle	organ	development	20/416	289/15271	0.000133902976378606	0.0376691613819905	0.0329897111810515	Mef2c/Sfmbt1/Ctnnb1/Rhoa/Hmgcr/Wnt5a/Rb1/Plec/Cenpf/Mbnl1/Pitx2/Kel/Prr14/Tsc22d3/Usp2/Stra6/Tpm1/Chd7/Igf2/Capn3	20	Brain
common	GO:0003139	secondary	heart	field	specification	4/416	11/15271	0.000153861959606783	0.0376691613819905	0.0329897111810515	Axin2/Mef2c/Wnt5a/Smarcd3	4	Brain
common	GO:0048643	positive	regulation	of	skeletal	muscle	tissue	development	5/416	20/15271	0.000161883885148884	0.0376691613819905	0.0329897111810515	Mef2c/Ctnnb1/Hmgcr/Usp2/Igf2	5	Brain
common	GO:0035116	embryonic	hindlimb	morphogenesis	6/416	31/15271	0.000162781173567042	0.0376691613819905	0.0329897111810515	Rarg/Ctnnb1/Gnas/Mecom/Pitx2/Chd7	6	Brain
common	GO:0006260	DNA	replication	17/416	227/15271	0.000166065369795696	0.0376691613819905	0.0329897111810515	Nfix/Gmnn/Ehmt2/Fbxo5/Alyref/Rbms1/Pcna/Nfia/Mcm7/Rbbp7/Usp37/Slx4/Mms22l/E2f8/Lig1/Tonsl/Srpk2	17	Brain
common	GO:0016331	morphogenesis	of	embryonic	epithelium	14/416	167/15271	0.000194357297956975	0.0383947262474461	0.0336251427775177	Rarg/Prkacb/Ctnnb1/Wnt5a/Scrib/Kif20b/Abl1/Mthfr/Shroom3/Gatad2a/Rara/Tgif1/Cecr2/Zfp568	14	Brain
common	GO:0000910	cytokinesis	13/416	148/15271	0.000206206585411304	0.0383947262474461	0.0336251427775177	Kif20a/Rhoa/Calm3/Sptbn1/Septin4/Plec/Kif20b/Cdc14b/Rtkn/E2f8/Cspp1/Septin9/Ank3	13	Brain
common	GO:0072175	epithelial	tube	formation	13/416	148/15271	0.000206206585411304	0.0383947262474461	0.0336251427775177	Rarg/Prkacb/Ctnnb1/Wnt5a/Scrib/Kif20b/Abl1/Mthfr/Shroom3/Gatad2a/Rara/Tgif1/Cecr2	13	Brain
common	GO:0060538	skeletal	muscle	organ	development	14/416	168/15271	0.0002068782702532	0.0383947262474461	0.0336251427775177	Mef2c/Ctnnb1/Rhoa/Hmgcr/Rb1/Plec/Mbnl1/Pitx2/Kel/Tsc22d3/Usp2/Stra6/Igf2/Capn3	14	Brain
common	GO:0016202	regulation	of	striated	muscle	tissue	development	7/416	46/15271	0.000226211958848016	0.0391764767997534	0.0343097803959323	Mef2c/Ctnnb1/Hmgcr/Cenpf/Tsc22d3/Usp2/Igf2	7	Brain
common	GO:0060914	heart	formation	6/416	33/15271	0.000233852570344585	0.0391764767997534	0.0343097803959323	Axin2/Mef2c/Ctnnb1/Wnt5a/Hes1/Smarcd3	6	Brain
common	GO:0060562	epithelial	tube	morphogenesis	22/416	349/15271	0.000239875562085191	0.0391764767997534	0.0343097803959323	Rarg/Prkacb/Mef2c/Ctnnb1/Rhoa/Ahi1/Wnt5a/Hes1/Scrib/Arl13b/Kif20b/Btrc/Abl1/Mdk/Pitx2/Mthfr/Shroom3/Lzts2/Gatad2a/Rara/Tgif1/Cecr2	22	Brain
common	GO:0015980	energy	derivation	by	oxidation	of	organic	compounds	18/416	258/15271	0.000259910890283575	0.0408160063472245	0.0357456394450731	Idh3g/Rhoa/Ogdh/Sucla2/Plec/Atp5j/Snca/Pask/Slc25a25/Slc25a12/Gnas/Ak4/Prkag2/Park7/Cox7a2/Noa1/Igf2/Ldha	18	Brain
common	GO:0018205	peptidyl-lysine	modification	21/416	330/15271	0.000291192376399705	0.0434842111849946	0.038082386634035	Bcl11a/Ctnnb1/Zmiz1/Ehmt2/Brca1/Epc1/Bag6/Snca/Pias3/Park7/Auts2/Ezh2/Eef1akmt2/Senp1/Zzz3/Suv39h1/Bcor/Kmt5a/Traf7/Dot1l/Capn3	21	Brain
common	GO:0009259	ribonucleotide	metabolic	process	20/416	307/15271	0.000298201791129035	0.0434842111849946	0.038082386634035	Atp5g1/Rhoa/Acsl6/Ogdh/Acaca/Hmgcr/Pde4d/Rnaseh2b/Sucla2/Atp5j/Nudt3/Snca/Ak1/Ak4/Acot7/Prkag2/Gucy1a1/Hk1/Adk/Eno1	20	Brain
common	GO:1901861	regulation	of	muscle	tissue	development	7/416	49/15271	0.000338449820720147	0.0473253549934833	0.0414463644927911	Mef2c/Ctnnb1/Hmgcr/Cenpf/Tsc22d3/Usp2/Igf2	7	Brain
common	GO:0021915	neural	tube	development	14/416	177/15271	0.00035450800227501	0.0473253549934833	0.0414463644927911	Rarg/Prkacb/Wnt5a/Hes1/Scrib/Arl13b/Kif20b/Abl1/Mthfr/Shroom3/Gatad2a/Rara/Tgif1/Cecr2	14	Brain
common	GO:0009150	purine	ribonucleotide	metabolic	process	19/416	289/15271	0.000374710857121784	0.0473253549934833	0.0414463644927911	Atp5g1/Rhoa/Acsl6/Ogdh/Acaca/Hmgcr/Pde4d/Sucla2/Atp5j/Nudt3/Snca/Ak1/Ak4/Acot7/Prkag2/Gucy1a1/Hk1/Adk/Eno1	19	Brain
common	GO:0007519	skeletal	muscle	tissue	development	13/416	158/15271	0.000391279615180761	0.0473253549934833	0.0414463644927911	Mef2c/Ctnnb1/Rhoa/Hmgcr/Rb1/Plec/Mbnl1/Pitx2/Kel/Tsc22d3/Usp2/Igf2/Capn3	13	Brain
common	GO:0006325	chromatin	organization	24/416	411/15271	0.000393093925306403	0.0473253549934833	0.0414463644927911	Uhrf1/Sfmbt1/Ehmt2/Anp32e/Zmynd11/Rb1/Epc1/Bag6/Smarca2/Smarcc2/Mecom/Mllt3/Smarcd3/Ezh2/Cbx3/Rbbp7/Suv39h1/Bcor/Chd7/Hjurp/Kmt5a/Chd8/Phf21a/Cecr2	24	Brain
common	GO:0045844	positive	regulation	of	striated	muscle	tissue	development	5/416	24/15271	0.000405679016598558	0.0473253549934833	0.0414463644927911	Mef2c/Ctnnb1/Hmgcr/Usp2/Igf2	5	Brain
common	GO:0048636	positive	regulation	of	muscle	organ	development	5/416	24/15271	0.000405679016598558	0.0473253549934833	0.0414463644927911	Mef2c/Ctnnb1/Hmgcr/Usp2/Igf2	5	Brain
specific	GO:0050804	modulation	of	chemical	synaptic	transmission	79/799	455/15271	1.33090531318445e-21	3.54476481131419e-18	3.11495577501772e-18	Apoe/Dlgap1/Cacnb3/Cacna1b/Hap1/Pacsin2/Mpp2/Cacnb4/Abr/Fyn/Adora2a/Fbxl20/Drd1/Mctp1/Ctnnd2/Sybu/Nrxn1/Nr3c1/Sncaip/Abhd6/Fgf14/Zdhhc3/Prkar1b/Stau2/Pnkd/Glul/Slc4a10/Map1a/Ptprd/Unc13b/Elavl4/Tprgl/Prkcz/Atp2b2/Apba2/Pak1/Syp/L1cam/Mtmr2/Pde4a/Nptn/Ppp1r9a/Mgll/Dbn1/Adgrb1/Syt1/Phf24/Dgkb/Rims2/Shank2/Shank1/Akap7/Cpeb3/Zmynd8/Plekhg5/Plcb4/Dgkz/Erc2/Begain/Dlgap3/Cux2/Cnr1/Dlgap2/Bdnf/Rapgef4/Kcnb1/Lrrc4c/Cntn2/Nrgn/Ntrk2/Camk2b/Pclo/Dlgap4/Kalrn/Rapgef2/Kcnc3/Nlgn1/Nrxn3/Syngap1	79	Brain
specific	GO:0099177	regulation	of	trans-synaptic	signaling	79/799	456/15271	1.53287126975749e-21	3.54476481131419e-18	3.11495577501772e-18	Apoe/Dlgap1/Cacnb3/Cacna1b/Hap1/Pacsin2/Mpp2/Cacnb4/Abr/Fyn/Adora2a/Fbxl20/Drd1/Mctp1/Ctnnd2/Sybu/Nrxn1/Nr3c1/Sncaip/Abhd6/Fgf14/Zdhhc3/Prkar1b/Stau2/Pnkd/Glul/Slc4a10/Map1a/Ptprd/Unc13b/Elavl4/Tprgl/Prkcz/Atp2b2/Apba2/Pak1/Syp/L1cam/Mtmr2/Pde4a/Nptn/Ppp1r9a/Mgll/Dbn1/Adgrb1/Syt1/Phf24/Dgkb/Rims2/Shank2/Shank1/Akap7/Cpeb3/Zmynd8/Plekhg5/Plcb4/Dgkz/Erc2/Begain/Dlgap3/Cux2/Cnr1/Dlgap2/Bdnf/Rapgef4/Kcnb1/Lrrc4c/Cntn2/Nrgn/Ntrk2/Camk2b/Pclo/Dlgap4/Kalrn/Rapgef2/Kcnc3/Nlgn1/Nrxn3/Syngap1	79	Brain
specific	GO:0050808	synapse	organization	74/799	438/15271	1.41778004733495e-19	2.18574423964138e-16	1.9207188641264e-16	Cttnbp2/Gabra2/Efnb2/Apoe/Cacnb3/Ndrg2/Cacnb4/Wasf1/Fyn/Nrcam/Pafah1b1/Cacnb1/Sema4d/Drd1/Ctnnd2/Sybu/Wnt7b/Nrxn1/Farp1/Stau2/Nfasc/Dab2ip/Ptprd/Unc13b/Cabp1/Rph3a/Atp2b2/Pak1/Fgf13/Pak3/L1cam/Dctn1/Mtmr2/Nptn/Ppp1r9a/Camkv/Slitrk5/Adgrb3/Gabrb3/Lrrc24/Dbn1/Adgrb1/Sncb/Dgkb/Apbb1/Shank2/Srcin1/Nos1ap/Shank1/Zmynd8/Magi2/Dgkz/Erc2/Agrn/Dlgap3/Cux2/Lingo2/Gap43/Slitrk3/Bdnf/Rapgef4/Lrrc4c/Amigo1/Cntn2/Ptprt/Plxnb1/Ntrk2/Camk2b/Cacnb2/Pclo/Kalrn/Nlgn1/Nrxn3/Syngap1	74	Brain
specific	GO:0061564	axon	development	70/799	473/15271	1.90873376939799e-15	0.00000000000220697342086642	0.00000000000193937396938043	Lhx2/Efnb2/Apoe/Apc/Nfib/Sptbn4/Map2/Cers2/B4galt5/Nrcam/Pafah1b1/Nin/Evl/Hsp90aa1/Gli3/Sema4d/Arhgef28/Wnt7b/Tiam2/Smad4/Aatk/Dst/Nfasc/Olfm1/Zeb2/Pax6/Sema6d/Map1a/Dclk1/Dab1/Dock7/Svbp/Epha10/Crmp1/Chl1/Pak1/Fgf13/Pak3/L1cam/Thy1/Dixdc1/Nptn/Mycbp2/Mgll/Slitrk5/Ptprm/Clasp2/Dbn1/Tbr1/Apbb1/Vash2/Agrn/Inpp5f/Trim46/Cnr1/Gap43/Slitrk3/Bdnf/Tenm2/Lrrc4c/Amigo1/Islr2/Robo2/Map1b/Cntn2/Plxnb1/Ntrk2/Kalrn/Cntn4/Syngap1	70	Brain
specific	GO:0007409	axonogenesis	65/799	433/15271	0.0000000000000102146783606698	0.0000000000094485774836196	0.00000000000830292066327289	Lhx2/Efnb2/Apoe/Apc/Nfib/Sptbn4/Map2/B4galt5/Nrcam/Pafah1b1/Nin/Evl/Hsp90aa1/Gli3/Sema4d/Arhgef28/Wnt7b/Tiam2/Smad4/Aatk/Dst/Nfasc/Olfm1/Zeb2/Pax6/Sema6d/Map1a/Dclk1/Dab1/Dock7/Epha10/Crmp1/Chl1/Pak1/Fgf13/Pak3/L1cam/Thy1/Dixdc1/Nptn/Mycbp2/Mgll/Slitrk5/Ptprm/Clasp2/Dbn1/Tbr1/Apbb1/Agrn/Trim46/Gap43/Slitrk3/Bdnf/Tenm2/Lrrc4c/Amigo1/Islr2/Robo2/Map1b/Cntn2/Plxnb1/Ntrk2/Kalrn/Cntn4/Syngap1	65	Brain
specific	GO:0016358	dendrite	development	46/799	292/15271	0.0000000000170202859683599	0.0000000125154286093176	0.0000000109979106368308	Apoe/Map2/Slc12a5/Fyn/Sgk1/Llph/Pafah1b1/Sema4d/Ctnnd2/Nr3c1/Nedd4l/Farp1/Stau2/Dab2ip/Map1a/Dclk1/Ptprd/Dab1/Elavl4/Cit/Pak1/Pak3/Ppp1r9a/Slitrk5/Rbfox2/Adgrb3/Iqsec1/Dbn1/Grip1/Srcin1/Lpar1/Shank1/Cpeb3/Zmynd8/Pacsin1/Cux2/Bdnf/Rapgef4/Map1b/Phactr1/Ntrk2/Camk2b/Kalrn/Rapgef2/Nlgn1/Syngap1	46	Brain
specific	GO:0030900	forebrain	development	50/799	336/15271	0.0000000000189422703276158	0.0000000125154286093176	0.0000000109979106368308	Lhx2/Slc1a2/Celf1/Otx1/Hap1/Nfib/Rarb/Fyn/Pafah1b1/Ywhae/Nin/Gli3/Drd1/Wnt7b/Tcf7l2/Zeb2/Dab2ip/Slc4a10/Pax6/Dclk1/Dab1/Elavl4/Dock7/Kdm2b/Ncor2/Foxp2/Nr2f2/Pak1/Fgf13/Atrx/Dlc1/Adgrg1/Dixdc1/Slitrk5/Tbr1/Satb2/Rbpj/Dpcd/Mrtfa/Trappc9/Pou4f1/Robo2/Cntn2/Phactr1/Ntrk2/Rapgef2/Syne2/Zbtb18/Scyl2/Lhx8	50	Brain
specific	GO:0051960	regulation	of	nervous	system	development	62/799	495/15271	0.000000000127137362678162	0.0000000735012877983125	0.0000000645891259605768	Lhx2/Akt1/Apoe/Hap1/Map2/Cers2/Rarb/Sgk1/Jade2/Pafah1b1/Nin/Gli3/Sema4d/Wnt7b/Enpp2/Dlg1/Tiam2/Nrxn1/Tcf7l2/Aatk/Stau2/Zeb2/Pax6/Sema6d/Arhgef2/Ptprd/Dab1/Dock7/Cit/Pak1/Fgf13/Pak3/L1cam/Mtmr2/Thy1/Dixdc1/Nptn/Slitrk5/Adgrb3/Lrrc24/Dbn1/Adgrb1/Agrn/Cux2/Trim46/Lingo2/Cd24a/Slitrk3/Pou4f1/Bdnf/Lingo1/Amigo1/Islr2/Robo2/Map1b/Plxnb1/Ntrk2/Camk2b/Kalrn/Rapgef2/Nlgn1/Syngap1	62	Brain
specific	GO:0048167	regulation	of	synaptic	plasticity	35/799	202/15271	0.000000000336125216163358	0.000000172731013861726	0.000000151787071299032	Apoe/Mpp2/Adora2a/Drd1/Ctnnd2/Nr3c1/Abhd6/Fgf14/Stau2/Slc4a10/Map1a/Unc13b/Prkcz/Atp2b2/Pak1/Syp/Nptn/Ppp1r9a/Mgll/Dbn1/Adgrb1/Rims2/Shank2/Cpeb3/Erc2/Bdnf/Kcnb1/Cntn2/Nrgn/Ntrk2/Camk2b/Kalrn/Rapgef2/Nlgn1/Syngap1	35	Brain
specific	GO:0050803	regulation	of	synapse	structure	or	activity	39/799	247/15271	0.000000000565428792671789	0.000000261510816610702	0.000000229802165105871	Cttnbp2/Apoe/Fyn/Nrcam/Pafah1b1/Sema4d/Sybu/Nrxn1/Farp1/Stau2/Dab2ip/Ptprd/Pak3/Dctn1/Ppp1r9a/Camkv/Slitrk5/Adgrb3/Lrrc24/Dbn1/Adgrb1/Dgkb/Shank2/Srcin1/Zmynd8/Magi2/Agrn/Cux2/Lingo2/Slitrk3/Bdnf/Rapgef4/Amigo1/Ptprt/Ntrk2/Camk2b/Kalrn/Nlgn1/Syngap1	39	Brain
specific	GO:0034329	cell	junction	assembly	50/799	374/15271	0.000000000904333265273894	0.00000038023103199016	0.000000334127343274881	Gabra2/Efnb2/Vmp1/Sema4d/Dmtn/Ctnnd2/Cdh10/Enpp2/Sh3bp1/Dlg1/Epb41l3/Nrxn1/Nedd4l/Ldb1/Farp1/Stau2/Dst/Nfasc/Pkp4/Ptprd/Fgf13/Gpm6b/Dlc1/Thy1/Nptn/Ppp1r9a/Slitrk5/Clasp2/Adgrb3/Gabrb3/Lrrc24/Adgrb1/Shank2/Magi2/Gjb6/Agrn/Cux2/Lingo2/Gap43/Slitrk3/Bdnf/Amigo1/Plxnb1/Ntrk2/Pclo/Rapgef2/Itgb1bp1/Nlgn1/Clasp1/Nrxn3	50	Brain
specific	GO:0021953	central	nervous	system	neuron	differentiation	31/799	174/15271	0.0000000017131404310717	0.000000620311656007958	0.000000545097764744632	Celf1/Nfib/Sptbn4/Map2/B4galt5/Pafah1b1/Nin/Hsp90aa1/Gli3/Drd1/Arhgef28/Nrxn1/Ldb1/Zeb2/Slc4a10/Pax6/Dclk1/Elavl4/Atp2b2/Rora/Mycbp2/Tbr1/Satb2/Sox5/Pou4f1/Lingo1/Cntn2/Ntrk2/Rapgef2/Scyl2/Lhx8	31	Brain
specific	GO:0031346	positive	regulation	of	cell	projection	organization	51/799	393/15271	0.00000000174357870877913	0.000000620311656007958	0.000000545097764744632	Apoe/Ranbp1/Apc/Hap1/Tenm1/Fyn/Sgk1/Pafah1b1/Nin/Sema4d/Enpp2/Tiam2/Dpysl3/Mob2/Stau2/Zeb2/Dab2ip/Stmn2/Ptprd/Elavl4/Pak1/Pak3/L1cam/Dixdc1/Fez1/Nptn/Ppp1r9a/Dbn1/Grip1/Ndrg4/Apbb1/Rreb1/Zmynd8/Magi2/Pacsin1/Agrn/Cux2/Cnr1/Cd24a/Bdnf/Amigo1/Islr2/Robo2/Map1b/Plxnb1/Cntn1/Ntrk2/Camk2b/Kalrn/Rapgef2/Nlgn1	51	Brain
specific	GO:0099173	postsynapse	organization	32/799	185/15271	0.00000000201543740931762	0.000000665814144149572	0.000000585082995291379	Apoe/Ndrg2/Fyn/Nrcam/Pafah1b1/Ctnnd2/Nrxn1/Farp1/Stau2/Ptprd/Rph3a/Pak3/Mtmr2/Ppp1r9a/Dbn1/Adgrb1/Dgkb/Shank2/Srcin1/Nos1ap/Shank1/Zmynd8/Magi2/Dgkz/Agrn/Cux2/Gap43/Rapgef4/Camk2b/Kalrn/Nlgn1/Syngap1	32	Brain
specific	GO:0007611	learning	or	memory	40/799	270/15271	0.00000000232653531968607	0.000000717348390236539	0.000000630368622407574	Apoe/Cic/Slc12a5/Sgk1/Pafah1b1/Drd1/Ctnnd2/Rcan1/Nrxn1/Prkar1b/Pax6/Meis2/Map1a/Oprl1/Elavl4/Prkcz/Foxp2/Pak1/Fgf13/Nptn/Adgrb3/Gabrb3/Tbr1/Ndrg4/Apbb1/Shank2/Shank1/Cpeb3/Cux2/Cnr1/Bdnf/Cntn2/Gabra5/Ntrk2/Kalrn/Nrxn3/Syngap1/Pak6/Scn2a/Lhx8	40	Brain
specific	GO:0050807	regulation	of	synapse	organization	37/799	239/15271	0.00000000274131362765646	0.000000792410970494446	0.000000696329731340895	Cttnbp2/Apoe/Fyn/Nrcam/Pafah1b1/Sema4d/Nrxn1/Farp1/Stau2/Dab2ip/Ptprd/Pak3/Dctn1/Ppp1r9a/Camkv/Slitrk5/Adgrb3/Lrrc24/Dbn1/Adgrb1/Dgkb/Shank2/Srcin1/Zmynd8/Magi2/Agrn/Cux2/Lingo2/Slitrk3/Bdnf/Rapgef4/Amigo1/Ptprt/Ntrk2/Camk2b/Kalrn/Nlgn1	37	Brain
specific	GO:0042391	regulation	of	membrane	potential	50/799	389/15271	0.00000000350214461573863	0.000000952789343987715	0.0000008372619418803	Gabra2/Akt1/Cacnb3/Mpp2/Cacnb4/Dcn/Adora2a/Nrcam/Ywhae/Drd1/Dlg1/Nrxn1/Nedd4l/Bad/Fgf14/Ppa2/Unc13b/Prkcz/Fgf13/Mtmr2/Ppp1r9a/Gabrb3/Kcnk10/Dbn1/Fxyd1/Rims2/Kcnk2/Kcnh2/Nos1ap/Shank1/Akap7/Zmynd8/Kcna2/Begain/Agrn/Cux2/Cnr1/Bdnf/Rapgef4/Kcnb1/Camk2d/Kcnmb4/Gabra5/Ntrk2/Cacnb2/Dpp6/Pclo/Nlgn1/Scn1a/Scn2a	50	Brain
specific	GO:0048588	developmental	cell	growth	38/799	254/15271	0.00000000444753300833087	0.0000011427688979739	0.00000100420613714418	Lhx2/Apoe/Map2/Wasf1/Llph/Jade2/Pafah1b1/Nin/Hsp90aa1/Sema4d/Nr3c1/Nedd4l/Aatk/Syt2/Olfm1/Zeb2/Sema6d/Slc23a2/Dclk1/Prkcz/Pak1/Fgf13/L1cam/Mgll/Map2k4/Clasp2/Dbn1/Syt1/Rims2/Trim46/Kmt2d/Bdnf/Islr2/Map1b/Camk2d/Syt17/Akap13/Pak6	38	Brain
specific	GO:0007612	learning	29/799	163/15271	0.00000000592782809763574	0.00000144295815534554	0.00000126799691329482	Cic/Slc12a5/Sgk1/Drd1/Ctnnd2/Nrxn1/Meis2/Map1a/Oprl1/Elavl4/Foxp2/Pak1/Fgf13/Nptn/Adgrb3/Gabrb3/Tbr1/Ndrg4/Apbb1/Shank2/Shank1/Bdnf/Cntn2/Gabra5/Ntrk2/Kalrn/Nrxn3/Syngap1/Pak6	29	Brain
specific	GO:0010959	regulation	of	metal	ion	transport	48/799	378/15271	0.0000000107571098307833	0.00000248758164836865	0.00000218595795035024	Akt1/Cacnb3/Cacna1b/Hap1/Sptbn4/Cacnb4/Vmp1/Akt3/Fyn/Sgk1/Adora2a/Ywhae/Cacnb1/Per1/Drd1/Dlg1/Nedd4l/Fgf14/Iscu/Pacsin3/Nkain4/Oprl1/Ahcyl1/Asph/Pde4b/Slc6a9/Hpca/Kcnip4/Cabp1/Atp2b2/Coro1a/Fgf13/Gnao1/Thy1/Cbarp/Fxyd1/Dpp10/Neto2/Kcnh2/Nos1ap/Akap7/Plcb4/Agrn/Amigo1/Camk2d/Cntn1/Cacnb2/Dpp6	48	Brain
specific	GO:0007416	synapse	assembly	29/799	170/15271	0.0000000158805870244163	0.000003381454725923	0.00000297144732786087	Gabra2/Efnb2/Sema4d/Nrxn1/Farp1/Stau2/Ptprd/Fgf13/Nptn/Ppp1r9a/Slitrk5/Adgrb3/Gabrb3/Lrrc24/Adgrb1/Shank2/Magi2/Agrn/Cux2/Lingo2/Gap43/Slitrk3/Bdnf/Amigo1/Plxnb1/Ntrk2/Pclo/Nlgn1/Nrxn3	29	Brain
specific	GO:0050890	cognition	41/799	300/15271	0.0000000160847576152013	0.000003381454725923	0.00000297144732786087	Apoe/Cic/Slc12a5/Sgk1/Pafah1b1/Drd1/Ctnnd2/Rcan1/Nrxn1/Prkar1b/Pax6/Meis2/Map1a/Oprl1/Elavl4/Prkcz/Foxp2/Chl1/Pak1/Fgf13/Nptn/Adgrb3/Gabrb3/Tbr1/Ndrg4/Apbb1/Shank2/Shank1/Cpeb3/Cux2/Cnr1/Bdnf/Cntn2/Gabra5/Ntrk2/Kalrn/Nrxn3/Syngap1/Pak6/Scn2a/Lhx8	41	Brain
specific	GO:1902904	negative	regulation	of	supramolecular	fiber	organization	28/799	161/15271	0.0000000181681400396456	0.00000365337598623308	0.00000321039765185682	Apoe/Apc/Map2/Sgk1/Apc2/Evl/Clu/Dmtn/Cyrib/Smad4/Add3/Gsn/Map1a/Stmn2/Arhgef2/Fkbp4/Coro1a/Fgf13/Dlc1/Kank1/Ppp1r9a/Clasp2/Dbn1/Shank1/Shroom2/Map1b/Clasp1/Myadm	28	Brain
specific	GO:0007163	establishment	or	maintenance	of	cell	polarity	32/799	207/15271	0.0000000336239383430169	0.00000647961311818554	0.00000569394850624509	Lhx2/Apc/Map2/Rhobtb1/Pafah1b1/Hsp90aa1/Cyrib/Wnt7b/Sh3bp1/Dlg1/Dst/Frmd4a/Gsn/Pax6/Arhgef2/Dock7/Prkcz/Prickle2/Frmd4b/Pak1/Fgf13/Dctn1/Fez1/Map4/Amotl2/Kank1/Clasp2/Dlg2/Map1b/Syne2/Clasp1/Numa1	32	Brain
specific	GO:0031345	negative	regulation	of	cell	projection	organization	31/799	197/15271	0.0000000361402187124547	0.00000668594046180411	0.00000587525829258052	Efnb2/Apoe/Map2/Cers2/Fyn/Limk2/Pafah1b1/Evl/Sema4d/Nrxn1/Dpysl3/Aatk/Sema6d/Stmn2/Dab1/Crmp1/Cit/Fgf13/Thy1/Map4/Kank1/Lpar1/Rap1gap2/Rap1gap/Inpp5f/Trim46/Arhgap24/Ntm/Rapgef2/Nlgn1/Syngap1	31	Brain
specific	GO:1990138	neuron	projection	extension	30/799	187/15271	0.0000000383532934639541	0.00000682246085656875	0.00000599522534673387	Lhx2/Apoe/Map2/Wasf1/Llph/Jade2/Pafah1b1/Hsp90aa1/Sema4d/Nedd4l/Aatk/Syt2/Olfm1/Sema6d/Slc23a2/Dclk1/Prkcz/Pak1/L1cam/Mgll/Clasp2/Dbn1/Syt1/Rims2/Trim46/Bdnf/Islr2/Map1b/Syt17/Pak6	30	Brain
specific	GO:0007264	small	GTPase	mediated	signal	transduction	47/799	382/15271	0.0000000412385686971458	0.00000706401408238145	0.00000620748981441247	Apoe/Dnmt1/Gabarap/Wasf1/Rhobtb1/Rab15/Arhgef28/Arhgef3/Cyrib/Sh3bp1/Plaat1/Tiam2/Ralbp1/Aatk/Dock9/Ralgds/Dab2ip/Arhgef2/Dab1/Dock7/Rasgef1a/Psd3/Rab30/Dlc1/Adgrg1/Kank1/Rasgrp2/Iqsec1/Arhgap26/Psd/Lpar1/Rap1gap2/Garnl3/Plekhg5/Dock3/Dgkz/Elmo1/Rap1gap/Rgl2/Rapgef4/Camk2d/Arhgap24/Kalrn/Rapgef2/Phactr4/Akap13/Syngap1	47	Brain
specific	GO:0021954	central	nervous	system	neuron	development	19/799	84/15271	0.0000000481745058812816	0.00000795739606074741	0.00000699254763938453	Nfib/Sptbn4/Map2/B4galt5/Pafah1b1/Nin/Hsp90aa1/Drd1/Arhgef28/Zeb2/Slc4a10/Dclk1/Mycbp2/Lingo1/Cntn2/Ntrk2/Rapgef2/Scyl2/Lhx8	19	Brain
specific	GO:1904062	regulation	of	cation	transmembrane	transport	41/799	319/15271	0.0000000920467870081953	0.0000144407698091473	0.0000126898007927437	Akt1/Cacnb3/Hap1/Cacnb4/Vmp1/Fyn/Ywhae/Cacnb1/Drd1/Dapk1/Dlg1/Nrxn1/Nedd4l/Fgf14/Iscu/Oprl1/Asph/Pde4b/Slc6a9/Hpca/Kcnip4/Cabp1/Rph3a/Coro1a/Fgf13/Thy1/Cbarp/Fxyd1/Dpp10/Neto2/Kcnh2/Nos1ap/Shank1/Akap7/Agrn/Cox17/Amigo1/Camk2d/Cacnb2/Dpp6/Nlgn1	41	Brain
specific	GO:0060078	regulation	of	postsynaptic	membrane	potential	21/799	105/15271	0.000000093669858221496	0.0000144407698091473	0.0000126898007927437	Gabra2/Cacnb3/Mpp2/Adora2a/Nrxn1/Fgf14/Unc13b/Prkcz/Mtmr2/Ppp1r9a/Gabrb3/Dbn1/Rims2/Shank1/Zmynd8/Begain/Cux2/Bdnf/Gabra5/Pclo/Nlgn1	21	Brain
specific	GO:0060999	positive	regulation	of	dendritic	spine	development	16/799	63/15271	0.0000000984009685971995	0.0000146807896697435	0.0000129007178184648	Apoe/Llph/Pafah1b1/Nr3c1/Stau2/Pak3/Ppp1r9a/Dbn1/Lpar1/Shank1/Cpeb3/Zmynd8/Cux2/Camk2b/Kalrn/Nlgn1	16	Brain
specific	GO:0050770	regulation	of	axonogenesis	28/799	174/15271	0.000000101685166199564	0.0000146966841772807	0.0000129146850887012	Apoe/Map2/Pafah1b1/Nin/Sema4d/Tiam2/Aatk/Zeb2/Sema6d/Dab1/Pak1/Fgf13/Pak3/L1cam/Thy1/Dixdc1/Dbn1/Trim46/Bdnf/Lrrc4c/Amigo1/Islr2/Robo2/Map1b/Cntn2/Plxnb1/Ntrk2/Syngap1	28	Brain
specific	GO:0050767	regulation	of	neurogenesis	48/799	407/15271	0.000000110239075233363	0.0000154501734228577	0.0000135768124234774	Lhx2/Apoe/Hap1/Map2/Cers2/Sgk1/Jade2/Pafah1b1/Nin/Gli3/Sema4d/Wnt7b/Enpp2/Tiam2/Aatk/Stau2/Zeb2/Pax6/Sema6d/Arhgef2/Ptprd/Dab1/Dock7/Cit/Pak1/Fgf13/Pak3/L1cam/Thy1/Dixdc1/Nptn/Dbn1/Cux2/Trim46/Cd24a/Pou4f1/Bdnf/Lingo1/Amigo1/Islr2/Robo2/Map1b/Plxnb1/Ntrk2/Camk2b/Kalrn/Rapgef2/Syngap1	48	Brain
specific	GO:0070997	neuron	death	45/799	371/15271	0.000000122398210426985	0.0000166497565654355	0.0000146309439770462	Efnb2/Bbc3/Apoe/Eno2/Fis1/Fyn/Adora2a/Psmc1/Clu/Oxr1/Ralbp1/Nr3c1/Bad/Aatk/Dpysl4/Tfap2b/Slc23a2/Trim2/Fbxw7/Cntfr/Kdm2b/Cit/Chl1/Coro1a/Pak3/Map2k4/Gabrb3/Sncb/Ap2b1/Sigmar1/Gpi1/Btbd10/Nos1ap/Ncoa7/Siah1b/Agrn/Tfap2d/Pou4f1/Bdnf/Kcnb1/Set/Gabra5/Ntrk2/Syngap1/Scn2a	45	Brain
specific	GO:0010976	positive	regulation	of	neuron	projection	development	30/799	198/15271	0.000000142005494531206	0.000018765011777338	0.0000164897207333831	Apoe/Ranbp1/Hap1/Fyn/Pafah1b1/Dpysl3/Mob2/Stau2/Dab2ip/Stmn2/Elavl4/Pak3/Fez1/Nptn/Ppp1r9a/Dbn1/Ndrg4/Apbb1/Magi2/Pacsin1/Cux2/Cnr1/Cd24a/Bdnf/Amigo1/Cntn1/Ntrk2/Camk2b/Kalrn/Rapgef2	30	Brain
specific	GO:0022604	regulation	of	cell	morphogenesis	39/799	304/15271	0.000000199177753916656	0.000024897219239582	0.0000218783871371894	Fyn/Rhobtb1/Sgk1/Epb41l2/Pafah1b1/Sema4d/Dmtn/Myo10/Enpp2/Dlg1/Fgd4/Epb41l3/Lims2/Nedd4l/Stau2/Syt2/Slc23a2/Ptprd/Gas2/Aldoa/Coro1a/Pak3/Dlc1/Kank1/Dbn1/Grip1/Syt1/Rims2/Lpar1/Pakap/Rreb1/Cux2/Cntn2/Plxnb1/Camk2b/Syt17/Kalrn/Itgb1bp1/Myadm	39	Brain
specific	GO:0040013	negative	regulation	of	locomotion	39/799	304/15271	0.000000199177753916656	0.000024897219239582	0.0000218783871371894	Akt1/Apoe/Cers2/Sulf1/Abr/Dcn/Adora2a/Patz1/Evl/Sema4d/Drd1/Mctp1/Dpysl3/Abhd6/Olfm1/Dab2ip/Egfl7/Sema6d/Frmd5/Adam15/Svbp/Adipor2/Nr2f2/Dlc1/Adgrg1/Thy1/Kank1/Ptprm/Clasp2/Dbn1/Adgrb1/Ndrg4/Zmynd8/Magi2/Nbl1/Robo2/Ptprt/Itgb1bp1/Clasp1	39	Brain
specific	GO:0051494	negative	regulation	of	cytoskeleton	organization	26/799	159/15271	0.00000020905445077508	0.0000254441272324933	0.0000223589815635065	Apc/Map2/Sgk1/Apc2/Evl/Dmtn/Cyrib/Smad4/Add3/Gsn/Map1a/Stmn2/Arhgef2/Fkbp4/Coro1a/Fgf13/Dlc1/Kank1/Ppp1r9a/Clasp2/Dbn1/Shank1/Shroom2/Map1b/Clasp1/Myadm	26	Brain
specific	GO:0034765	regulation	of	ion	transmembrane	transport	48/799	419/15271	0.000000265667172868097	0.0000315054019106397	0.0000276853159094122	Akt1/Cacnb3/Cacna1b/Hap1/Cacnb4/Vmp1/Fyn/Ywhae/Cacnb1/Drd1/Dapk1/Dlg1/Nrxn1/Nedd4l/Fgf14/Iscu/Oprl1/Ahcyl1/Asph/Pde4b/Slc6a9/Hpca/Kcnip4/Cabp1/Rph3a/Coro1a/Fgf13/Thy1/Cbarp/Fxyd1/Dpp10/Neto2/Kcnh2/Nos1ap/Shank1/Akap7/Kcna2/Agrn/Cox17/Kcnb1/Amigo1/Camk2d/Cacnb2/Dpp6/Kcnc3/Nlgn1/Scn1a/Scn2a	48	Brain
specific	GO:0006836	neurotransmitter	transport	31/799	216/15271	0.000000305609314361581	0.0000346083563381344	0.0000304120315952289	Gabra2/Cacna1b/Slc1a2/Cacnb4/Adora2a/Fbxl20/Drd1/Mctp1/Nrxn1/Sncaip/Pnkd/Syt2/Slc6a17/Unc13b/Slc6a9/Rph3a/Apba2/Pak1/Syp/Gpm6b/Ppp1r9a/Syt1/Rims2/Erc2/Slc29a4/Sv2b/Ntrk2/Pclo/Kcnc3/Nlgn1/Nrxn3	31	Brain
specific	GO:1901888	regulation	of	cell	junction	assembly	29/799	194/15271	0.000000306798402132651	0.0000346083563381344	0.0000304120315952289	Sema4d/Dmtn/Enpp2/Nrxn1/Nedd4l/Ldb1/Farp1/Stau2/Ptprd/Gpm6b/Dlc1/Thy1/Ppp1r9a/Slitrk5/Clasp2/Adgrb3/Lrrc24/Adgrb1/Agrn/Cux2/Lingo2/Slitrk3/Bdnf/Amigo1/Ntrk2/Rapgef2/Itgb1bp1/Nlgn1/Clasp1	29	Brain
specific	GO:2001257	regulation	of	cation	channel	activity	25/799	153/15271	0.000000362454014965753	0.0000399130909337288	0.0000350735576887913	Cacnb3/Hap1/Cacnb4/Cacnb1/Dapk1/Dlg1/Nrxn1/Nedd4l/Fgf14/Oprl1/Asph/Pde4b/Slc6a9/Hpca/Cabp1/Rph3a/Fgf13/Cbarp/Neto2/Nos1ap/Shank1/Akap7/Amigo1/Cacnb2/Nlgn1	25	Brain
specific	GO:0051271	negative	regulation	of	cellular	component	movement	36/799	278/15271	0.000000466018538143422	0.0000501240869514727	0.0000440464522832742	Akt1/Apoe/Cers2/Sulf1/Abr/Dcn/Patz1/Evl/Drd1/Mctp1/Dpysl3/Abhd6/Olfm1/Dab2ip/Egfl7/Sema6d/Frmd5/Adam15/Svbp/Adipor2/Nr2f2/Dlc1/Adgrg1/Thy1/Kank1/Ptprm/Clasp2/Dbn1/Adgrb1/Ndrg4/Zmynd8/Magi2/Nbl1/Ptprt/Itgb1bp1/Clasp1	36	Brain
specific	GO:0046847	filopodium	assembly	15/799	62/15271	0.000000490106374502925	0.0000515168632290007	0.0000452703519606649	Tenm1/Dmtn/Myo10/Sh3bp1/Fgd4/Nrxn1/Dpysl3/Stau2/Ppp1r9a/Dbn1/Arhgef4/Zmynd8/Agrn/Gap43/Nlgn1	15	Brain
specific	GO:0097485	neuron	projection	guidance	31/799	221/15271	0.000000510586401904984	0.0000520962693227546	0.0000457795040353128	Lhx2/Efnb2/Nfib/Nrcam/Evl/Gli3/Sema4d/Wnt7b/Smad4/Dpysl4/Nfasc/Pax6/Sema6d/Epha10/Crmp1/Chl1/L1cam/Nptn/Mycbp2/Ptprm/Tbr1/Apbb1/Agrn/Gap43/Bdnf/Tenm2/Robo2/Cntn2/Plxnb1/Kalrn/Cntn4	31	Brain
specific	GO:0048813	dendrite	morphogenesis	27/799	177/15271	0.000000518146678669559	0.0000520962693227546	0.0000457795040353128	Fyn/Sgk1/Pafah1b1/Sema4d/Ctnnd2/Nedd4l/Farp1/Stau2/Dclk1/Ptprd/Elavl4/Cit/Pak3/Ppp1r9a/Slitrk5/Rbfox2/Adgrb3/Dbn1/Grip1/Srcin1/Shank1/Cux2/Phactr1/Camk2b/Kalrn/Rapgef2/Nlgn1	27	Brain
specific	GO:0016049	cell	growth	51/799	469/15271	0.000000565669130888621	0.0000556642495821249	0.0000489148603440306	Lhx2/Akt1/Bbc3/Apoe/Map2/Wasf1/Sgk1/Llph/Jade2/Pafah1b1/Nin/Hsp90aa1/Gng4/Sema4d/Plaat1/Epb41l3/Nr3c1/Smad4/Nedd4l/Tro/Aatk/Syt2/Olfm1/Zeb2/Dab2ip/Sema6d/Slc23a2/Dclk1/Adam15/Prkcz/Kdm2b/Adipor2/Pak1/Fgf13/L1cam/Mgll/Map2k4/Clasp2/Dbn1/Syt1/Rims2/Trim46/Cirbp/Kmt2d/Bdnf/Islr2/Map1b/Camk2d/Syt17/Akap13/Pak6	51	Brain
specific	GO:0030336	negative	regulation	of	cell	migration	34/799	257/15271	0.000000587493933598844	0.0000566074883936386	0.0000497437297724811	Akt1/Apoe/Cers2/Sulf1/Abr/Dcn/Patz1/Evl/Drd1/Mctp1/Dpysl3/Abhd6/Olfm1/Dab2ip/Egfl7/Sema6d/Adam15/Svbp/Adipor2/Nr2f2/Dlc1/Adgrg1/Thy1/Kank1/Ptprm/Clasp2/Adgrb1/Ndrg4/Zmynd8/Magi2/Nbl1/Ptprt/Itgb1bp1/Clasp1	34	Brain
specific	GO:0099565	chemical	synaptic	transmission,	postsynaptic	18/799	89/15271	0.000000646557107531927	0.0000594475418882835	0.0000522394217310186	Cacnb3/Mpp2/Adora2a/Nrxn1/Unc13b/Prkcz/Mtmr2/Ppp1r9a/Gabrb3/Dbn1/Rims2/Shank1/Zmynd8/Begain/Cux2/Bdnf/Pclo/Nlgn1	18	Brain
specific	GO:1905475	regulation	of	protein	localization	to	membrane	27/799	179/15271	0.000000651008014711253	0.0000594475418882835	0.0000522394217310186	Akt1/Bbc3/Cacnb3/Fis1/Fyn/Dmtn/Dlg1/Nrxn1/Lypd1/Gsn/Hpca/Prkcz/Pak1/Atp2c1/Clasp2/Dbn1/Ap2b1/Dpp10/Zmynd8/Magi2/Rapgef4/Kcnb1/Camk2d/Camk2b/Dpp6/Kalrn/Itgb1bp1	27	Brain
specific	GO:2000146	negative	regulation	of	cell	motility	35/799	270/15271	0.000000655529651092424	0.0000594475418882835	0.0000522394217310186	Akt1/Apoe/Cers2/Sulf1/Abr/Dcn/Patz1/Evl/Drd1/Mctp1/Dpysl3/Abhd6/Olfm1/Dab2ip/Egfl7/Sema6d/Frmd5/Adam15/Svbp/Adipor2/Nr2f2/Dlc1/Adgrg1/Thy1/Kank1/Ptprm/Clasp2/Adgrb1/Ndrg4/Zmynd8/Magi2/Nbl1/Ptprt/Itgb1bp1/Clasp1	35	Brain
specific	GO:0051493	regulation	of	cytoskeleton	organization	52/799	485/15271	0.000000676264830802611	0.0000601485546627322	0.0000528554354600988	Apc/Map2/Tenm1/Wasf1/Rhobtb1/Sgk1/Apc2/Pafah1b1/Nin/Evl/Dmtn/Cyrib/Sh3bp1/Dlg1/Smad4/Add3/Stau2/Dst/Gsn/Map1a/Stmn2/Arhgef2/Afap1/Fkbp4/Coro1a/Pak1/Fgf13/Pak3/Gpm6b/Dlc1/Dctn1/Dixdc1/Kank1/Ppp1r9a/Mycbp2/Clasp2/Map9/Trim36/Dbn1/Lpar1/Shank1/Agrn/Shroom2/Map1b/Plxnb1/Cd47/Cntrl/Itgb1bp1/Clasp1/Numa1/Akap13/Myadm	52	Brain
specific	GO:0060560	developmental	growth	involved	in	morphogenesis	34/799	260/15271	0.000000771209634509974	0.0000672989539548798	0.0000591388361239922	Lhx2/Apoe/Map2/Wasf1/Llph/Jade2/Pafah1b1/Nin/Hsp90aa1/Sema4d/Wnt7b/Nedd4l/Aatk/Syt2/Olfm1/Zeb2/Sema6d/Slc23a2/Dclk1/Prkcz/Pak1/Fgf13/L1cam/Mgll/Clasp2/Dbn1/Syt1/Rims2/Trim46/Bdnf/Islr2/Map1b/Syt17/Pak6	34	Brain
specific	GO:0051962	positive	regulation	of	nervous	system	development	39/799	321/15271	0.000000816978940107162	0.0000699727332962152	0.0000614884149659601	Apoe/Hap1/Sgk1/Jade2/Pafah1b1/Nin/Gli3/Sema4d/Enpp2/Tiam2/Nrxn1/Stau2/Zeb2/Pax6/Ptprd/Pak1/Pak3/L1cam/Dixdc1/Nptn/Slitrk5/Adgrb3/Lrrc24/Dbn1/Adgrb1/Agrn/Cux2/Lingo2/Slitrk3/Bdnf/Amigo1/Islr2/Robo2/Map1b/Plxnb1/Ntrk2/Camk2b/Kalrn/Nlgn1	39	Brain
specific	GO:1901214	regulation	of	neuron	death	40/799	335/15271	0.00000092690529401763	0.0000779443088151189	0.000068493422778987	Efnb2/Bbc3/Apoe/Eno2/Fis1/Fyn/Adora2a/Psmc1/Clu/Oxr1/Ralbp1/Nr3c1/Bad/Tfap2b/Slc23a2/Trim2/Fbxw7/Cntfr/Kdm2b/Chl1/Coro1a/Pak3/Map2k4/Gabrb3/Sncb/Ap2b1/Sigmar1/Gpi1/Btbd10/Nos1ap/Ncoa7/Agrn/Tfap2d/Pou4f1/Bdnf/Kcnb1/Set/Gabra5/Ntrk2/Syngap1	40	Brain
specific	GO:1901385	regulation	of	voltage-gated	calcium	channel	activity	11/799	35/15271	0.000000985740690409434	0.000081411619520422	0.0000715403158960681	Cacnb3/Cacnb4/Cacnb1/Fgf14/Oprl1/Pde4b/Hpca/Cabp1/Cbarp/Nos1ap/Cacnb2	11	Brain
specific	GO:1902903	regulation	of	supramolecular	fiber	organization	41/799	349/15271	0.00000103805763705857	0.0000842283609016819	0.0000740155223764196	Apoe/Apc/Map2/Tenm1/Wasf1/Sgk1/Apc2/Nin/Evl/Clu/Dmtn/Cyrib/Sh3bp1/Dlg1/Smad4/Add3/Gsn/Map1a/Stmn2/Arhgef2/Fkbp4/Coro1a/Pak1/Fgf13/Pak3/Dlc1/Dctn1/Kank1/Ppp1r9a/Clasp2/Dbn1/Lpar1/Shank1/Shroom2/Map1b/Cd47/Itgb1bp1/Clasp1/Numa1/Akap13/Myadm	41	Brain
specific	GO:0032412	regulation	of	ion	transmembrane	transporter	activity	32/799	240/15271	0.00000105631140244953	0.0000842317282125706	0.0000740184813948757	Cacnb3/Hap1/Cacnb4/Vmp1/Ywhae/Cacnb1/Dapk1/Dlg1/Nrxn1/Nedd4l/Fgf14/Oprl1/Ahcyl1/Asph/Pde4b/Slc6a9/Hpca/Cabp1/Rph3a/Fgf13/Cbarp/Fxyd1/Neto2/Nos1ap/Shank1/Akap7/Agrn/Cox17/Amigo1/Camk2d/Cacnb2/Nlgn1	32	Brain
specific	GO:0030010	establishment	of	cell	polarity	23/799	141/15271	0.00000108986700858263	0.0000843358879584481	0.0000741100115863597	Map2/Pafah1b1/Hsp90aa1/Cyrib/Sh3bp1/Frmd4a/Gsn/Pax6/Arhgef2/Dock7/Prkcz/Prickle2/Frmd4b/Pak1/Fgf13/Dctn1/Fez1/Map4/Amotl2/Kank1/Map1b/Clasp1/Numa1	23	Brain
specific	GO:0043242	negative	regulation	of	protein-containing	complex	disassembly	17/799	83/15271	0.00000109408719513662	0.0000843358879584481	0.0000741100115863597	Apc/Ubqln4/Map2/Phf23/Apc2/Evl/Dmtn/Add3/Gsn/Map1a/Stmn2/Arhgef2/Fgf13/Clasp2/Shroom2/Map1b/Clasp1	17	Brain
specific	GO:0051402	neuron	apoptotic	process	34/799	265/15271	0.00000119992431063175	0.0000909778678142923	0.0000799466395746191	Bbc3/Apoe/Fis1/Fyn/Adora2a/Oxr1/Ralbp1/Nr3c1/Aatk/Tfap2b/Trim2/Fbxw7/Cntfr/Kdm2b/Cit/Chl1/Coro1a/Pak3/Map2k4/Gabrb3/Sncb/Sigmar1/Gpi1/Siah1b/Agrn/Tfap2d/Pou4f1/Bdnf/Kcnb1/Set/Gabra5/Ntrk2/Syngap1/Scn2a	34	Brain
specific	GO:0051965	positive	regulation	of	synapse	assembly	16/799	75/15271	0.00000127333820539341	0.0000949869225797505	0.0000834695893212897	Sema4d/Nrxn1/Stau2/Ptprd/Slitrk5/Adgrb3/Lrrc24/Adgrb1/Agrn/Cux2/Lingo2/Slitrk3/Bdnf/Amigo1/Ntrk2/Nlgn1	16	Brain
specific	GO:0106027	neuron	projection	organization	19/799	103/15271	0.00000139970338199989	0.000102756002249992	0.0000902966542673616	Apoe/Fyn/Pafah1b1/Ctnnd2/Stau2/Map1a/Rph3a/Pak3/Dctn1/Mtmr2/Ppp1r9a/Dbn1/Srcin1/Shank1/Zmynd8/Cux2/Camk2b/Kalrn/Nlgn1	19	Brain
specific	GO:0007411	axon	guidance	30/799	220/15271	0.00000142289230751743	0.000102826201910439	0.0000903583420941579	Lhx2/Efnb2/Nfib/Nrcam/Evl/Gli3/Sema4d/Wnt7b/Smad4/Nfasc/Pax6/Sema6d/Epha10/Crmp1/Chl1/L1cam/Nptn/Mycbp2/Ptprm/Tbr1/Apbb1/Agrn/Gap43/Bdnf/Tenm2/Robo2/Cntn2/Plxnb1/Kalrn/Cntn4	30	Brain
specific	GO:0051261	protein	depolymerization	20/799	113/15271	0.00000146788411993452	0.000103880586505706	0.0000912848806824536	Apc/Map2/Sgk1/Apc2/Evl/Dmtn/Sh3bp1/Add3/Gsn/Map1a/Stmn2/Arhgef2/Asph/Dnajc6/Fgf13/Clasp2/Shroom2/Nckap5/Map1b/Clasp1	20	Brain
specific	GO:0099003	vesicle-mediated	transport	in	synapse	31/799	232/15271	0.00000148240404527061	0.000103880586505706	0.0000912848806824536	Efnb2/Hap1/Pls3/Cacnb4/Adora2a/Fbxl20/Drd1/Nrxn1/Caly/Fgf14/Prkar1b/Syt2/Unc13b/Dnajc6/Hpca/Apba2/Syp/Iqsec1/Grip1/Sncb/Ap2b1/Syt1/Rims2/Magi2/Pacsin1/Erc2/Cd24a/Rapgef4/Pclo/Nlgn1/Nrxn3	31	Brain
specific	GO:0031110	regulation	of	microtubule	polymerization	or	depolymerization	17/799	85/15271	0.00000155392502736458	0.000105689753699429	0.0000928746831370685	Apc/Map2/Sgk1/Apc2/Nin/Dst/Map1a/Stmn2/Arhgef2/Fkbp4/Pak1/Fgf13/Dctn1/Clasp2/Map1b/Clasp1/Numa1	17	Brain
specific	GO:1901879	regulation	of	protein	depolymerization	17/799	85/15271	0.00000155392502736458	0.000105689753699429	0.0000928746831370685	Apc/Map2/Apc2/Evl/Dmtn/Sh3bp1/Add3/Gsn/Map1a/Stmn2/Arhgef2/Asph/Fgf13/Clasp2/Shroom2/Map1b/Clasp1	17	Brain
specific	GO:0060996	dendritic	spine	development	21/799	124/15271	0.0000017016588064717	0.000111355858824389	0.0000978537629407601	Apoe/Slc12a5/Llph/Pafah1b1/Ctnnd2/Nr3c1/Stau2/Pak1/Pak3/Ppp1r9a/Iqsec1/Dbn1/Srcin1/Lpar1/Shank1/Cpeb3/Zmynd8/Cux2/Camk2b/Kalrn/Nlgn1	21	Brain
specific	GO:0007269	neurotransmitter	secretion	25/799	166/15271	0.00000172983690318203	0.000111355858824389	0.0000978537629407601	Cacna1b/Cacnb4/Adora2a/Fbxl20/Drd1/Mctp1/Nrxn1/Sncaip/Pnkd/Syt2/Unc13b/Slc6a9/Rph3a/Apba2/Pak1/Syp/Ppp1r9a/Syt1/Rims2/Erc2/Ntrk2/Pclo/Kcnc3/Nlgn1/Nrxn3	25	Brain
specific	GO:0099643	signal	release	from	synapse	25/799	166/15271	0.00000172983690318203	0.000111355858824389	0.0000978537629407601	Cacna1b/Cacnb4/Adora2a/Fbxl20/Drd1/Mctp1/Nrxn1/Sncaip/Pnkd/Syt2/Unc13b/Slc6a9/Rph3a/Apba2/Pak1/Syp/Ppp1r9a/Syt1/Rims2/Erc2/Ntrk2/Pclo/Kcnc3/Nlgn1/Nrxn3	25	Brain
specific	GO:0031111	negative	regulation	of	microtubule	polymerization	or	depolymerization	12/799	44/15271	0.00000173353985629319	0.000111355858824389	0.0000978537629407601	Apc/Map2/Sgk1/Apc2/Map1a/Stmn2/Arhgef2/Fkbp4/Fgf13/Clasp2/Map1b/Clasp1	12	Brain
specific	GO:0022898	regulation	of	transmembrane	transporter	activity	32/799	248/15271	0.00000217542814473297	0.000137826783142329	0.000121115040617361	Cacnb3/Hap1/Cacnb4/Vmp1/Ywhae/Cacnb1/Dapk1/Dlg1/Nrxn1/Nedd4l/Fgf14/Oprl1/Ahcyl1/Asph/Pde4b/Slc6a9/Hpca/Cabp1/Rph3a/Fgf13/Cbarp/Fxyd1/Neto2/Nos1ap/Shank1/Akap7/Agrn/Cox17/Amigo1/Camk2d/Cacnb2/Nlgn1	32	Brain
specific	GO:0007026	negative	regulation	of	microtubule	depolymerization	10/799	31/15271	0.00000236071767293913	0.000147544854558695	0.00012965477859485	Apc/Map2/Apc2/Map1a/Stmn2/Arhgef2/Fgf13/Clasp2/Map1b/Clasp1	10	Brain
specific	GO:0032535	regulation	of	cellular	component	size	42/799	377/15271	0.00000307169971217183	0.000189421482250596	0.000166453790718532	Akt1/Apoe/Map2/Tenm1/Slc12a5/Akt3/Wasf1/Pafah1b1/Evl/Sema4d/Dmtn/Cyrib/Wnt7b/Sh3bp1/Dlg1/Add3/Aatk/Olfm1/Gsn/Sema6d/Hp1bp3/Atp2b2/Coro1a/Pak1/Fgf13/Pak3/L1cam/Kank1/Ppp1r9a/Mgll/Clasp2/Dbn1/Rap1gap2/Trim46/Shroom2/Bdnf/Islr2/Map1b/Cntn2/Chmp3/Pclo/Myadm	42	Brain
specific	GO:0060079	excitatory	postsynaptic	potential	16/799	80/15271	0.00000314148815125757	0.000191176088152187	0.000167995647534702	Cacnb3/Mpp2/Adora2a/Nrxn1/Prkcz/Mtmr2/Ppp1r9a/Dbn1/Rims2/Shank1/Zmynd8/Begain/Cux2/Bdnf/Pclo/Nlgn1	16	Brain
specific	GO:0021537	telencephalon	development	29/799	218/15271	0.00000351524354367097	0.000211142875188029	0.000185541426139625	Lhx2/Slc1a2/Celf1/Nfib/Rarb/Pafah1b1/Ywhae/Nin/Gli3/Drd1/Zeb2/Dab2ip/Pax6/Dab1/Kdm2b/Ncor2/Foxp2/Fgf13/Adgrg1/Dixdc1/Slitrk5/Dpcd/Trappc9/Robo2/Cntn2/Phactr1/Ntrk2/Syne2/Zbtb18	29	Brain
specific	GO:0051489	regulation	of	filopodium	assembly	12/799	47/15271	0.00000371507632521087	0.000220284974411542	0.000193575029576777	Tenm1/Dmtn/Myo10/Nrxn1/Dpysl3/Stau2/Ppp1r9a/Dbn1/Zmynd8/Agrn/Gap43/Nlgn1	12	Brain
specific	GO:0031114	regulation	of	microtubule	depolymerization	10/799	33/15271	0.00000447811744554259	0.000262168268172588	0.000230379899496868	Apc/Map2/Apc2/Map1a/Stmn2/Arhgef2/Fgf13/Clasp2/Map1b/Clasp1	10	Brain
specific	GO:0007019	microtubule	depolymerization	12/799	48/15271	0.00000471985621030227	0.0002728666871581	0.000239781116157593	Apc/Map2/Sgk1/Apc2/Map1a/Stmn2/Arhgef2/Fgf13/Clasp2/Nckap5/Map1b/Clasp1	12	Brain
specific	GO:0060998	regulation	of	dendritic	spine	development	16/799	83/15271	0.00000520129121927737	0.000296987307273553	0.000260977068195321	Apoe/Llph/Pafah1b1/Nr3c1/Stau2/Pak3/Ppp1r9a/Dbn1/Lpar1/Shank1/Cpeb3/Zmynd8/Cux2/Camk2b/Kalrn/Nlgn1	16	Brain
specific	GO:1901880	negative	regulation	of	protein	depolymerization	15/799	74/15271	0.00000534075263483014	0.000301231474830359	0.000264706622889335	Apc/Map2/Apc2/Evl/Dmtn/Add3/Gsn/Map1a/Stmn2/Arhgef2/Fgf13/Clasp2/Shroom2/Map1b/Clasp1	15	Brain
specific	GO:1901890	positive	regulation	of	cell	junction	assembly	19/799	113/15271	0.0000058672975248561	0.000326942783764572	0.000287300389898154	Sema4d/Enpp2/Nrxn1/Stau2/Ptprd/Thy1/Slitrk5/Adgrb3/Lrrc24/Adgrb1/Agrn/Cux2/Lingo2/Slitrk3/Bdnf/Amigo1/Ntrk2/Itgb1bp1/Nlgn1	19	Brain
specific	GO:0007626	locomotory	behavior	29/799	224/15271	0.0000060487508051437	0.000333041338973686	0.000292659484444359	Apoe/Cacna1b/Sptbn4/Cacnb4/Adora2a/Pafah1b1/Drd1/Oxr1/Rcan1/Fgf14/Npas2/Slc4a10/Oprl1/Dab1/Elavl4/Chl1/Atp2b2/Apba2/Gnao1/Olfm2/Dbn1/Shank2/Inpp5f/Gng7/Nav2/Cntn2/Kalrn/Scn1a/Pak6	29	Brain
specific	GO:0051345	positive	regulation	of	hydrolase	activity	48/799	468/15271	0.00000624299556136485	0.000339692405544852	0.00029850409736755	Akt1/Bbc3/Vrk3/Evi5/Abr/Fis1/Fyn/Apc2/Rgs6/Sema4d/Dapk1/Sh3bp1/Tiam2/Mtch1/Ralbp1/Bad/Dock9/Gsn/Pkp4/Asph/Dock7/Hpca/Prkcz/Rgs10/Dlc1/Gnao1/Thy1/Rasgrp2/St18/Mtss2/Iqsec1/Rabgap1/Rapgef6/Lpar1/Rap1gap2/Garnl3/Ptpa/Hip1/Magi2/Rap1gap/Agrn/Rgs8/Plxnb1/Arhgap24/Camk2b/Kalrn/Rapgef2/Ddrgk1	48	Brain
specific	GO:0050772	positive	regulation	of	axonogenesis	17/799	94/15271	0.00000658283261114616	0.000354018614262221	0.000311093227804594	Apoe/Pafah1b1/Nin/Sema4d/Tiam2/Zeb2/Pak1/L1cam/Dixdc1/Dbn1/Bdnf/Amigo1/Islr2/Robo2/Map1b/Plxnb1/Ntrk2	17	Brain
specific	GO:0043244	regulation	of	protein-containing	complex	disassembly	19/799	114/15271	0.00000670190322397159	0.000355351049456564	0.000312264102862428	Apc/Ubqln4/Map2/Phf23/Apc2/Evl/Dmtn/Sh3bp1/Add3/Gsn/Map1a/Stmn2/Arhgef2/Asph/Fgf13/Clasp2/Shroom2/Map1b/Clasp1	19	Brain
specific	GO:0099175	regulation	of	postsynapse	organization	18/799	104/15271	0.00000676127402209246	0.000355351049456564	0.000312264102862428	Apoe/Fyn/Nrcam/Pafah1b1/Nrxn1/Stau2/Ptprd/Pak3/Ppp1r9a/Dbn1/Dgkb/Srcin1/Zmynd8/Cux2/Rapgef4/Camk2b/Kalrn/Nlgn1	18	Brain
specific	GO:0032409	regulation	of	transporter	activity	32/799	262/15271	0.00000704037960584084	0.000363113761598393	0.00031908557235423	Cacnb3/Hap1/Cacnb4/Vmp1/Ywhae/Cacnb1/Dapk1/Dlg1/Nrxn1/Nedd4l/Fgf14/Oprl1/Ahcyl1/Asph/Pde4b/Slc6a9/Hpca/Cabp1/Rph3a/Fgf13/Cbarp/Fxyd1/Neto2/Nos1ap/Shank1/Akap7/Agrn/Cox17/Amigo1/Camk2d/Cacnb2/Nlgn1	32	Brain
specific	GO:0070507	regulation	of	microtubule	cytoskeleton	organization	22/799	146/15271	0.00000708922984467176	0.000363113761598393	0.00031908557235423	Apc/Map2/Sgk1/Apc2/Pafah1b1/Nin/Dst/Map1a/Stmn2/Arhgef2/Fkbp4/Pak1/Fgf13/Dctn1/Dixdc1/Clasp2/Map9/Trim36/Agrn/Map1b/Clasp1/Numa1	22	Brain
specific	GO:0001505	regulation	of	neurotransmitter	levels	29/799	226/15271	0.00000720974576015007	0.000363113761598393	0.00031908557235423	Gabra2/Cacna1b/Slc1a2/Cacnb4/Adora2a/Fbxl20/Drd1/Mctp1/Nrxn1/Sncaip/Pnkd/Syt2/Unc13b/Slc6a9/Rph3a/Apba2/Pak1/Syp/Gpm6b/Ppp1r9a/Syt1/Rims2/Erc2/Slc29a4/Ntrk2/Pclo/Kcnc3/Nlgn1/Nrxn3	29	Brain
specific	GO:0043523	regulation	of	neuron	apoptotic	process	30/799	238/15271	0.00000722301969017344	0.000363113761598393	0.00031908557235423	Bbc3/Apoe/Fis1/Fyn/Adora2a/Oxr1/Ralbp1/Nr3c1/Tfap2b/Trim2/Fbxw7/Cntfr/Kdm2b/Chl1/Coro1a/Pak3/Map2k4/Gabrb3/Sncb/Sigmar1/Gpi1/Agrn/Tfap2d/Pou4f1/Bdnf/Kcnb1/Set/Gabra5/Ntrk2/Syngap1	30	Brain
specific	GO:1990778	protein	localization	to	cell	periphery	38/799	338/15271	0.00000730500632009405	0.000363286604628333	0.000319237457859458	Akt1/Cacnb3/Sptbn4/Epb41l2/Map7/Rab15/Dlg1/Epb41l3/Nrxn1/Zdhhc3/Lypd1/Nfasc/Prkcz/Kcnip4/Tub/Fgf13/Atp2c1/Clasp2/Ttc7b/Grip1/Dpp10/Tspan15/Rapgef6/Magi2/Pacsin1/Rapgef4/Kcnb1/Dlg2/Camk2d/Camk2b/Cacnb2/Dpp6/Kalrn/Rapgef2/Itgb1bp1/Kif1b/Numa1/Myadm	38	Brain
specific	GO:0097061	dendritic	spine	organization	17/799	95/15271	0.00000763330699781164	0.000375574945371051	0.000330035815437298	Apoe/Fyn/Pafah1b1/Ctnnd2/Stau2/Rph3a/Pak3/Mtmr2/Ppp1r9a/Dbn1/Srcin1/Shank1/Zmynd8/Cux2/Camk2b/Kalrn/Nlgn1	17	Brain
specific	GO:0043547	positive	regulation	of	GTPase	activity	28/799	216/15271	0.00000850470381140635	0.000414044790818467	0.000363841123721218	Evi5/Abr/Apc2/Rgs6/Sema4d/Sh3bp1/Tiam2/Ralbp1/Dock9/Pkp4/Dock7/Rgs10/Gnao1/Thy1/Rasgrp2/Mtss2/Iqsec1/Rabgap1/Rapgef6/Rap1gap2/Garnl3/Rap1gap/Agrn/Rgs8/Plxnb1/Arhgap24/Kalrn/Rapgef2	28	Brain
specific	GO:0031109	microtubule	polymerization	or	depolymerization	19/799	116/15271	0.00000869917593485584	0.000419100923944878	0.000368284191715772	Apc/Tppp3/Map2/Sgk1/Apc2/Nin/Dst/Map1a/Stmn2/Arhgef2/Fkbp4/Pak1/Fgf13/Dctn1/Clasp2/Nckap5/Map1b/Clasp1/Numa1	19	Brain
specific	GO:0051056	regulation	of	small	GTPase	mediated	signal	transduction	27/799	206/15271	0.00000999548774698118	0.00047658897762668	0.000418801716669499	Apoe/Gabarap/Arhgef28/Arhgef3/Cyrib/Sh3bp1/Ralbp1/Dab2ip/Arhgef2/Rasgef1a/Psd3/Dlc1/Adgrg1/Kank1/Iqsec1/Arhgap26/Psd/Lpar1/Rap1gap2/Garnl3/Dgkz/Rap1gap/Rgl2/Camk2d/Arhgap24/Akap13/Syngap1	27	Brain
specific	GO:0051963	regulation	of	synapse	assembly	18/799	107/15271	0.0000101952635274699	0.000481154018515799	0.000422813238233741	Sema4d/Nrxn1/Farp1/Stau2/Ptprd/Ppp1r9a/Slitrk5/Adgrb3/Lrrc24/Adgrb1/Agrn/Cux2/Lingo2/Slitrk3/Bdnf/Amigo1/Ntrk2/Nlgn1	18	Brain
specific	GO:1901019	regulation	of	calcium	ion	transmembrane	transporter	activity	15/799	79/15271	0.0000123666011416386	0.000577732629091703	0.00050768152055148	Cacnb3/Hap1/Cacnb4/Vmp1/Ywhae/Cacnb1/Fgf14/Oprl1/Asph/Pde4b/Hpca/Cabp1/Cbarp/Nos1ap/Cacnb2	15	Brain
specific	GO:0043087	regulation	of	GTPase	activity	34/799	298/15271	0.000016081845543448	0.00074378535638447	0.00065360005940266	Evi5/Abr/Apc2/Pafah1b1/Rgs6/Sema4d/Sh3bp1/Tiam2/Ralbp1/Dock9/Dab2ip/Gpsm1/Pkp4/Dock7/Rgs10/Gnao1/Thy1/Rasgrp2/Mtss2/Iqsec1/Rabgap1/Rapgef6/Rap1gap2/Garnl3/Rap1gap/Agrn/Rgs8/Plxnb1/Ntrk2/Arhgap24/Kalrn/Rapgef2/Itgb1bp1/Syngap1	34	Brain
specific	GO:0032271	regulation	of	protein	polymerization	27/799	212/15271	0.0000169693312461482	0.000777060960529065	0.000682840937377575	Apc/Tppp3/Map2/Tenm1/Wasf1/Sgk1/Nin/Evl/Hsp90aa1/Dmtn/Cyrib/Dlg1/Add3/Gsn/Stmn2/Fkbp4/Coro1a/Pak1/Pak3/Dctn1/Kank1/Ppp1r9a/Clasp2/Dbn1/Map1b/Numa1/Myadm	27	Brain
specific	GO:0032388	positive	regulation	of	intracellular	transport	23/799	166/15271	0.0000181716801126736	0.00082396098550113	0.00072405425092913	Bbc3/Cacnb3/Map2/Fis1/Fyn/Ywhae/Gli3/Tcf7l2/Caly/Fbxw7/Asph/Hpca/Pak1/Mtmr2/Fez1/Prr5l/Ubr5/Tardbp/Trim46/Kcnb1/Cpsf6/Itgb1bp1/Numa1	23	Brain
specific	GO:0010977	negative	regulation	of	neuron	projection	development	22/799	155/15271	0.0000187384488594273	0.000831721844834057	0.000730874092268403	Efnb2/Apoe/Map2/Cers2/Pafah1b1/Sema4d/Dpysl3/Aatk/Sema6d/Stmn2/Dab1/Crmp1/Fgf13/Thy1/Kank1/Lpar1/Rap1gap2/Inpp5f/Trim46/Ntm/Nlgn1/Syngap1	22	Brain
specific	GO:0010639	negative	regulation	of	organelle	organization	36/799	326/15271	0.0000187532099877027	0.000831721844834057	0.000730874092268403	Akt1/Apc/Map2/Phf23/Sgk1/Apc2/Limk2/Ctc1/Evl/Dmtn/Cyrib/Smad4/Add3/Huwe1/Gsn/Map1a/Stmn2/Arhgef2/Fkbp4/Coro1a/Lcmt1/Fgf13/Atrx/Dlc1/Fez1/Map4/Kank1/Ppp1r9a/Clasp2/Dbn1/Rtel1/Shank1/Shroom2/Map1b/Clasp1/Myadm	36	Brain
specific	GO:0043624	cellular	protein	complex	disassembly	20/799	133/15271	0.000018882333774611	0.000831721844834057	0.000730874092268403	Apc/Map2/Sgk1/Apc2/Evl/Dmtn/Sh3bp1/Add3/Gsn/Map1a/Stmn2/Arhgef2/Asph/Dnajc6/Fgf13/Clasp2/Shroom2/Nckap5/Map1b/Clasp1	20	Brain
specific	GO:1903169	regulation	of	calcium	ion	transmembrane	transport	21/799	145/15271	0.0000211493041355885	0.000922788034217893	0.000810898344265215	Akt1/Cacnb3/Hap1/Cacnb4/Vmp1/Fyn/Ywhae/Cacnb1/Drd1/Fgf14/Oprl1/Asph/Pde4b/Hpca/Cabp1/Coro1a/Thy1/Cbarp/Nos1ap/Camk2d/Cacnb2	21	Brain
specific	GO:0022411	cellular	component	disassembly	38/799	355/15271	0.0000224226501708954	0.000969203336826086	0.000851685708901398	Dnase2a/Apc/Ubqln4/Map2/Vmp1/Gabarap/Phf23/Fis1/Sgk1/Apc2/Pafah1b1/Evl/Klc1/Dmtn/Sh3bp1/Denr/Add3/Huwe1/Gsn/Map1a/Stmn2/Arhgef2/Fbxw7/Asph/Dnajc6/Gabarapl1/Fgf13/Dctn1/Clasp2/Iqsec1/Shroom2/Cd24a/Nckap5/Map1b/Pym1/Clasp1/Blcap/Ddrgk1	38	Brain
specific	GO:0032984	protein-containing	complex	disassembly	25/799	193/15271	0.000025843761595351	0.00110673516091202	0.000972541554772418	Apc/Ubqln4/Map2/Vmp1/Phf23/Sgk1/Apc2/Evl/Klc1/Dmtn/Sh3bp1/Add3/Gsn/Map1a/Stmn2/Arhgef2/Asph/Dnajc6/Fgf13/Clasp2/Shroom2/Nckap5/Map1b/Pym1/Clasp1	25	Brain
specific	GO:0050773	regulation	of	dendrite	development	19/799	126/15271	0.0000291424831403343	0.00123238887786946	0.00108295953512466	Sgk1/Pafah1b1/Sema4d/Nedd4l/Stau2/Dab2ip/Ptprd/Elavl4/Cit/Pak3/Adgrb3/Dbn1/Pacsin1/Cux2/Rapgef4/Ntrk2/Camk2b/Kalrn/Rapgef2	19	Brain
specific	GO:0019226	transmission	of	nerve	impulse	14/799	75/15271	0.0000293108706087872	0.00123238887786946	0.00108295953512466	Sptbn4/Cacnb4/Nrcam/Pafah1b1/Drd1/Nfasc/Pak1/Kcna2/Rapgef4/Kcnmb4/Ntrk2/Dpp6/Scn1a/Scn2a	14	Brain
specific	GO:0044089	positive	regulation	of	cellular	component	biogenesis	48/799	497/15271	0.0000304035858823446	0.00126681607843103	0.00111321237640334	Bbc3/Apoe/Dnmt1/Apc/Hap1/Tppp3/Tenm1/Wasf1/Nin/Evl/Hsp90aa1/Sema4d/Clu/Enpp2/Dlg1/Nrxn1/Dpysl3/Caly/Stau2/Gsn/Dab2ip/Ptprd/Unc13b/Coro1a/Pak1/Dctn1/Thy1/Slitrk5/Clasp2/Adgrb3/Lrrc24/Adgrb1/Lpar1/Zmynd8/Agrn/Cux2/Lingo2/Cd24a/Slitrk3/Bdnf/Amigo1/Map1b/Ntrk2/Cd47/Itgb1bp1/Nlgn1/Clasp1/Numa1	48	Brain
specific	GO:0007265	Ras	protein	signal	transduction	33/799	295/15271	0.0000319197264948214	0.00131811370570133	0.00115829007515513	Apoe/Dnmt1/Gabarap/Wasf1/Rab15/Arhgef28/Arhgef3/Sh3bp1/Plaat1/Ralbp1/Aatk/Dab2ip/Arhgef2/Rasgef1a/Psd3/Rab30/Dlc1/Adgrg1/Kank1/Iqsec1/Psd/Lpar1/Plekhg5/Dgkz/Elmo1/Rgl2/Camk2d/Arhgap24/Kalrn/Rapgef2/Phactr4/Akap13/Syngap1	33	Brain
specific	GO:0001764	neuron	migration	23/799	172/15271	0.0000323841300511771	0.00132545665032473	0.00116474267468649	Fyn/Pafah1b1/Ywhae/Drd1/Olfm1/Dab2ip/Pax6/Dclk1/Arhgef2/Dab1/Chl1/Nr2f2/Fgf13/Adgrg1/Apbb1/Satb2/Mrtfa/Trim46/Cntn2/Phactr1/Ntrk2/Camk2b/Rapgef2	23	Brain
specific	GO:0099072	regulation	of	postsynaptic	membrane	neurotransmitter	receptor	levels	15/799	86/15271	0.0000355149371860898	0.0014408472323304	0.00126614194344869	Efnb2/Hap1/Ywhae/Dlg1/Caly/Hpca/Prkcz/Iqsec1/Grip1/Ap2b1/Magi2/Pacsin1/Rapgef4/Dlg2/Kalrn	15	Brain
specific	GO:0048639	positive	regulation	of	developmental	growth	25/799	197/15271	0.0000366284389602599	0.00147310026253219	0.0012944842363896	Akt1/Apoe/Celf1/Sptbn4/Pafah1b1/Sema4d/Fgf9/Dlg1/Nr3c1/Nedd4l/Syt2/Slc23a2/Sgip1/Pak1/L1cam/Dbn1/Syt1/Rims2/Rbpj/Agrn/Bdnf/Islr2/Map1b/Gpr21/Syt17	25	Brain
specific	GO:0021955	central	nervous	system	neuron	axonogenesis	10/799	41/15271	0.0000370536072455321	0.00147735287509126	0.00129822121211433	Nfib/Sptbn4/B4galt5/Pafah1b1/Nin/Hsp90aa1/Arhgef28/Zeb2/Dclk1/Mycbp2	10	Brain
specific	GO:0050806	positive	regulation	of	synaptic	transmission	22/799	162/15271	0.0000375965074204555	0.0014861867249539	0.00130598394197372	Apoe/Cacna1b/Hap1/Mpp2/Adora2a/Drd1/Nrxn1/Zdhhc3/Glul/Prkcz/Pak1/Nptn/Ppp1r9a/Syt1/Rims2/Shank2/Cpeb3/Nrgn/Ntrk2/Camk2b/Kalrn/Nlgn1	22	Brain
specific	GO:0021987	cerebral	cortex	development	16/799	97/15271	0.0000402113449808387	0.00157608025878287	0.00138497772498678	Lhx2/Celf1/Pafah1b1/Ywhae/Gli3/Dab2ip/Pax6/Dab1/Fgf13/Adgrg1/Dixdc1/Trappc9/Phactr1/Ntrk2/Syne2/Zbtb18	16	Brain
specific	GO:0023061	signal	release	46/799	477/15271	0.0000460347423145927	0.00178313613923595	0.00156692771177013	Cacna1b/Myt1/Cacnb4/Adora2a/Rasl10b/Fbxl20/Drd1/Mctp1/Sybu/Nell2/Scg5/Nrxn1/Smad4/Sncaip/Bad/Tcf7l2/Tfap2b/Pnkd/Syt2/Glul/Pax6/Unc13b/Slc6a9/Rph3a/Apba2/Pak1/Cdk16/Syp/Ppp1r9a/Syt1/Rims2/Erc2/Kcna2/Tardbp/Myrip/Cnr1/Rapgef4/Kcnb1/Vsnl1/Ntrk2/Syt17/Pclo/Kalrn/Kcnc3/Nlgn1/Nrxn3	46	Brain
specific	GO:0046785	microtubule	polymerization	14/799	78/15271	0.0000462651538828787	0.00178313613923595	0.00156692771177013	Apc/Tppp3/Map2/Sgk1/Nin/Stmn2/Fkbp4/Pak1/Fgf13/Dctn1/Clasp2/Map1b/Clasp1/Numa1	14	Brain
specific	GO:0072659	protein	localization	to	plasma	membrane	31/799	275/15271	0.0000474567946256806	0.00181394772846093	0.00159400334101568	Akt1/Cacnb3/Sptbn4/Map7/Rab15/Dlg1/Epb41l3/Nrxn1/Zdhhc3/Lypd1/Nfasc/Prkcz/Kcnip4/Fgf13/Atp2c1/Clasp2/Ttc7b/Grip1/Dpp10/Tspan15/Rapgef6/Pacsin1/Kcnb1/Camk2d/Camk2b/Cacnb2/Dpp6/Kalrn/Rapgef2/Itgb1bp1/Myadm	31	Brain
specific	GO:0046928	regulation	of	neurotransmitter	secretion	17/799	109/15271	0.0000488876360957006	0.0018500446660801	0.00162572346076478	Cacna1b/Cacnb4/Adora2a/Fbxl20/Drd1/Mctp1/Sncaip/Pnkd/Apba2/Syp/Ppp1r9a/Syt1/Rims2/Ntrk2/Kcnc3/Nlgn1/Nrxn3	17	Brain
specific	GO:1901215	negative	regulation	of	neuron	death	27/799	225/15271	0.0000492011878762923	0.0018500446660801	0.00162572346076478	Apoe/Eno2/Fyn/Adora2a/Psmc1/Oxr1/Tfap2b/Slc23a2/Cntfr/Kdm2b/Chl1/Coro1a/Map2k4/Gabrb3/Sncb/Ap2b1/Gpi1/Btbd10/Nos1ap/Ncoa7/Tfap2d/Pou4f1/Bdnf/Set/Gabra5/Ntrk2/Syngap1	27	Brain
specific	GO:0050769	positive	regulation	of	neurogenesis	30/799	263/15271	0.000050202776715925	0.00187248259928349	0.00164544075467051	Apoe/Hap1/Sgk1/Jade2/Pafah1b1/Nin/Gli3/Sema4d/Enpp2/Tiam2/Stau2/Zeb2/Pax6/Ptprd/Pak1/Pak3/L1cam/Dixdc1/Nptn/Dbn1/Cux2/Bdnf/Amigo1/Islr2/Robo2/Map1b/Plxnb1/Ntrk2/Camk2b/Kalrn	30	Brain
specific	GO:0098815	modulation	of	excitatory	postsynaptic	potential	11/799	51/15271	0.0000522196476516792	0.00193212696311213	0.00169785313333165	Cacnb3/Nrxn1/Prkcz/Mtmr2/Dbn1/Rims2/Shank1/Zmynd8/Cux2/Pclo/Nlgn1	11	Brain
specific	GO:1903829	positive	regulation	of	cellular	protein	localization	29/799	251/15271	0.0000528295669262957	0.00193918053201681	0.00170405144446473	Akt1/Bbc3/Cacnb3/Apc/Cacnb4/Fis1/Fyn/Epb41l2/Limk2/Gli3/Cct5/Dlg1/Nrxn1/Map1a/Fbxw7/Hpca/Pak1/Nptn/Atp2c1/Clasp2/Ap2b1/Dpp10/Ubr5/Tardbp/Kcnb1/Dpp6/Itgb1bp1/Numa1/Ddrgk1	29	Brain
specific	GO:0099084	postsynaptic	specialization	organization	9/799	35/15271	0.0000579264312583928	0.0021095255477958	0.00185374182419109	Nrxn1/Ptprd/Dbn1/Shank2/Zmynd8/Dgkz/Gap43/Nlgn1/Syngap1	9	Brain
specific	GO:1905477	positive	regulation	of	protein	localization	to	membrane	16/799	100/15271	0.0000589383417685222	0.00212768386642704	0.00186969841440109	Akt1/Bbc3/Cacnb3/Fis1/Fyn/Dlg1/Nrxn1/Hpca/Pak1/Atp2c1/Clasp2/Ap2b1/Dpp10/Kcnb1/Dpp6/Itgb1bp1	16	Brain
specific	GO:0097120	receptor	localization	to	synapse	13/799	70/15271	0.0000593451283825055	0.00212768386642704	0.00186969841440109	Dlg1/Nrxn1/Zdhhc3/Prkcz/Nptn/Dbn1/Grip1/Magi2/Rapgef4/Dlg2/Anks1b/Kalrn/Nlgn1	13	Brain
specific	GO:0002028	regulation	of	sodium	ion	transport	15/799	90/15271	0.0000614458752721156	0.00216723816934394	0.00190445668775805	Akt1/Sptbn4/Akt3/Sgk1/Per1/Nedd4l/Fgf14/Nkain4/Ahcyl1/Fgf13/Fxyd1/Neto2/Agrn/Camk2d/Cntn1	15	Brain
specific	GO:0008088	axo-dendritic	transport	14/799	80/15271	0.0000618541488331675	0.00216723816934394	0.00190445668775805	Hap1/Map2/Wasf1/Pafah1b1/Klc1/Sybu/Caly/Stau2/Dst/Map1a/Fez1/Trim46/Dlg2/Kif1b	14	Brain
specific	GO:0035418	protein	localization	to	synapse	14/799	80/15271	0.0000618541488331675	0.00216723816934394	0.00190445668775805	Dlgap1/Klc1/Dlg1/Nrxn1/Map1a/Prkcz/Grip1/Shank1/Magi2/Rapgef4/Dlg2/Pclo/Kalrn/Nlgn1	14	Brain
specific	GO:0048675	axon	extension	19/799	133/15271	0.0000624352790541033	0.00217115162124231	0.00190789562665527	Lhx2/Apoe/Map2/Pafah1b1/Hsp90aa1/Sema4d/Aatk/Olfm1/Sema6d/Dclk1/Pak1/L1cam/Mgll/Clasp2/Dbn1/Trim46/Bdnf/Islr2/Map1b	19	Brain
specific	GO:0099601	regulation	of	neurotransmitter	receptor	activity	12/799	61/15271	0.000063078844885015	0.00217716162382981	0.00191317690574268	Dlgap1/Dapk1/Nrxn1/Slc6a9/Rph3a/Neto2/Shank1/Begain/Dlgap3/Dlgap2/Dlgap4/Nlgn1	12	Brain
specific	GO:0032886	regulation	of	microtubule-based	process	27/799	229/15271	0.0000668516845216151	0.00228008603227432	0.00200362154665403	Apc/Hap1/Map2/Sgk1/Apc2/Pafah1b1/Nin/Poc1a/Caly/Dst/Map1a/Stmn2/Arhgef2/Fkbp4/Pak1/Fgf13/Dctn1/Dixdc1/Fez1/Clasp2/Map9/Trim36/Agrn/Trim46/Map1b/Clasp1/Numa1	27	Brain
specific	GO:0098917	retrograde	trans-synaptic	signaling	6/799	15/15271	0.0000670468541382287	0.00228008603227432	0.00200362154665403	Abhd6/Farp1/Cnr1/Bdnf/Tenm2/Nlgn1	6	Brain
specific	GO:0007613	memory	19/799	134/15271	0.0000692602174918592	0.00233816427664123	0.00205465770062288	Apoe/Cic/Sgk1/Drd1/Rcan1/Map1a/Prkcz/Fgf13/Gabrb3/Shank2/Shank1/Cpeb3/Cux2/Cnr1/Bdnf/Ntrk2/Kalrn/Pak6/Scn2a	19	Brain
specific	GO:0001508	action	potential	18/799	123/15271	0.0000702230681728382	0.00235349050941577	0.00206812560042203	Cacnb3/Cacnb4/Nrcam/Drd1/Dlg1/Fgf13/Kcnh2/Kcna2/Cnr1/Rapgef4/Kcnb1/Camk2d/Kcnmb4/Ntrk2/Cacnb2/Dpp6/Scn1a/Scn2a	18	Brain
specific	GO:0010720	positive	regulation	of	cell	development	35/799	334/15271	0.0000723046437438509	0.00240581998068569	0.00211411003025376	Apoe/Hap1/Sgk1/Jade2/Pafah1b1/Nin/Gli3/Sema4d/Dmtn/Enpp2/Tiam2/Lims2/Bad/Stau2/Zeb2/Pax6/Ptprd/Pak1/Pak3/L1cam/Dixdc1/Nptn/Dbn1/Rreb1/Cux2/Bdnf/Amigo1/Islr2/Robo2/Map1b/Plxnb1/Ntrk2/Camk2b/Kalrn/Myadm	35	Brain
specific	GO:0043113	receptor	clustering	12/799	62/15271	0.0000745466284847095	0.00246270111958415	0.00216409422992078	Apoe/Dlg1/Nrxn1/Gsn/Pak1/Thy1/Magi2/Agrn/Dlg2/Itgb1bp1/Nlgn1/Syngap1	12	Brain
specific	GO:0031113	regulation	of	microtubule	polymerization	11/799	53/15271	0.0000759542705711105	0.00248296739741341	0.00218190318552789	Apc/Map2/Sgk1/Nin/Stmn2/Fkbp4/Pak1/Dctn1/Clasp2/Map1b/Numa1	11	Brain
specific	GO:0051258	protein	polymerization	30/799	269/15271	0.0000762338098232874	0.00248296739741341	0.00218190318552789	Apc/Tppp3/Map2/Tenm1/Wasf1/Sgk1/Nin/Evl/Hsp90aa1/Diaph3/Dmtn/Cyrib/Dlg1/Add3/Gsn/Stmn2/Fkbp4/Coro1a/Pak1/Fgf13/Pak3/Dctn1/Kank1/Ppp1r9a/Clasp2/Dbn1/Map1b/Clasp1/Numa1/Myadm	30	Brain
specific	GO:0099504	synaptic	vesicle	cycle	25/799	206/15271	0.0000769860473192275	0.00248993334861138	0.00218802450275699	Pls3/Cacnb4/Adora2a/Fbxl20/Drd1/Nrxn1/Fgf14/Prkar1b/Syt2/Unc13b/Dnajc6/Apba2/Syp/Sncb/Ap2b1/Syt1/Rims2/Magi2/Pacsin1/Erc2/Cd24a/Rapgef4/Pclo/Nlgn1/Nrxn3	25	Brain
specific	GO:0051588	regulation	of	neurotransmitter	transport	18/799	125/15271	0.0000869996328828824	0.00277844691671219	0.00244155528772137	Cacna1b/Cacnb4/Adora2a/Fbxl20/Drd1/Mctp1/Sncaip/Pnkd/Apba2/Syp/Gpm6b/Ppp1r9a/Syt1/Rims2/Ntrk2/Kcnc3/Nlgn1/Nrxn3	18	Brain
specific	GO:0097106	postsynaptic	density	organization	8/799	29/15271	0.0000871080654969228	0.00277844691671219	0.00244155528772137	Nrxn1/Ptprd/Dbn1/Shank2/Zmynd8/Dgkz/Nlgn1/Syngap1	8	Brain
specific	GO:0008090	retrograde	axonal	transport	7/799	22/15271	0.0000892546806498761	0.00282741710962792	0.00248458775767247	Hap1/Pafah1b1/Caly/Dst/Map1a/Dlg2/Kif1b	7	Brain
specific	GO:0051932	synaptic	transmission,	GABAergic	11/799	54/15271	0.0000909340473316215	0.00286102019665816	0.00251411641065085	Gabra2/Hap1/Adora2a/Zdhhc3/Pak1/Gabrb3/Phf24/Cnr1/Bdnf/Gabra5/Nlgn1	11	Brain
specific	GO:0043954	cellular	component	maintenance	11/799	55/15271	0.000108366304226393	0.00337426217485684	0.00296512688640052	Apoe/Fyn/Mtmr2/Adgrb3/Shank2/Zmynd8/Dgkz/Erc2/Shroom2/Plekha7/Syngap1	11	Brain
specific	GO:0010769	regulation	of	cell	morphogenesis	involved	in	differentiation	17/799	116/15271	0.000108705959795388	0.00337426217485684	0.00296512688640052	Sgk1/Pafah1b1/Dmtn/Enpp2/Lims2/Stau2/Ptprd/Pak3/Kank1/Dbn1/Rreb1/Cux2/Cntn2/Camk2b/Kalrn/Itgb1bp1/Myadm	17	Brain
specific	GO:0010721	negative	regulation	of	cell	development	23/799	186/15271	0.000110569547149311	0.00340922770377044	0.00299585278276134	Lhx2/Map2/Cers2/Sema4d/Dmtn/Wnt7b/Aatk/Sema6d/Arhgef2/Fbxw7/Npr2/Dab1/Cit/Fgf13/Thy1/Kank1/Trim46/Cd24a/Bdnf/Lingo1/Rapgef2/Itgb1bp1/Syngap1	23	Brain
specific	GO:1902683	regulation	of	receptor	localization	to	synapse	7/799	23/15271	0.00012254343244792	0.0037295914554746	0.00327737185993455	Zdhhc3/Prkcz/Nptn/Dbn1/Magi2/Rapgef4/Kalrn	7	Brain
specific	GO:0017157	regulation	of	exocytosis	25/799	212/15271	0.000122572519185327	0.0037295914554746	0.00327737185993455	Hap1/Cacnb4/Abr/Adora2a/Fbxl20/Rab15/Drd1/Syt2/Atp9a/Unc13b/D6Wsu163e/Apba2/Syp/Clasp2/Cbarp/Syt1/Rims2/Rapgef4/Kcnb1/Vsnl1/Syt17/Pclo/Nlgn1/Clasp1/Nrxn3	25	Brain
specific	GO:0140115	export	across	plasma	membrane	11/799	56/15271	0.000128569004799294	0.00386577992235878	0.00339704723305314	Ywhae/Dlg1/Ralbp1/Slc27a1/Fxyd1/Kcnh2/Kcna2/Agrn/Oscp1/Kcnb1/Slc29a4	11	Brain
specific	GO:0007528	neuromuscular	junction	development	10/799	47/15271	0.000128720023360703	0.00386577992235878	0.00339704723305314	Cacnb3/Cacnb4/Cacnb1/Unc13b/Pak1/Dctn1/Agrn/Ntrk2/Cacnb2/Kalrn	10	Brain
specific	GO:0046578	regulation	of	Ras	protein	signal	transduction	22/799	176/15271	0.000132002129068554	0.00393877320607782	0.00346118995133234	Apoe/Gabarap/Arhgef28/Arhgef3/Sh3bp1/Ralbp1/Dab2ip/Arhgef2/Rasgef1a/Psd3/Dlc1/Adgrg1/Kank1/Iqsec1/Psd/Lpar1/Dgkz/Rgl2/Camk2d/Arhgap24/Akap13/Syngap1	22	Brain
specific	GO:0032386	regulation	of	intracellular	transport	32/799	304/15271	0.000133872573143292	0.00396897853069055	0.00348773282662788	Bbc3/Cacnb3/Hap1/Map2/Fis1/Fyn/Ywhae/Gli3/Dmtn/Tcf7l2/Caly/Atp9a/Fbxw7/Asph/Hpca/Cabp1/Pak1/Mtmr2/Fez1/Prr5l/Dbn1/Ndrg4/Ubr5/Tardbp/Inpp5f/Trim46/Preb/Kcnb1/Map1b/Cpsf6/Itgb1bp1/Numa1	32	Brain
specific	GO:0001667	ameboidal-type	cell	migration	38/799	386/15271	0.00013591788917283	0.00396988704599351	0.00348853118283492	Efnb2/Akt1/Apoe/Akt3/Dcn/Patz1/Pafah1b1/Evl/Sema4d/Dmtn/Enpp2/Sh3bp1/Glul/Zeb2/Dab2ip/Pax6/Sema6d/Schip1/Fbxw7/Svbp/Adipor2/Nr2f2/Pak1/Pak3/Amotl2/Kank1/Prr5l/Ptprm/Clasp2/Iqsec1/Adgrb1/Gpi1/Rreb1/Plekhg5/Itgb1bp1/Syne2/Clasp1/Phactr4	38	Brain
specific	GO:0061669	spontaneous	neurotransmitter	secretion	5/799	11/15271	0.000137336632942478	0.00396988704599351	0.00348853118283492	Unc13b/Rph3a/Ppp1r9a/Syt1/Rims2	5	Brain
specific	GO:0097090	presynaptic	membrane	organization	5/799	11/15271	0.000137336632942478	0.00396988704599351	0.00348853118283492	Apoe/Nrxn1/Ptprd/Cntn2/Nlgn1	5	Brain
specific	GO:0099545	trans-synaptic	signaling	by	trans-synaptic	complex	5/799	11/15271	0.000137336632942478	0.00396988704599351	0.00348853118283492	Farp1/Ptprd/Nptn/Tenm2/Nlgn1	5	Brain
specific	GO:0097484	dendrite	extension	9/799	39/15271	0.000144029297513119	0.00413748758383961	0.00363580985745769	Wasf1/Llph/Nedd4l/Syt2/Slc23a2/Syt1/Rims2/Bdnf/Syt17	9	Brain
specific	GO:0048638	regulation	of	developmental	growth	36/799	360/15271	0.000148435804836905	0.00423775060105363	0.00372391580555745	Akt1/Apoe/Celf1/Apc/Sptbn4/Map2/Pafah1b1/Sema4d/Fgf9/Dlg1/Nr3c1/Nedd4l/Tcf7l2/Aatk/Syt2/Olfm1/Sema6d/Slc23a2/Sgip1/Pak1/Fgf13/L1cam/Mgll/Clasp2/Dbn1/Syt1/Rims2/Kcnk2/Rbpj/Agrn/Trim46/Bdnf/Islr2/Map1b/Gpr21/Syt17	36	Brain
specific	GO:0031644	regulation	of	nervous	system	process	20/799	154/15271	0.000156063416775201	0.00442817977046198	0.0038912550995741	Dlgap1/Cacnb3/Nrxn1/Oprl1/Unc13b/Prkcz/Mtmr2/Mgll/Dbn1/Rims2/Shank1/Zmynd8/Begain/Dlgap3/Cux2/Dlgap2/Rapgef4/Pclo/Dlgap4/Nlgn1	20	Brain
specific	GO:0060291	long-term	synaptic	potentiation	15/799	98/15271	0.000166143603870228	0.0046854522432915	0.00411733282761843	Apoe/Mpp2/Adora2a/Drd1/Prkcz/Pak1/Nptn/Ppp1r9a/Shank2/Cpeb3/Nrgn/Ntrk2/Camk2b/Kalrn/Nlgn1	15	Brain
specific	GO:0030516	regulation	of	axon	extension	16/799	109/15271	0.000168421617827145	0.00472090898454875	0.00414849037595282	Apoe/Map2/Pafah1b1/Sema4d/Aatk/Olfm1/Sema6d/Pak1/L1cam/Mgll/Clasp2/Dbn1/Trim46/Bdnf/Islr2/Map1b	16	Brain
specific	GO:0030902	hindbrain	development	20/799	155/15271	0.000170584625144544	0.00475273428490069	0.00417645680204872	Otx1/Hap1/Nfib/Nrxn1/Ldb1/Pax6/Dab1/Kdm2b/Foxp2/Atp2b2/Dlc1/Dixdc1/Rora/Rbfox2/Gabrb3/Tbr1/Pou4f1/Nav2/Cntn1/Zbtb18	20	Brain
specific	GO:0043254	regulation	of	protein-containing	complex	assembly	39/799	405/15271	0.000176946283307446	0.00490045844489184	0.00430626914497351	Bbc3/Apoe/Apc/Tppp3/Map2/Tenm1/Wasf1/Sgk1/Nin/Evl/Hsp90aa1/Clu/Dmtn/Cyrib/Dlg1/Add3/Caly/Gsn/Dab2ip/Stmn2/Arhgef2/Unc13b/Prkcz/Fkbp4/Coro1a/Lcmt1/Pak1/Pak3/Dctn1/Kank1/Ppp1r9a/Clasp2/Dbn1/Nop53/Preb/Cd24a/Map1b/Numa1/Myadm	39	Brain
specific	GO:0048814	regulation	of	dendrite	morphogenesis	14/799	88/15271	0.000179032044960399	0.00492870957108243	0.00433109477188034	Sgk1/Pafah1b1/Sema4d/Nedd4l/Stau2/Ptprd/Cit/Pak3/Adgrb3/Dbn1/Cux2/Camk2b/Kalrn/Rapgef2	14	Brain
specific	GO:0051222	positive	regulation	of	protein	transport	29/799	269/15271	0.000180723276206715	0.00494582930447371	0.00434613870715743	Bbc3/Cacnb3/Fis1/Fyn/Adora2a/Ywhae/Gli3/Sybu/Bad/Tcf7l2/Glul/Frmd4a/Fbxw7/Asph/Unc13b/Hpca/Prkcz/Pak1/Atp2c1/Prr5l/Apbb1/Ubr5/Zfp384/Tardbp/Myrip/Rapgef4/Kcnb1/Vsnl1/Itgb1bp1	29	Brain
specific	GO:0006612	protein	targeting	to	membrane	15/799	99/15271	0.000186528899006978	0.00504500677138756	0.00443329072986114	Cacnb3/Srp14/Fis1/Fyn/Cacnb1/Dmtn/Zdhhc3/Sec61a2/Sec62/Zdhhc21/Hpca/Pak1/Zdhhc9/Kcnb1/Itgb1bp1	15	Brain
specific	GO:0035249	synaptic	transmission,	glutamatergic	15/799	99/15271	0.000186528899006978	0.00504500677138756	0.00443329072986114	Cacnb4/Adora2a/Drd1/Nrxn1/Glul/Unc13b/Tprgl/Pak1/Syt1/Shank2/Dgkz/Cnr1/Ntrk2/Kalrn/Nlgn1	15	Brain
specific	GO:0051966	regulation	of	synaptic	transmission,	glutamatergic	12/799	68/15271	0.00018840521962794	0.00506612872546058	0.00445185160944599	Adora2a/Drd1/Nrxn1/Glul/Tprgl/Syt1/Shank2/Dgkz/Cnr1/Ntrk2/Kalrn/Nlgn1	12	Brain
specific	GO:1904951	positive	regulation	of	establishment	of	protein	localization	30/799	284/15271	0.0002017732609764	0.00539422735269277	0.00474016769473611	Bbc3/Cacnb3/Fis1/Fyn/Adora2a/Ywhae/Gli3/Cct5/Sybu/Bad/Tcf7l2/Glul/Frmd4a/Fbxw7/Asph/Unc13b/Hpca/Prkcz/Pak1/Atp2c1/Prr5l/Apbb1/Ubr5/Zfp384/Tardbp/Myrip/Rapgef4/Kcnb1/Vsnl1/Itgb1bp1	30	Brain
specific	GO:1905114	cell	surface	receptor	signaling	pathway	involved	in	cell-cell	signaling	43/799	466/15271	0.00021650235826562	0.00575473222401432	0.00505696070939842	Apoe/Cacnb3/Ndrg2/Apc/Sulf1/Mpp2/Apc2/Grb10/Adora2a/Gli3/Fgf9/Ctnnd2/Wnt7b/Csnk1e/Lmbr1l/Nrxn1/Tcf7l2/Ldb1/Jade1/Zeb2/Dab2ip/Unc13b/Cdk14/Prkcz/Mtmr2/Dixdc1/Amotl2/Kank1/Ppp1r9a/Gabrb3/Dbn1/Rims2/Ubr5/Shank1/Rbpj/Zmynd8/Ankrd6/Begain/Cux2/Bdnf/Pclo/Nlgn1/Scyl2	43	Brain
specific	GO:0061577	calcium	ion	transmembrane	transport	via	high	voltage-gated	calcium	channel	5/799	12/15271	0.000225307616203693	0.00595455842824045	0.00523255763105237	Cacnb3/Cacnb1/Nos1ap/Camk2d/Cacnb2	5	Brain
specific	GO:1990089	response	to	nerve	growth	factor	8/799	33/15271	0.000233941916468583	0.00611288906026664	0.00537169039241866	Akt1/Wasf1/Stmn2/Coro1a/Magi2/Bdnf/Ntrk2/Rapgef2	8	Brain
specific	GO:1990090	cellular	response	to	nerve	growth	factor	stimulus	8/799	33/15271	0.000233941916468583	0.00611288906026664	0.00537169039241866	Akt1/Wasf1/Stmn2/Coro1a/Magi2/Bdnf/Ntrk2/Rapgef2	8	Brain
specific	GO:0010970	transport	along	microtubule	19/799	147/15271	0.00024047883068173	0.0062333794545801	0.00547757111217838	Hap1/Map2/Wasf1/Pafah1b1/Klc1/Sybu/Caly/Stau2/Dst/Map1a/Prkcz/Tub/Fez1/Bicdl1/Trim46/Dlg2/Map1b/Kif1b/Syne2	19	Brain
specific	GO:0043524	negative	regulation	of	neuron	apoptotic	process	20/799	159/15271	0.000241248631863749	0.0062333794545801	0.00547757111217838	Apoe/Fyn/Adora2a/Oxr1/Tfap2b/Cntfr/Kdm2b/Chl1/Coro1a/Map2k4/Gabrb3/Sncb/Gpi1/Tfap2d/Pou4f1/Bdnf/Set/Gabra5/Ntrk2/Syngap1	20	Brain
specific	GO:0061387	regulation	of	extent	of	cell	growth	17/799	124/15271	0.000248365147154097	0.00638160447548722	0.00560782358574251	Apoe/Map2/Pafah1b1/Sema4d/Aatk/Olfm1/Sema6d/Pak1/Fgf13/L1cam/Mgll/Clasp2/Dbn1/Trim46/Bdnf/Islr2/Map1b	17	Brain
specific	GO:0060997	dendritic	spine	morphogenesis	12/799	70/15271	0.000250091763183686	0.00639046632444502	0.00561561091975698	Pafah1b1/Ctnnd2/Stau2/Pak3/Ppp1r9a/Dbn1/Srcin1/Shank1/Cux2/Camk2b/Kalrn/Nlgn1	12	Brain
specific	GO:0061351	neural	precursor	cell	proliferation	21/799	172/15271	0.000258551344233432	0.00657032948944848	0.00577366535619018	Lhx2/Rarb/Pafah1b1/Gli3/Wnt7b/Lims2/Zeb2/Pax6/Arhgef2/Ptbp2/Dock7/Kdm2b/Ncor2/Fgf13/Adgrg1/Dixdc1/Rora/Dbn1/Sox5/Cd24a/Bdnf	21	Brain
specific	GO:0051648	vesicle	localization	20/799	160/15271	0.000262491977514998	0.00663401855741456	0.00582963201142023	Hap1/Map2/Limk2/Pafah1b1/Sybu/Nrxn1/Tcf7l2/Prkcz/Dctn1/Clasp2/Magi2/Bicdl1/Myrip/Trim46/Shroom2/Preb/Pclo/Kif1b/Nlgn1/Clasp1	20	Brain
specific	GO:0051051	negative	regulation	of	transport	40/799	428/15271	0.000274203408462859	0.00689234110946046	0.00605663249470881	Akt1/Apoe/Cacnb3/Pacsin2/Abr/Fis1/Grb10/Ywhae/Mctp1/Dmtn/Nedd4l/Iscu/Pnkd/Frmd4a/Pacsin3/Atp9a/Oprl1/Slc6a9/Lrpap1/Cabp1/Coro1a/Gpm6b/Gnao1/Mtmr2/Ppp1r9a/Cbarp/Kcnh2/Srcin1/Plcb4/Pacsin1/Agrn/Cnr1/Kcnb1/Map1b/Camk2d/Vsnl1/Cd47/Kalrn/Itgb1bp1/Lmbrd1	40	Brain
specific	GO:0098930	axonal	transport	11/799	61/15271	0.000284430353198918	0.00708700512369743	0.00622769315108865	Hap1/Map2/Pafah1b1/Sybu/Caly/Dst/Map1a/Fez1/Trim46/Dlg2/Kif1b	11	Brain
specific	GO:0098884	postsynaptic	neurotransmitter	receptor	internalization	7/799	26/15271	0.000286544855812199	0.00708700512369743	0.00622769315108865	Efnb2/Hap1/Caly/Hpca/Iqsec1/Ap2b1/Pacsin1	7	Brain
specific	GO:0140239	postsynaptic	endocytosis	7/799	26/15271	0.000286544855812199	0.00708700512369743	0.00622769315108865	Efnb2/Hap1/Caly/Hpca/Iqsec1/Ap2b1/Pacsin1	7	Brain
specific	GO:0090313	regulation	of	protein	targeting	to	membrane	8/799	34/15271	0.000292044929957922	0.00718461596306058	0.00631346850261779	Cacnb3/Fis1/Fyn/Dmtn/Hpca/Pak1/Kcnb1/Itgb1bp1	8	Brain
specific	GO:0120032	regulation	of	plasma	membrane	bounded	cell	projection	assembly	21/799	174/15271	0.000303291056975717	0.00742180496567562	0.00652189791692143	Apc/Hap1/Tenm1/Limk2/Evl/Dmtn/Myo10/Nrxn1/Dpysl3/Stau2/Map4/Kank1/Ppp1r9a/Dbn1/Zmynd8/Rap1gap/Agrn/Gap43/Arhgap24/Syne2/Nlgn1	21	Brain
specific	GO:0051924	regulation	of	calcium	ion	transport	26/799	239/15271	0.000332388900794523	0.00809104561144563	0.00710999194441914	Akt1/Cacnb3/Cacna1b/Hap1/Cacnb4/Vmp1/Fyn/Adora2a/Ywhae/Cacnb1/Drd1/Fgf14/Pacsin3/Oprl1/Asph/Pde4b/Hpca/Cabp1/Atp2b2/Coro1a/Gnao1/Thy1/Cbarp/Nos1ap/Camk2d/Cacnb2	26	Brain
specific	GO:0021543	pallium	development	18/799	139/15271	0.000339203629434022	0.00821370045095472	0.00721777466654593	Lhx2/Celf1/Pafah1b1/Ywhae/Gli3/Drd1/Zeb2/Dab2ip/Pax6/Dab1/Fgf13/Adgrg1/Dixdc1/Trappc9/Phactr1/Ntrk2/Syne2/Zbtb18	18	Brain
specific	GO:0045161	neuronal	ion	channel	clustering	5/799	13/15271	0.000350397753782184	0.00844057089188856	0.0074171366631196	Sptbn4/Nrcam/Nfasc/Dlg2/Cntn2	5	Brain
specific	GO:2000463	positive	regulation	of	excitatory	postsynaptic	potential	8/799	35/15271	0.000361413374017041	0.00866081271932029	0.00761067377736459	Cacnb3/Nrxn1/Prkcz/Dbn1/Rims2/Shank1/Cux2/Nlgn1	8	Brain
specific	GO:0030534	adult	behavior	20/799	164/15271	0.00036471798452975	0.00869495195077368	0.0076406735663015	Slc1a2/Sptbn4/Cacnb4/Pafah1b1/Drd1/Rnf180/Oxr1/Nrxn1/Fgf14/Dab1/Chl1/Slitrk5/Shank2/Shank1/Inpp5f/Bdnf/Cntn2/Kalrn/Scn1a/Nrxn3	20	Brain
specific	GO:0060491	regulation	of	cell	projection	assembly	21/799	177/15271	0.000383099609204216	0.00908633688497179	0.00798460238130893	Apc/Hap1/Tenm1/Limk2/Evl/Dmtn/Myo10/Nrxn1/Dpysl3/Stau2/Map4/Kank1/Ppp1r9a/Dbn1/Zmynd8/Rap1gap/Agrn/Gap43/Arhgap24/Syne2/Nlgn1	21	Brain
specific	GO:0043270	positive	regulation	of	ion	transport	28/799	269/15271	0.000412817869538108	0.00968194114542788	0.00850798856614442	Akt1/Cacnb3/Hap1/Slc38a3/Cacnb4/Vmp1/Akt3/Sgk1/Adora2a/Drd1/Dlg1/Nr3c1/Nedd4l/Fgf14/Ahcyl1/Asph/Slc6a9/Atp2b2/Thy1/Syt1/Fxyd1/Kcnh2/Akap7/Cox17/Amigo1/Cntn1/Cacnb2/Dpp6	28	Brain
specific	GO:0071625	vocalization	behavior	6/799	20/15271	0.000414491750658318	0.00968194114542788	0.00850798856614442	Gli3/Nrxn1/Foxp2/Shank2/Shank1/Nrxn3	6	Brain
specific	GO:1902430	negative	regulation	of	amyloid-beta	formation	6/799	20/15271	0.000414491750658318	0.00968194114542788	0.00850798856614442	Apoe/Hap1/Rtn1/Clu/Olfm1/Ntrk2	6	Brain
specific	GO:0098742	cell-cell	adhesion	via	plasma-membrane	adhesion	molecules	20/799	166/15271	0.000427748866620053	0.00994139953828014	0.00873598716752196	Tenm1/Nrcam/Cdh10/Nrxn1/Ptprd/Dab1/L1cam/Nptn/Atp2c1/Ptprm/Magi2/Cd24a/Slitrk3/Tenm2/Lrrc4c/Amigo1/Robo2/Ptprt/Nlgn1/Myadm	20	Brain
specific	GO:0035637	multicellular	organismal	signaling	17/799	130/15271	0.000437459848737374	0.0101162590020518	0.00888964461039475	Sptbn4/Cacnb4/Nrcam/Pafah1b1/Drd1/Nfasc/Pak1/Rbfox2/Kcnh2/Kcna2/Rapgef4/Kcnmb4/Ntrk2/Cacnb2/Dpp6/Scn1a/Scn2a	17	Brain
specific	GO:0001558	regulation	of	cell	growth	37/799	396/15271	0.000461220522533517	0.0106126612772016	0.00932585722703278	Akt1/Bbc3/Apoe/Map2/Sgk1/Pafah1b1/Gng4/Sema4d/Plaat1/Epb41l3/Nr3c1/Smad4/Nedd4l/Tro/Aatk/Syt2/Olfm1/Dab2ip/Sema6d/Slc23a2/Adam15/Kdm2b/Adipor2/Pak1/Fgf13/L1cam/Mgll/Clasp2/Dbn1/Syt1/Rims2/Trim46/Cirbp/Bdnf/Islr2/Map1b/Syt17	37	Brain
specific	GO:0090314	positive	regulation	of	protein	targeting	to	membrane	7/799	28/15271	0.000470671773304761	0.0107765195620521	0.00946984740348976	Cacnb3/Fis1/Fyn/Hpca/Pak1/Kcnb1/Itgb1bp1	7	Brain
specific	GO:0072384	organelle	transport	along	microtubule	12/799	75/15271	0.000483380360117686	0.0110129761849473	0.00967763324041684	Hap1/Map2/Wasf1/Pafah1b1/Sybu/Prkcz/Fez1/Bicdl1/Trim46/Map1b/Kif1b/Syne2	12	Brain
specific	GO:0061001	regulation	of	dendritic	spine	morphogenesis	10/799	55/15271	0.00049797884151063	0.0112899614803268	0.0099210335762257	Pafah1b1/Stau2/Pak3/Ppp1r9a/Dbn1/Srcin1/Cux2/Camk2b/Kalrn/Nlgn1	10	Brain
common	GO:0001921	positive	regulation	of	receptor	recycling	4/178	15/15271	0.0000220339821515386	0.0611222664883681	0.0565461563004749	Snca/Anxa2/Arap1/Ece1	4	Cerebellum
specific	GO:0050808	synapse	organization	56/709	438/15271	0.00000000000473780389821156	0.0000000117188585220536	0.0000000103763242742566	Efnb2/Ndrg2/Bcan/Neurl1a/Ctnnb1/Clstn3/Cacnb4/Fyn/Cacnb1/Myh10/Sema4d/Ctnnd2/Sybu/Wnt7b/Nrxn1/Farp1/Nfasc/Ppfia4/Dab2ip/Ptprd/Cabp1/Rph3a/Ptpro/Atp2b2/Slc6a1/Pak1/L1cam/Sorbs2/Dctn1/Mtmr2/Nptn/Cacna1a/Adgrb1/Sncb/Apbb1/Shank2/Igsf9/Srcin1/Nos1ap/Dock10/Clstn1/Magi2/Dgkz/Erc2/Pik3r1/Lrrc4b/Gap43/Rapgef4/Lrrc4c/Plxnb1/Camk2b/Cacnb2/Arhgap22/Nrxn3/Ank3/Grid2	56	Cerebellum
specific	GO:0050804	modulation	of	chemical	synaptic	transmission	57/709	455/15271	0.00000000000699317782334953	0.0000000117188585220536	0.0000000103763242742566	Dlgap1/Homer3/Cacna1b/Neurl1a/Hap1/Clstn3/Mpp2/Cacnb4/Abr/Calm3/Fyn/Fam107a/Ctnnd2/Sybu/Asic1/Nrxn1/Nr3c1/Sncaip/Fgf14/Prkar1b/Pnkd/Glul/Slc4a10/Map1a/Ptprd/Tprgl/Prkcz/Atp2b2/Slc6a1/Pak1/Syp/L1cam/Car7/Mtmr2/Nptn/Prkar2a/Mgll/Cacna1a/Adgrb1/Syt1/Phf24/Rims2/Shank2/Akap7/Cpeb3/Clstn1/Dgkz/Erc2/Rapgef4/Lrrc4c/Camk2b/Dlgap4/Rapgef2/Kcnc3/Nrxn3/Grid2/Mir124-2hg	57	Cerebellum
specific	GO:0099177	regulation	of	trans-synaptic	signaling	57/709	456/15271	0.00000000000764938545825951	0.0000000117188585220536	0.0000000103763242742566	Dlgap1/Homer3/Cacna1b/Neurl1a/Hap1/Clstn3/Mpp2/Cacnb4/Abr/Calm3/Fyn/Fam107a/Ctnnd2/Sybu/Asic1/Nrxn1/Nr3c1/Sncaip/Fgf14/Prkar1b/Pnkd/Glul/Slc4a10/Map1a/Ptprd/Tprgl/Prkcz/Atp2b2/Slc6a1/Pak1/Syp/L1cam/Car7/Mtmr2/Nptn/Prkar2a/Mgll/Cacna1a/Adgrb1/Syt1/Phf24/Rims2/Shank2/Akap7/Cpeb3/Clstn1/Dgkz/Erc2/Rapgef4/Lrrc4c/Camk2b/Dlgap4/Rapgef2/Kcnc3/Nrxn3/Grid2/Mir124-2hg	57	Cerebellum
specific	GO:0010959	regulation	of	metal	ion	transport	47/709	378/15271	0.00000000067346689936826	0.000000773813467374131	0.000000685163956041499	Akt1/Il16/Homer3/Akt2/Cacna1b/Hap1/Ctnnb1/Sptbn4/Cacnb4/Vmp1/Ywhah/Calm3/Fyn/Ywhae/Cacnb1/Per1/Fgf14/Iscu/Nkain4/Oprl1/Ahcyl1/Asph/Pde4b/Slc6a9/Hpca/Epb41/Kcnab2/Kcnip4/Cabp1/Atp2b2/Coro1a/Gnao1/Usp2/Thy1/Ank2/Trpc1/Cacna1a/Fxyd1/Dpp10/Neto2/Nos1ap/Akap7/Gck/Camk2d/Cntn1/Cacnb2/Ank3	47	Cerebellum
specific	GO:0061564	axon	development	54/709	473/15271	0.000000000842427285524088	0.000000774359160853741	0.000000685647133860237	Bcl11a/Sema6b/Efnb2/Ddr1/Etv1/Cnp/Sptbn4/Map2/Gata3/Cers2/B4galt5/Myh10/Evl/Sema4d/Trio/Wnt7b/Hsp90ab1/Nfasc/Pax6/Sema6d/Map1a/Dclk1/Shox2/Tspan2/Dab1/Dock7/Svbp/Macf1/Epha10/Crmp1/Auts2/Chl1/Ptpro/Pak1/L1cam/Thy1/Nptn/Mgll/Cacna1a/Apbb1/Vash2/Lrp1/Inpp5f/Trim46/Gap43/Tenm2/Lrrc4c/Islr2/Robo2/Map1b/Plxnb1/Cntn4/Ank3/Grcc10	54	Cerebellum
specific	GO:0007409	axonogenesis	48/709	433/15271	0.0000000194022251952824	0.0000148621044995863	0.0000131594741412214	Bcl11a/Sema6b/Efnb2/Etv1/Cnp/Sptbn4/Map2/Gata3/B4galt5/Myh10/Evl/Sema4d/Trio/Wnt7b/Hsp90ab1/Nfasc/Pax6/Sema6d/Map1a/Dclk1/Shox2/Dab1/Dock7/Macf1/Epha10/Crmp1/Auts2/Chl1/Ptpro/Pak1/L1cam/Thy1/Nptn/Mgll/Cacna1a/Apbb1/Lrp1/Trim46/Gap43/Tenm2/Lrrc4c/Islr2/Robo2/Map1b/Plxnb1/Cntn4/Ank3/Grcc10	48	Cerebellum
specific	GO:0034329	cell	junction	assembly	42/709	374/15271	0.000000106251870351687	0.0000697619423051931	0.0000617698843277625	Efnb2/Ctnnb1/Clstn3/Vmp1/Wdpcp/Sema4d/Fam107a/Ctnnd2/Cdh10/Enpp2/Epb41l3/Nrxn1/Farp1/Nfasc/Pkp4/Ptprd/Macf1/Ptpro/Gpm6b/Dlc1/Thy1/Nptn/Cacna1a/Adgrb1/Shank2/Clstn1/Magi2/Gjb6/Lrp1/Cdh18/Pik3r1/Camsap3/Lrrc4b/Gap43/Plxnb1/Tns1/Bcas3/Rapgef2/Itgb1bp1/Clasp1/Nrxn3/Grid2	42	Cerebellum
specific	GO:1901385	regulation	of	voltage-gated	calcium	channel	activity	11/709	35/15271	0.000000300298992587483	0.000165112251012854	0.000146196684168314	Cacnb4/Calm3/Cacnb1/Fgf14/Oprl1/Pde4b/Hpca/Cabp1/Cacna1a/Nos1ap/Cacnb2	11	Cerebellum
specific	GO:0099072	regulation	of	postsynaptic	membrane	neurotransmitter	receptor	levels	17/709	86/15271	0.000000352414157871963	0.000165112251012854	0.000146196684168314	Dlg3/Efnb2/Hap1/Sirt2/Eps8/Ywhae/Caly/Hpca/Prkcz/Iqsec1/Grip1/Clstn1/Magi2/Pacsin1/Rapgef4/Dlg2/Flot2	17	Cerebellum
specific	GO:0034765	regulation	of	ion	transmembrane	transport	44/709	419/15271	0.000000359252069218568	0.000165112251012854	0.000146196684168314	Akt1/Cacna1e/Cacna1b/Hap1/Cacnb4/Vmp1/Ywhah/Calm3/Fyn/Ywhae/Cacnb1/Nrxn1/Fgf14/Iscu/Oprl1/Ahcyl1/Asph/Pde4b/Slc6a9/Hpca/Kcnab2/Kcnip4/Cabp1/Rph3a/Coro1a/Thy1/Ank2/Trpc1/Cacna1a/Fxyd1/Dpp10/Neto2/Hk1/Slc43a2/Nos1ap/Akap7/Kcna2/Cox17/Camk2d/Cacnb2/Kcnc3/Scn1a/Ank3/Scn2a	44	Cerebellum
specific	GO:0031345	negative	regulation	of	cell	projection	organization	27/709	197/15271	0.000000440431390026439	0.000169415051634817	0.000150006547941048	Bcl11a/Sema6b/Efnb2/Map2/Cers2/Ywhah/Fyn/Evl/Sema4d/Nrxn1/Dpysl3/Sema6d/Stmn2/Dab1/Crmp1/Cit/Thy1/Map4/Lpar1/Rap1gap2/Lrp1/Rap1gap/Inpp5f/Trim46/Bag5/Arhgap24/Rapgef2	27	Cerebellum
specific	GO:0051960	regulation	of	nervous	system	development	49/709	495/15271	0.000000462820199122904	0.000169415051634817	0.000150006547941048	Bcl11a/Sema6b/Akt1/Neurl1a/Hap1/Ctnnb1/Clstn3/Sirt2/Map2/Cers2/Ywhah/Appl2/Jade2/Sema4d/Wnt7b/Enpp2/Nrxn1/Pax6/Sema6d/Shox2/Arhgef2/Ptprd/Dab1/Dock7/Macf1/Cit/Pak1/L1cam/Mtmr2/Thy1/Nptn/Adgrb1/Lgi4/Clstn1/Lrp1/Pik3r1/Trim46/Lrrc4b/Cd24a/Pou4f1/Hoxb3/Lingo1/Islr2/Robo2/Map1b/Plxnb1/Camk2b/Rapgef2/Grid2	49	Cerebellum
specific	GO:1990138	neuron	projection	extension	26/709	187/15271	0.000000541967904288923	0.000169415051634817	0.000150006547941048	Bcl11a/Sema6b/Ddr1/Bcan/Ctnnb1/Map2/Jade2/Sema4d/Hsp90ab1/Cpne5/Syt2/Sema6d/Dclk1/Macf1/Prkcz/Auts2/Pak1/L1cam/Mgll/Syt1/Rims2/Lrp1/Trim46/Islr2/Map1b/Syt17	26	Cerebellum
specific	GO:1901019	regulation	of	calcium	ion	transmembrane	transporter	activity	16/709	79/15271	0.00000054979769244094	0.000169415051634817	0.000150006547941048	Hap1/Cacnb4/Vmp1/Calm3/Ywhae/Cacnb1/Fgf14/Oprl1/Asph/Pde4b/Hpca/Cabp1/Ank2/Cacna1a/Nos1ap/Cacnb2	16	Cerebellum
specific	GO:0030010	establishment	of	cell	polarity	22/709	141/15271	0.000000552921186797706	0.000169415051634817	0.000150006547941048	Map2/Gata3/Wdpcp/Hsp90ab1/Frmd4a/Gsn/Pax6/Arhgef2/Dock7/Prkcz/Frmd4b/Sipa1l3/Pak1/Dctn1/Map4/Amotl2/Camsap3/Map1b/Bcas3/Flot2/Cyp26b1/Clasp1	22	Cerebellum
specific	GO:0051924	regulation	of	calcium	ion	transport	30/709	239/15271	0.000000702059268440158	0.000197300196199806	0.00017469711843444	Akt1/Il16/Homer3/Cacna1b/Hap1/Ctnnb1/Cacnb4/Vmp1/Calm3/Fyn/Ywhae/Cacnb1/Fgf14/Oprl1/Asph/Pde4b/Hpca/Epb41/Cabp1/Atp2b2/Coro1a/Gnao1/Usp2/Thy1/Ank2/Trpc1/Cacna1a/Nos1ap/Camk2d/Cacnb2	30	Cerebellum
specific	GO:0016358	dendrite	development	34/709	292/15271	0.000000762733695715623	0.000197300196199806	0.00017469711843444	Bcl11a/Neurl1a/Map2/Slc12a5/Ywhah/Fyn/Sema4d/Ctnnd2/Nr3c1/Farp1/Dab2ip/Map1a/Dclk1/Ptprd/Dab1/Cit/Pak1/Rbfox2/Iqsec1/Cacna1a/Grip1/Dcdc2a/Igsf9/Srcin1/Dock10/Lpar1/Cpeb3/Rere/Pacsin1/Rapgef4/Map1b/Phactr1/Camk2b/Rapgef2	34	Cerebellum
specific	GO:1904062	regulation	of	cation	transmembrane	transport	36/709	319/15271	0.000000772716173106291	0.000197300196199806	0.00017469711843444	Akt1/Hap1/Cacnb4/Vmp1/Ywhah/Calm3/Fyn/Ywhae/Cacnb1/Nrxn1/Fgf14/Iscu/Oprl1/Asph/Pde4b/Slc6a9/Hpca/Kcnab2/Kcnip4/Cabp1/Rph3a/Coro1a/Thy1/Ank2/Trpc1/Cacna1a/Fxyd1/Dpp10/Neto2/Slc43a2/Nos1ap/Akap7/Cox17/Camk2d/Cacnb2/Ank3	36	Cerebellum
specific	GO:1903169	regulation	of	calcium	ion	transmembrane	transport	22/709	145/15271	0.000000903022163110107	0.000218436308508108	0.000193411838370287	Akt1/Hap1/Cacnb4/Vmp1/Calm3/Fyn/Ywhae/Cacnb1/Fgf14/Oprl1/Asph/Pde4b/Hpca/Cabp1/Coro1a/Thy1/Ank2/Trpc1/Cacna1a/Nos1ap/Camk2d/Cacnb2	22	Cerebellum
specific	GO:1990778	protein	localization	to	cell	periphery	37/709	338/15271	0.00000114389871892115	0.000259810218736885	0.000230045876422701	Akt1/Akt2/Sptbn4/Epb41l2/Map7/Camk2g/Epb41l3/Nrxn1/Lypd1/Nfasc/Tmem59/Macf1/Epb41/Prkcz/Kcnip4/Tub/Ank1/Atp2c1/Ank2/Ttc7b/Grip1/Dpp10/Tspan15/Clstn1/Magi2/Lrp1/Pacsin1/Pik3r1/Rapgef4/Dlg2/Camk2d/Camk2b/Cacnb2/Flot2/Rapgef2/Itgb1bp1/Ank3	37	Cerebellum
specific	GO:0007163	establishment	or	maintenance	of	cell	polarity	27/709	207/15271	0.00000118712240937219	0.000259810218736885	0.000230045876422701	Dlg3/Map2/Gata3/Wdpcp/Wnt7b/Hsp90ab1/Frmd4a/Gsn/Pax6/Arhgef2/Dock7/Macf1/Prkcz/Frmd4b/Sipa1l3/Pak1/Dctn1/Map4/Amotl2/BC034090/Camsap3/Dlg2/Map1b/Bcas3/Flot2/Cyp26b1/Clasp1	27	Cerebellum
specific	GO:0150116	regulation	of	cell-substrate	junction	organization	14/709	67/15271	0.00000188851571321143	0.000394528100814534	0.000349330227142364	Wdpcp/Fam107a/Enpp2/Macf1/Gpm6b/Dlc1/Thy1/Iqsec1/Lrp1/Pik3r1/Camsap3/Bcas3/Itgb1bp1/Clasp1	14	Cerebellum
specific	GO:0048588	developmental	cell	growth	30/709	254/15271	0.00000253135403320899	0.000505830571157761	0.000447881679285398	Bcl11a/Sema6b/Ddr1/Bcan/Ctnnb1/Map2/Jade2/Sema4d/Hsp90ab1/Cpne5/Nr3c1/Syt2/Sema6d/Dclk1/Macf1/Prkcz/Auts2/Pak1/L1cam/Sorbs2/Mgll/Map2k4/Syt1/Rims2/Lrp1/Trim46/Islr2/Map1b/Camk2d/Syt17	30	Cerebellum
specific	GO:0031346	positive	regulation	of	cell	projection	organization	40/709	393/15271	0.00000269070821584275	0.000515270623333887	0.000456240261510881	Bcl11a/Ranbp1/Neurl1a/Hap1/Eps8/Fyn/Ahi1/Acsl6/Sema4d/Enpp2/Dpysl3/Mob2/Dab2ip/Stmn2/Shox2/Ptprd/Macf1/Auts2/Pak1/L1cam/Nptn/Grip1/Ndrg4/Apbb1/Rreb1/Magi2/Lrp1/Pacsin1/Pik3r1/Cd24a/Islr2/Robo2/Map1b/Plxnb1/Cntn1/Camk2b/Septin9/Bcas3/Ap2a1/Rapgef2	40	Cerebellum
specific	GO:0030902	hindbrain	development	22/709	155/15271	0.00000283277518114005	0.000520777389300788	0.000461116162117366	Nr2c2/Hap1/Ctnnb1/Ahi1/Ogdh/Myh10/Nrxn1/Pax6/Dab1/Kdm2b/Foxp2/Atp2b2/Dlc1/Rora/Rbfox2/Cacna1a/Rere/Pou4f1/Hoxb3/Nav2/Cntn1/Grid2	22	Cerebellum
specific	GO:0099003	vesicle-mediated	transport	in	synapse	28/709	232/15271	0.00000357559751305323	0.000632055621922795	0.000559646153257644	Efnb2/Clcn3/Hap1/Ctnnb1/Sirt2/Cacnb4/Calm3/Nrxn1/Caly/Fgf14/Prkar1b/Syt2/Dnajc6/Hpca/Syp/Iqsec1/Cacna1a/Grip1/Sncb/Syt1/Rims2/Clstn1/Magi2/Pacsin1/Erc2/Cd24a/Rapgef4/Nrxn3	28	Cerebellum
specific	GO:0006816	calcium	ion	transport	37/709	359/15271	0.00000476935353669664	0.000811849957579917	0.000718842915121606	Akt1/Il16/Homer3/Cacna1e/Cacna1b/Hap1/Ctnnb1/Cacnb4/Vmp1/Calm3/Fyn/Ywhae/Cacnb1/Camk2g/Asic1/Fgf14/Slc25a25/Oprl1/Asph/Pde4b/Hpca/Epb41/Cabp1/Atp2b2/Coro1a/Gnao1/Usp2/Thy1/Atp2c1/Ank2/Trpc1/Cacna1a/Nos1ap/Gck/Camk2d/Camk2b/Cacnb2	37	Cerebellum
specific	GO:1901880	negative	regulation	of	protein	depolymerization	14/709	74/15271	0.00000651129384071508	0.00106878237471166	0.000946340676248289	Map2/Eps8/Apc2/Evl/Add3/Gsn/Map1a/Stmn2/Arhgef2/Mid1/Camsap3/Shroom2/Map1b/Clasp1	14	Cerebellum
specific	GO:0032412	regulation	of	ion	transmembrane	transporter	activity	28/709	240/15271	0.00000689360909556353	0.00109251818631759	0.000967357269090693	Hap1/Cacnb4/Vmp1/Ywhah/Calm3/Ywhae/Cacnb1/Nrxn1/Fgf14/Oprl1/Ahcyl1/Asph/Pde4b/Slc6a9/Hpca/Cabp1/Rph3a/Ank2/Cacna1a/Fxyd1/Neto2/Hk1/Nos1ap/Akap7/Cox17/Camk2d/Cacnb2/Ank3	28	Cerebellum
specific	GO:1901879	regulation	of	protein	depolymerization	15/709	85/15271	0.00000751884118538894	0.00113329033546751	0.00100345848493367	Map2/Eps8/Apc2/Evl/Add3/Gsn/Map1a/Stmn2/Arhgef2/Asph/Mid1/Camsap3/Shroom2/Map1b/Clasp1	15	Cerebellum
specific	GO:0007026	negative	regulation	of	microtubule	depolymerization	9/709	31/15271	0.00000764403838109071	0.00113329033546751	0.00100345848493367	Map2/Apc2/Map1a/Stmn2/Arhgef2/Mid1/Camsap3/Map1b/Clasp1	9	Cerebellum
specific	GO:1905475	regulation	of	protein	localization	to	membrane	23/709	179/15271	0.00000933822426926525	0.00131553736353227	0.00116482695419719	Akt1/Akt2/Fyn/Camk2g/Nrxn1/Lypd1/Gsn/Tmem59/Hpca/Prkcz/Pdcd5/Pak1/Sorbs2/Atp2c1/Dpp10/Magi2/Lrp1/Pik3r1/Rapgef4/Camk2d/Camk2b/Itgb1bp1/Ank3	23	Cerebellum
specific	GO:0070588	calcium	ion	transmembrane	transport	28/709	244/15271	0.00000944576435956591	0.00131553736353227	0.00116482695419719	Akt1/Cacna1e/Cacna1b/Hap1/Cacnb4/Vmp1/Calm3/Fyn/Ywhae/Cacnb1/Asic1/Fgf14/Slc25a25/Oprl1/Asph/Pde4b/Hpca/Cabp1/Atp2b2/Coro1a/Thy1/Atp2c1/Ank2/Trpc1/Cacna1a/Nos1ap/Camk2d/Cacnb2	28	Cerebellum
specific	GO:0007411	axon	guidance	26/709	220/15271	0.0000115708261876374	0.00156410344583475	0.00138491684338719	Sema6b/Efnb2/Etv1/Gata3/Myh10/Evl/Sema4d/Trio/Wnt7b/Nfasc/Pax6/Sema6d/Epha10/Crmp1/Chl1/Ptpro/L1cam/Nptn/Apbb1/Lrp1/Gap43/Tenm2/Robo2/Plxnb1/Cntn4/Ank3	26	Cerebellum
specific	GO:0072659	protein	localization	to	plasma	membrane	30/709	275/15271	0.0000125421153014534	0.00159420912547402	0.00141157356032306	Akt1/Akt2/Sptbn4/Map7/Camk2g/Epb41l3/Nrxn1/Lypd1/Nfasc/Tmem59/Macf1/Prkcz/Kcnip4/Ank1/Atp2c1/Ank2/Ttc7b/Grip1/Dpp10/Tspan15/Lrp1/Pacsin1/Pik3r1/Camk2d/Camk2b/Cacnb2/Flot2/Rapgef2/Itgb1bp1/Ank3	30	Cerebellum
specific	GO:0097485	neuron	projection	guidance	26/709	221/15271	0.0000125506539788942	0.00159420912547402	0.00141157356032306	Sema6b/Efnb2/Etv1/Gata3/Myh10/Evl/Sema4d/Trio/Wnt7b/Nfasc/Pax6/Sema6d/Epha10/Crmp1/Chl1/Ptpro/L1cam/Nptn/Apbb1/Lrp1/Gap43/Tenm2/Robo2/Plxnb1/Cntn4/Ank3	26	Cerebellum
specific	GO:0022898	regulation	of	transmembrane	transporter	activity	28/709	248/15271	0.0000128341465714836	0.00159420912547402	0.00141157356032306	Hap1/Cacnb4/Vmp1/Ywhah/Calm3/Ywhae/Cacnb1/Nrxn1/Fgf14/Oprl1/Ahcyl1/Asph/Pde4b/Slc6a9/Hpca/Cabp1/Rph3a/Ank2/Cacna1a/Fxyd1/Neto2/Hk1/Nos1ap/Akap7/Cox17/Camk2d/Cacnb2/Ank3	28	Cerebellum
specific	GO:0031114	regulation	of	microtubule	depolymerization	9/709	33/15271	0.0000134516580988032	0.00162694264794999	0.00144055706952834	Map2/Apc2/Map1a/Stmn2/Arhgef2/Mid1/Camsap3/Map1b/Clasp1	9	Cerebellum
specific	GO:0050767	regulation	of	neurogenesis	39/709	407/15271	0.0000148714197931823	0.0017525396248581	0.00155176542295392	Bcl11a/Sema6b/Neurl1a/Hap1/Ctnnb1/Sirt2/Map2/Cers2/Ywhah/Appl2/Jade2/Sema4d/Wnt7b/Enpp2/Pax6/Sema6d/Shox2/Arhgef2/Ptprd/Dab1/Dock7/Macf1/Cit/Pak1/L1cam/Thy1/Nptn/Lrp1/Trim46/Cd24a/Pou4f1/Hoxb3/Lingo1/Islr2/Robo2/Map1b/Plxnb1/Camk2b/Rapgef2	39	Cerebellum
specific	GO:0099173	postsynapse	organization	23/709	185/15271	0.0000161177688735524	0.00179805201103511	0.00159206382544587	Ndrg2/Fyn/Myh10/Ctnnd2/Nrxn1/Farp1/Ptprd/Rph3a/Sorbs2/Mtmr2/Adgrb1/Shank2/Srcin1/Nos1ap/Dock10/Magi2/Dgkz/Lrrc4b/Gap43/Rapgef4/Camk2b/Arhgap22/Grid2	23	Cerebellum
specific	GO:0016049	cell	growth	43/709	469/15271	0.0000163148239540566	0.00179805201103511	0.00159206382544587	Bcl11a/Sema6b/Akt1/Ddr1/Bcan/Ctnnb1/Clstn3/Map2/Socs2/Jade2/Gng4/Sema4d/Fam107a/Plaat1/Hsp90ab1/Cpne5/Epb41l3/Nr3c1/Syt2/Dab2ip/Sema6d/Dclk1/Macf1/Prkcz/Kdm2b/Auts2/Adipor2/Vgll4/Pak1/L1cam/Sorbs2/Mgll/Map2k4/Syt1/Rims2/Clstn1/Lrp1/Trim46/Cirbp/Islr2/Map1b/Camk2d/Syt17	43	Cerebellum
specific	GO:0051402	neuron	apoptotic	process	29/709	265/15271	0.0000164333456132057	0.00179805201103511	0.00159206382544587	Akt2/Ctnnb1/Akt1s1/Gata3/Fyn/Oxr1/Hsp90ab1/Ralbp1/Nr3c1/Tfap2b/Barhl1/Trim2/Fbxw7/Kdm2b/Cit/Chl1/Coro1a/Nono/Map2k4/Cacna1a/Sncb/Gpi1/Lrp1/Tfap2d/Pou4f1/Set/Gabra5/Grid2/Scn2a	29	Cerebellum
specific	GO:0048259	regulation	of	receptor-mediated	endocytosis	17/709	113/15271	0.0000173518725819458	0.00179805201103511	0.00159206382544587	Efnb2/Hap1/Sirt2/Ahi1/Pld2/Clu/Sgip1/Dnajc6/Hpca/Lrpap1/Mtmr2/Iqsec1/Hip1/Magi2/Pacsin1/Aak1/Ap2a1	17	Cerebellum
specific	GO:0051261	protein	depolymerization	17/709	113/15271	0.0000173518725819458	0.00179805201103511	0.00159206382544587	Map2/Eps8/Apc2/Evl/Add3/Gsn/Map1a/Stmn2/Arhgef2/Asph/Dnajc6/Mid1/Camsap3/Shroom2/Mical3/Map1b/Clasp1	17	Cerebellum
specific	GO:0010721	negative	regulation	of	cell	development	23/709	186/15271	0.000017604947888725	0.00179805201103511	0.00159206382544587	Bcl11a/Sema6b/Ctnnb1/Sirt2/Map2/Cers2/Ywhah/Appl2/Sema4d/Wnt7b/Sema6d/Arhgef2/Fbxw7/Npr2/Dab1/Cit/Bcar1/Thy1/Trim46/Cd24a/Lingo1/Rapgef2/Itgb1bp1	23	Cerebellum
specific	GO:0051893	regulation	of	focal	adhesion	assembly	12/709	62/15271	0.0000232772768059198	0.00227622051489378	0.00201545245535691	Wdpcp/Fam107a/Enpp2/Macf1/Gpm6b/Dlc1/Thy1/Lrp1/Camsap3/Bcas3/Itgb1bp1/Clasp1	12	Cerebellum
specific	GO:0090109	regulation	of	cell-substrate	junction	assembly	12/709	62/15271	0.0000232772768059198	0.00227622051489378	0.00201545245535691	Wdpcp/Fam107a/Enpp2/Macf1/Gpm6b/Dlc1/Thy1/Lrp1/Camsap3/Bcas3/Itgb1bp1/Clasp1	12	Cerebellum
specific	GO:0006836	neurotransmitter	transport	25/709	216/15271	0.0000242800649577516	0.00232481621970472	0.00205848094576026	Cacna1b/Slc1a2/Cacnb4/Calm3/Asic1/Nrxn1/Sncaip/Pnkd/Syt2/Slc6a17/Slc6a9/Rph3a/Slc6a1/Pak1/Syp/Gpm6b/Cacna1a/Syt1/Rims2/Erc2/Slc29a4/Doc2a/Sv2b/Kcnc3/Nrxn3	25	Cerebellum
specific	GO:0043242	negative	regulation	of	protein-containing	complex	disassembly	14/709	83/15271	0.0000256569935379498	0.00237094715150586	0.00209932703213817	Map2/Eps8/Apc2/Evl/Add3/Gsn/Map1a/Stmn2/Arhgef2/Mid1/Camsap3/Shroom2/Map1b/Clasp1	14	Cerebellum
specific	GO:0031111	negative	regulation	of	microtubule	polymerization	or	depolymerization	10/709	44/15271	0.0000257935939023701	0.00237094715150586	0.00209932703213817	Map2/Apc2/Map1a/Stmn2/Arhgef2/Fkbp4/Mid1/Camsap3/Map1b/Clasp1	10	Cerebellum
specific	GO:2001257	regulation	of	cation	channel	activity	20/709	153/15271	0.0000273913572532561	0.00246844466541108	0.00218565504935166	Hap1/Cacnb4/Calm3/Cacnb1/Nrxn1/Fgf14/Oprl1/Asph/Pde4b/Slc6a9/Hpca/Cabp1/Rph3a/Ank2/Cacna1a/Neto2/Nos1ap/Akap7/Cacnb2/Ank3	20	Cerebellum
specific	GO:0032388	positive	regulation	of	intracellular	transport	21/709	166/15271	0.0000286640622041659	0.00253346211327589	0.00224322397735436	Akt2/Map2/Fyn/Ywhae/Hsp90ab1/Caly/Fbxw7/Asph/Hpca/Pdcd5/Pak1/Mtmr2/Prr5l/Pik3r1/Tardbp/Trim46/Cpsf6/Bcas3/Itgb1bp1/Ank3/Wipf1	21	Cerebellum
specific	GO:0060560	developmental	growth	involved	in	morphogenesis	28/709	260/15271	0.0000306913564209906	0.00266146177567684	0.00235655976014994	Bcl11a/Sema6b/Ddr1/Bcan/Ctnnb1/Map2/Jade2/Sema4d/Wnt7b/Hsp90ab1/Cpne5/Syt2/Sema6d/Dclk1/Macf1/Prkcz/Auts2/Pak1/L1cam/Mgll/Syt1/Rims2/Lrp1/Trim46/Ppp2r3a/Islr2/Map1b/Syt17	28	Cerebellum
specific	GO:0031110	regulation	of	microtubule	polymerization	or	depolymerization	14/709	85/15271	0.0000338288206440856	0.00282799354827167	0.00250401334286526	Map2/Apc2/Map1a/Stmn2/Arhgef2/Fkbp4/Pak1/Dctn1/Mid1/Slc39a12/Pde4dip/Camsap3/Map1b/Clasp1	14	Cerebellum
specific	GO:0051345	positive	regulation	of	hydrolase	activity	42/709	468/15271	0.0000338423945071676	0.00282799354827167	0.00250401334286526	Akt1/Akt2/Abr/Calm3/Fyn/Apc2/Sema4d/Hsp90ab1/Ralbp1/Dock9/Gsn/Pkp4/Asph/Dock7/Hpca/Prkcz/Pdcd5/Sipa1l3/Dlc1/Gnao1/Thy1/Rasgrp2/St18/Mtss2/Iqsec1/Rabgap1/Dock10/Lpar1/Rap1gap2/Ptpa/Hip1/Magi2/Rap1gap/Rgs8/Plxnb1/Arhgap24/Camk2b/Rpl5/Bcas3/Rapgef2/Arhgap22/Ddrgk1	42	Cerebellum
specific	GO:1901888	regulation	of	cell	junction	assembly	23/709	194/15271	0.0000347414034833891	0.00284285362376475	0.00251717102044673	Clstn3/Wdpcp/Sema4d/Fam107a/Enpp2/Nrxn1/Farp1/Ptprd/Macf1/Gpm6b/Dlc1/Thy1/Adgrb1/Clstn1/Lrp1/Pik3r1/Camsap3/Lrrc4b/Bcas3/Rapgef2/Itgb1bp1/Clasp1/Grid2	23	Cerebellum
specific	GO:0032409	regulation	of	transporter	activity	28/709	262/15271	0.0000352573230101372	0.00284285362376475	0.00251717102044673	Hap1/Cacnb4/Vmp1/Ywhah/Calm3/Ywhae/Cacnb1/Nrxn1/Fgf14/Oprl1/Ahcyl1/Asph/Pde4b/Slc6a9/Hpca/Cabp1/Rph3a/Ank2/Cacna1a/Fxyd1/Neto2/Hk1/Nos1ap/Akap7/Cox17/Camk2d/Cacnb2/Ank3	28	Cerebellum
specific	GO:0150115	cell-substrate	junction	organization	15/709	97/15271	0.0000385813533788701	0.0030572396574015	0.00270699659097481	Wdpcp/Fam107a/Enpp2/Macf1/Gpm6b/Dlc1/Thy1/Iqsec1/Lrp1/Pik3r1/Camsap3/Tns1/Bcas3/Itgb1bp1/Clasp1	15	Cerebellum
specific	GO:0043523	regulation	of	neuron	apoptotic	process	26/709	238/15271	0.0000458173871930354	0.00356909680574899	0.00316021443154817	Ctnnb1/Akt1s1/Gata3/Fyn/Oxr1/Hsp90ab1/Ralbp1/Nr3c1/Tfap2b/Barhl1/Trim2/Fbxw7/Kdm2b/Chl1/Coro1a/Nono/Map2k4/Cacna1a/Sncb/Gpi1/Lrp1/Tfap2d/Pou4f1/Set/Gabra5/Grid2	26	Cerebellum
specific	GO:0001764	neuron	migration	21/709	172/15271	0.000048804719628611	0.0037384415235516	0.00331015870323176	Ctnnb1/Zmiz1/Gata3/Fyn/Ywhae/Myh10/Barhl1/Dab2ip/Pax6/Dclk1/Pitx2/Arhgef2/Dab1/Auts2/Chl1/Dcdc2a/Apbb1/Trim46/Phactr1/Camk2b/Rapgef2	21	Cerebellum
specific	GO:0001667	ameboidal-type	cell	migration	36/709	386/15271	0.0000556473965251988	0.00413492984863093	0.00366122458769803	Sema6b/Efnb2/Akt1/Gata3/Dcn/Arid5b/Ptprr/Appl2/Wdpcp/Patz1/Evl/Sema4d/Enpp2/Glul/Dab2ip/Pax6/Sema6d/Pitx2/Fbxw7/Svbp/Macf1/Adipor2/Pak1/Bcar1/Amotl2/Prr5l/Iqsec1/Adgrb1/Gpi1/Rreb1/Tmem201/Tns1/Bcas3/Itgb1bp1/Clasp1/Phactr4	36	Cerebellum
specific	GO:0070997	neuron	death	35/709	371/15271	0.0000557801676708262	0.00413492984863093	0.00366122458769803	Efnb2/Akt2/Eno2/Ctnnb1/Akt1s1/Gata3/Fyn/Clu/Oxr1/Hsp90ab1/Ralbp1/Nr3c1/Tfap2b/Barhl1/Trim2/Fbxw7/Kdm2b/Cit/Chl1/Coro1a/Nono/Map2k4/Cacna1a/Sncb/Gpi1/Btbd10/Nos1ap/Lrp1/Tfap2d/Pou4f1/Bag5/Set/Gabra5/Grid2/Scn2a	35	Cerebellum
specific	GO:1902904	negative	regulation	of	supramolecular	fiber	organization	20/709	161/15271	0.0000573277774024538	0.0041821978562171	0.00370307748434229	Map2/Eps8/Apc2/Evl/Clu/Capn1/Add3/Gsn/Map1a/Stmn2/Arhgef2/Fkbp4/Coro1a/Dlc1/Mid1/Pik3r1/Camsap3/Shroom2/Map1b/Clasp1	20	Cerebellum
specific	GO:0048167	regulation	of	synaptic	plasticity	23/709	202/15271	0.0000656131618733929	0.00470900280187348	0.00416953067473842	Neurl1a/Mpp2/Fam107a/Ctnnd2/Nr3c1/Fgf14/Slc4a10/Map1a/Prkcz/Atp2b2/Pak1/Syp/Nptn/Mgll/Adgrb1/Rims2/Shank2/Cpeb3/Erc2/Camk2b/Rapgef2/Grid2/Mir124-2hg	23	Cerebellum
specific	GO:0006897	endocytosis	42/709	482/15271	0.0000665981684338068	0.00470900280187348	0.00416953067473842	Efnb2/Clcn3/Hap1/Sirt2/Steap2/Calm3/Ahi1/Appl2/Pld2/Clu/Csnk1e/Tfrc/Lmbr1l/Ralbp1/Caly/Syt2/Gsn/Atp9a/Sgip1/Dnajc6/Hpca/Lrpap1/Tub/Syp/Mtmr2/Ank2/Iqsec1/Adgrb1/Sncb/Syt1/Arhgap21/Hip1/Magi2/Lrp1/Pacsin1/Elmo1/Inpp5f/Cd24a/Cd47/Aak1/Ap2a1/Lmbrd1	42	Cerebellum
specific	GO:0043547	positive	regulation	of	GTPase	activity	24/709	216/15271	0.0000679104838211853	0.00472903914609345	0.00418727161806543	Akt2/Abr/Apc2/Sema4d/Ralbp1/Dock9/Pkp4/Dock7/Sipa1l3/Gnao1/Thy1/Rasgrp2/Mtss2/Iqsec1/Rabgap1/Dock10/Rap1gap2/Rap1gap/Rgs8/Plxnb1/Arhgap24/Bcas3/Rapgef2/Arhgap22	24	Cerebellum
specific	GO:0050768	negative	regulation	of	neurogenesis	19/709	152/15271	0.0000801087588197406	0.00549522172441086	0.004865678893906	Bcl11a/Sema6b/Ctnnb1/Sirt2/Map2/Cers2/Ywhah/Appl2/Sema4d/Wnt7b/Sema6d/Arhgef2/Dab1/Cit/Thy1/Trim46/Cd24a/Lingo1/Rapgef2	19	Cerebellum
specific	GO:0031109	microtubule	polymerization	or	depolymerization	16/709	116/15271	0.0000894796097477926	0.00604776891765963	0.00535492525208926	Tppp3/Map2/Apc2/Csnk1d/Map1a/Stmn2/Arhgef2/Fkbp4/Pak1/Dctn1/Mid1/Slc39a12/Pde4dip/Camsap3/Map1b/Clasp1	16	Cerebellum
specific	GO:0007600	sensory	perception	33/709	350/15271	0.0000913574603211817	0.00608520127008915	0.0053880692845414	Cacna1e/Cacna1b/Sptbn4/Cacnb4/Fyn/Asic1/Gnal/Gng13/Barhl1/Slc4a10/Map1a/Oprl1/Cabp1/Lrig1/Atp2b2/Tub/Olfm2/Triobp/Mgll/Cacna1a/Dcdc2a/Phf24/Cpeb3/Gjb6/Kcna2/Pou4f1/Tmem150c/Nav2/Dlg2/Gabra5/Cacnb2/Scn1a/Mir124-2hg	33	Cerebellum
specific	GO:0008344	adult	locomotory	behavior	14/709	93/15271	0.0000937329712924952	0.00615423908657583	0.00544919800025243	Clcn3/Cnp/Sptbn4/Eps8/Cacnb4/Oxr1/Fgf14/Dab1/Chl1/Cacna1a/Lgi4/Shank2/Inpp5f/Scn1a	14	Cerebellum
specific	GO:0051961	negative	regulation	of	nervous	system	development	19/709	154/15271	0.0000956684696009717	0.00619284910262064	0.00548338478098379	Bcl11a/Sema6b/Ctnnb1/Sirt2/Map2/Cers2/Ywhah/Appl2/Sema4d/Wnt7b/Sema6d/Arhgef2/Dab1/Cit/Thy1/Trim46/Cd24a/Lingo1/Rapgef2	19	Cerebellum
specific	GO:0007626	locomotory	behavior	24/709	224/15271	0.000120368739609527	0.00768353787840816	0.00680329747559112	Cacna1e/Cacna1b/Clcn3/Cnp/Sptbn4/Eps8/Cacnb4/Oxr1/Rcan1/Fgf14/Slc4a10/Oprl1/Dab1/Chl1/Atp2b2/Gnao1/Usp2/Olfm2/Cacna1a/Lgi4/Shank2/Inpp5f/Nav2/Scn1a	24	Cerebellum
specific	GO:0098884	postsynaptic	neurotransmitter	receptor	internalization	7/709	26/15271	0.000136866375147266	0.00850051162401128	0.00752667718804169	Efnb2/Hap1/Sirt2/Caly/Hpca/Iqsec1/Pacsin1	7	Cerebellum
specific	GO:0140239	postsynaptic	endocytosis	7/709	26/15271	0.000136866375147266	0.00850051162401128	0.00752667718804169	Efnb2/Hap1/Sirt2/Caly/Hpca/Iqsec1/Pacsin1	7	Cerebellum
specific	GO:0010761	fibroblast	migration	10/709	53/15271	0.000138952499194474	0.00851500915063736	0.00753951385102928	Akt1/Arid5b/Appl2/Wdpcp/Adipor2/Pak1/Prr5l/Tmem201/Tns1/Itgb1bp1	10	Cerebellum
specific	GO:0043624	cellular	protein	complex	disassembly	17/709	133/15271	0.000142374194974181	0.00860989210659652	0.0076235268389222	Map2/Eps8/Apc2/Evl/Add3/Gsn/Map1a/Stmn2/Arhgef2/Asph/Dnajc6/Mid1/Camsap3/Shroom2/Mical3/Map1b/Clasp1	17	Cerebellum
specific	GO:0070507	regulation	of	microtubule	cytoskeleton	organization	18/709	146/15271	0.000146250995436345	0.00865008758384933	0.00765911744747412	Map2/Apc2/Fam107a/Map1a/Stmn2/Arhgef2/Fkbp4/Pak1/Dctn1/Map9/Trim36/Mid1/Slc39a12/Pde4dip/Camsap3/Phldb1/Map1b/Clasp1	18	Cerebellum
specific	GO:0051494	negative	regulation	of	cytoskeleton	organization	19/709	159/15271	0.00014680305298961	0.00865008758384933	0.00765911744747412	Map2/Eps8/Apc2/Evl/Capn1/Add3/Gsn/Map1a/Stmn2/Arhgef2/Fkbp4/Coro1a/Dlc1/Mid1/Pik3r1/Camsap3/Shroom2/Map1b/Clasp1	19	Cerebellum
specific	GO:0021549	cerebellum	development	14/709	97/15271	0.00014893524478794	0.00866463778538448	0.00767200075083514	Nr2c2/Hap1/Ogdh/Myh10/Nrxn1/Dab1/Foxp2/Atp2b2/Rora/Cacna1a/Rere/Nav2/Cntn1/Grid2	14	Cerebellum
specific	GO:0019226	transmission	of	nerve	impulse	12/709	75/15271	0.000162077399254988	0.00931134658719906	0.00824462138841821	Cacna1e/Sptbn4/Cacnb4/Nfasc/Pak1/Cacna1a/Dcdc2a/Kcna2/Rapgef4/Scn1a/Ank3/Scn2a	12	Cerebellum
specific	GO:0060074	synapse	maturation	7/709	27/15271	0.000177426580241918	0.0100673155900229	0.00891398517498708	Bcan/Neurl1a/Sybu/Nrxn1/Dab2ip/Clstn1/Camk2b	7	Cerebellum
specific	GO:1901214	regulation	of	neuron	death	31/709	335/15271	0.000206800123247786	0.0115908947127661	0.0102630202371751	Efnb2/Eno2/Ctnnb1/Akt1s1/Gata3/Fyn/Clu/Oxr1/Hsp90ab1/Ralbp1/Nr3c1/Tfap2b/Barhl1/Trim2/Fbxw7/Kdm2b/Chl1/Coro1a/Nono/Map2k4/Cacna1a/Sncb/Gpi1/Btbd10/Nos1ap/Lrp1/Tfap2d/Pou4f1/Set/Gabra5/Grid2	31	Cerebellum
specific	GO:0071625	vocalization	behavior	6/709	20/15271	0.000217140466342816	0.0120238263049588	0.0106463543802324	Nrxn1/Foxp2/Auts2/Celf6/Shank2/Nrxn3	6	Cerebellum
specific	GO:0021700	developmental	maturation	28/709	292/15271	0.000230709294005735	0.0126230942291709	0.0111769690554658	Bcl11a/Akt1/Clcn3/Bcan/Neurl1a/Ctnnb1/Sptbn4/Sirt2/Gata3/B4galt5/Sema4d/Sybu/Nrxn1/Ptprn/Nfasc/Dab2ip/Npr2/Cacna1a/Zbtb7a/Lgi4/Cdkn1c/L3mbtl3/Rere/Clstn1/Dlg2/Plxnb1/Camk2b/Ank3	28	Cerebellum
specific	GO:0046785	microtubule	polymerization	12/709	78/15271	0.000237298933544191	0.0127736981830999	0.0113103195400724	Tppp3/Map2/Csnk1d/Stmn2/Fkbp4/Pak1/Dctn1/Slc39a12/Pde4dip/Camsap3/Map1b/Clasp1	12	Cerebellum
specific	GO:1904375	regulation	of	protein	localization	to	cell	periphery	16/709	126/15271	0.000239020462085855	0.0127736981830999	0.0113103195400724	Akt1/Epb41l2/Camk2g/Nrxn1/Lypd1/Tmem59/Epb41/Prkcz/Atp2c1/Dpp10/Magi2/Lrp1/Pik3r1/Rapgef4/Camk2d/Camk2b	16	Cerebellum
specific	GO:0043244	regulation	of	protein-containing	complex	disassembly	15/709	114/15271	0.000250411527617309	0.0130305966841554	0.0115377872706117	Map2/Eps8/Apc2/Evl/Add3/Gsn/Map1a/Stmn2/Arhgef2/Asph/Mid1/Camsap3/Shroom2/Map1b/Clasp1	15	Cerebellum
specific	GO:0051592	response	to	calcium	ion	15/709	114/15271	0.000250411527617309	0.0130305966841554	0.0115377872706117	Calm3/Cpne5/Nrxn1/Syt2/Ahcyl1/Asph/Hpca/Cpne4/Trpc1/Rasgrp2/Cpne7/Syt1/Pla2g4a/Syt17/S100a16	15	Cerebellum
specific	GO:0002028	regulation	of	sodium	ion	transport	13/709	90/15271	0.000252333138574812	0.0130305966841554	0.0115377872706117	Akt1/Akt2/Sptbn4/Ywhah/Per1/Fgf14/Nkain4/Ahcyl1/Fxyd1/Neto2/Camk2d/Cntn1/Ank3	13	Cerebellum
specific	GO:0007269	neurotransmitter	secretion	19/709	166/15271	0.000258148881211827	0.0130379369016435	0.01154428657912	Cacna1b/Cacnb4/Calm3/Asic1/Nrxn1/Sncaip/Pnkd/Syt2/Slc6a9/Rph3a/Pak1/Syp/Cacna1a/Syt1/Rims2/Erc2/Doc2a/Kcnc3/Nrxn3	19	Cerebellum
specific	GO:0099643	signal	release	from	synapse	19/709	166/15271	0.000258148881211827	0.0130379369016435	0.01154428657912	Cacna1b/Cacnb4/Calm3/Asic1/Nrxn1/Sncaip/Pnkd/Syt2/Slc6a9/Rph3a/Pak1/Syp/Cacna1a/Syt1/Rims2/Erc2/Doc2a/Kcnc3/Nrxn3	19	Cerebellum
specific	GO:0007044	cell-substrate	junction	assembly	13/709	91/15271	0.00028213174647072	0.0140943207258634	0.0124796491059016	Wdpcp/Fam107a/Enpp2/Macf1/Gpm6b/Dlc1/Thy1/Lrp1/Camsap3/Tns1/Bcas3/Itgb1bp1/Clasp1	13	Cerebellum
specific	GO:0090316	positive	regulation	of	intracellular	protein	transport	16/709	128/15271	0.000286794081972277	0.01417317850263	0.0125494727889624	Akt2/Fyn/Ywhae/Hsp90ab1/Fbxw7/Asph/Hpca/Pdcd5/Pak1/Prr5l/Pik3r1/Tardbp/Bcas3/Itgb1bp1/Ank3/Wipf1	16	Cerebellum
specific	GO:0099149	regulation	of	postsynaptic	neurotransmitter	receptor	internalization	6/709	21/15271	0.0002921385008259	0.0142113119010656	0.0125832375542851	Efnb2/Hap1/Sirt2/Hpca/Iqsec1/Pacsin1	6	Cerebellum
specific	GO:0090128	regulation	of	synapse	maturation	5/709	14/15271	0.000299934128460261	0.0142113119010656	0.0125832375542851	Neurl1a/Nrxn1/Dab2ip/Clstn1/Camk2b	5	Cerebellum
specific	GO:0099150	regulation	of	postsynaptic	specialization	assembly	5/709	14/15271	0.000299934128460261	0.0142113119010656	0.0125832375542851	Nrxn1/Ptprd/Lrrc4b/Gap43/Grid2	5	Cerebellum
specific	GO:1901841	regulation	of	high	voltage-gated	calcium	channel	activity	5/709	14/15271	0.000299934128460261	0.0142113119010656	0.0125832375542851	Calm3/Fgf14/Pde4b/Nos1ap/Cacnb2	5	Cerebellum
specific	GO:0010977	negative	regulation	of	neuron	projection	development	18/709	155/15271	0.000310774054902123	0.0145522253630896	0.0128850953354643	Bcl11a/Sema6b/Efnb2/Map2/Cers2/Sema4d/Dpysl3/Sema6d/Stmn2/Dab1/Crmp1/Thy1/Lpar1/Rap1gap2/Lrp1/Inpp5f/Trim46/Bag5	18	Cerebellum
specific	GO:0007019	microtubule	depolymerization	9/709	48/15271	0.000313461773486916	0.0145522253630896	0.0128850953354643	Map2/Apc2/Map1a/Stmn2/Arhgef2/Mid1/Camsap3/Map1b/Clasp1	9	Cerebellum
specific	GO:0006898	receptor-mediated	endocytosis	23/709	225/15271	0.00032982064466745	0.015158556828916	0.0134219643398354	Efnb2/Hap1/Sirt2/Ahi1/Pld2/Clu/Tfrc/Lmbr1l/Caly/Sgip1/Dnajc6/Hpca/Lrpap1/Mtmr2/Iqsec1/Hip1/Magi2/Lrp1/Pacsin1/Inpp5f/Aak1/Ap2a1/Lmbrd1	23	Cerebellum
specific	GO:0030100	regulation	of	endocytosis	22/709	211/15271	0.000334805926037739	0.0151712330373501	0.0134331883382336	Efnb2/Hap1/Sirt2/Calm3/Ahi1/Appl2/Pld2/Clu/Caly/Sgip1/Dnajc6/Hpca/Lrpap1/Mtmr2/Iqsec1/Arhgap21/Hip1/Magi2/Lrp1/Pacsin1/Aak1/Ap2a1	22	Cerebellum
specific	GO:0051222	positive	regulation	of	protein	transport	26/709	269/15271	0.000336997545825268	0.0151712330373501	0.0134331883382336	Akt2/Fyn/Ywhae/Myh10/Sybu/Hsp90ab1/Glul/Frmd4a/Fbxw7/Asph/Hpca/Prkcz/Pdcd5/Pak1/Atp2c1/Prr5l/Apbb1/Lrp1/Pik3r1/Tardbp/Gck/Rapgef4/Bcas3/Itgb1bp1/Ank3/Wipf1	26	Cerebellum
specific	GO:1904951	positive	regulation	of	establishment	of	protein	localization	27/709	284/15271	0.000339999347877951	0.0151712330373501	0.0134331883382336	Akt2/Fyn/Ywhae/Myh10/Cct5/Sybu/Hsp90ab1/Glul/Frmd4a/Fbxw7/Asph/Hpca/Prkcz/Pdcd5/Pak1/Atp2c1/Prr5l/Apbb1/Lrp1/Pik3r1/Tardbp/Gck/Rapgef4/Bcas3/Itgb1bp1/Ank3/Wipf1	27	Cerebellum
specific	GO:0001505	regulation	of	neurotransmitter	levels	23/709	226/15271	0.000351538300995676	0.015535288763232	0.0137555371624421	Cacna1b/Slc1a2/Cacnb4/Calm3/Asic1/Nrxn1/Sncaip/Pnkd/Syt2/Slc6a9/Rph3a/Slc6a1/Pak1/Syp/Gpm6b/Cacna1a/Syt1/Rims2/Erc2/Slc29a4/Doc2a/Kcnc3/Nrxn3	23	Cerebellum
specific	GO:0010976	positive	regulation	of	neuron	projection	development	21/709	198/15271	0.000360088362551193	0.0157615820408122	0.0139559058608813	Bcl11a/Ranbp1/Hap1/Fyn/Ahi1/Acsl6/Dpysl3/Mob2/Dab2ip/Stmn2/Nptn/Ndrg4/Apbb1/Magi2/Lrp1/Pacsin1/Cd24a/Cntn1/Camk2b/Ap2a1/Rapgef2	21	Cerebellum
specific	GO:0001952	regulation	of	cell-matrix	adhesion	15/709	119/15271	0.000401440972837903	0.0174058746336132	0.0154118252332804	Ddr1/Wdpcp/Fam107a/Enpp2/Macf1/Prkcz/Gpm6b/Dlc1/Thy1/Lrp1/Pik3r1/Camsap3/Bcas3/Itgb1bp1/Clasp1	15	Cerebellum
specific	GO:0006814	sodium	ion	transport	22/709	214/15271	0.000407539762914885	0.0175051658911852	0.0154997414995469	Akt1/Akt2/Slc38a3/Sptbn4/Ywhah/Per1/Asic1/Maged2/Fgf14/Slc4a10/Nkain4/Ahcyl1/Slc6a17/Slc6a9/Slc6a1/Fxyd1/Neto2/Camk2d/Cntn1/Scn1a/Ank3/Scn2a	22	Cerebellum
specific	GO:0043524	negative	regulation	of	neuron	apoptotic	process	18/709	159/15271	0.000424895003602815	0.0178949907276468	0.0158449072770562	Fyn/Oxr1/Hsp90ab1/Tfap2b/Barhl1/Kdm2b/Chl1/Coro1a/Nono/Map2k4/Cacna1a/Sncb/Gpi1/Lrp1/Tfap2d/Pou4f1/Set/Gabra5	18	Cerebellum
specific	GO:1901021	positive	regulation	of	calcium	ion	transmembrane	transporter	activity	8/709	40/15271	0.000425796108166487	0.0178949907276468	0.0158449072770562	Hap1/Cacnb4/Vmp1/Calm3/Fgf14/Asph/Ank2/Cacnb2	8	Cerebellum
specific	GO:0048041	focal	adhesion	assembly	12/709	83/15271	0.000428296122724359	0.0178949907276468	0.0158449072770562	Wdpcp/Fam107a/Enpp2/Macf1/Gpm6b/Dlc1/Thy1/Lrp1/Camsap3/Bcas3/Itgb1bp1/Clasp1	12	Cerebellum
specific	GO:0042921	glucocorticoid	receptor	signaling	pathway	5/709	15/15271	0.000432786590131146	0.0179197042184031	0.0158667895443055	Ywhah/Per1/Nr3c1/Clock/Lmo3	5	Cerebellum
specific	GO:0022604	regulation	of	cell	morphogenesis	28/709	304/15271	0.000444864981070514	0.0182553522589293	0.0161639851204756	Bcl11a/Eps8/Fyn/Epb41l2/Myh10/Sema4d/Enpp2/Cpne5/Epb41l3/Lims2/Syt2/Ptprd/Macf1/Epb41/Aldoa/Coro1a/Dlc1/Bcar1/Triobp/Grip1/Syt1/Rims2/Lpar1/Rreb1/Plxnb1/Camk2b/Syt17/Itgb1bp1	28	Cerebellum
specific	GO:0007264	small	GTPase	mediated	signal	transduction	33/709	382/15271	0.000459201386312713	0.0186768988627719	0.0165372385606423	Dnmt1/Eps8/Plaat1/Ralbp1/Dock9/Ralgds/Dab2ip/Arhgef2/Dab1/Dock7/Auts2/Psd3/Sipa1l3/Rab30/Mcf2l/Dlc1/Rasgrp2/Iqsec1/Rtkn/Arhgap26/Psd/Dock10/Lpar1/Rap1gap2/Dgkz/Elmo1/Rap1gap/Rapgef4/Camk2d/Cadm4/Arhgap24/Rapgef2/Phactr4	33	Cerebellum
specific	GO:0050770	regulation	of	axonogenesis	19/709	174/15271	0.000470014358614649	0.0189489999315169	0.0167781672244158	Bcl11a/Sema6b/Map2/Sema4d/Sema6d/Shox2/Dab1/Macf1/Pak1/L1cam/Thy1/Cacna1a/Lrp1/Trim46/Lrrc4c/Islr2/Robo2/Map1b/Plxnb1	19	Cerebellum
specific	GO:0030900	forebrain	development	30/709	336/15271	0.00047697510745745	0.0190477050844352	0.016865564531269	Sema6b/Bcan/Slc1a2/Hap1/Ctnnb1/Zmiz1/Fyn/Ogdh/Ywhae/Myh10/Wnt7b/Dab2ip/Slc4a10/Pax6/Dclk1/Pitx2/Dab1/Dock7/Kdm2b/Ncor2/Foxp2/Pak1/Atrx/Dlc1/Trappc9/Pou4f1/Robo2/Phactr1/Rapgef2/Grcc10	30	Cerebellum
specific	GO:0034763	negative	regulation	of	transmembrane	transport	15/709	121/15271	0.000480751477326912	0.0190477050844352	0.016865564531269	Akt1/Akt2/Calm3/Ahi1/Grb10/Appl2/Ywhae/Iscu/Oprl1/Slc6a9/Cabp1/Slc43a2/Camk2d/Ank3/Lmbrd1	15	Cerebellum
specific	GO:0022037	metencephalon	development	14/709	109/15271	0.000511545906596623	0.0200004533642407	0.0177091641945295	Nr2c2/Hap1/Ogdh/Myh10/Nrxn1/Dab1/Foxp2/Atp2b2/Rora/Cacna1a/Rere/Nav2/Cntn1/Grid2	14	Cerebellum
specific	GO:0048015	phosphatidylinositol-mediated	signaling	17/709	148/15271	0.00051350163119678	0.0200004533642407	0.0177091641945295	Akt1/Sirt2/Gata3/Fyn/Dcn/Pld2/Sema4d/Pdgfa/Gsn/Dab2ip/Plch2/Prr5l/Plch1/Myo16/Pik3r1/Inpp5f/Plxnb1	17	Cerebellum
specific	GO:0050803	regulation	of	synapse	structure	or	activity	24/709	247/15271	0.000521018964167968	0.020122715624504	0.0178174198626569	Neurl1a/Clstn3/Fyn/Myh10/Sema4d/Sybu/Nrxn1/Farp1/Dab2ip/Ptprd/Ptpro/Dctn1/Adgrb1/Shank2/Igsf9/Srcin1/Clstn1/Magi2/Pik3r1/Lrrc4b/Rapgef4/Camk2b/Arhgap22/Grid2	24	Cerebellum
specific	GO:0043113	receptor	clustering	10/709	62/15271	0.000525994416525958	0.0201455861529442	0.0178376703007838	Dlg3/Nrxn1/Gsn/Pak1/Sorbs2/Thy1/Cacna1a/Magi2/Dlg2/Itgb1bp1	10	Cerebellum
specific	GO:0050806	positive	regulation	of	synaptic	transmission	18/709	162/15271	0.000532772325503531	0.0202365422149936	0.0179182062670435	Cacna1b/Hap1/Clstn3/Mpp2/Fam107a/Nrxn1/Glul/Prkcz/Pak1/Car7/Nptn/Syt1/Rims2/Shank2/Cpeb3/Clstn1/Camk2b/Mir124-2hg	18	Cerebellum
specific	GO:0099590	neurotransmitter	receptor	internalization	7/709	32/15271	0.000549316715924235	0.0206939313638343	0.0183231960635297	Efnb2/Hap1/Sirt2/Caly/Hpca/Iqsec1/Pacsin1	7	Cerebellum
specific	GO:0022411	cellular	component	disassembly	31/709	355/15271	0.000563832791413783	0.0210680935718516	0.0186544935524663	Ddr1/Dnase2a/Map2/Eps8/Vmp1/Apc2/Top2a/Evl/Klc1/Acin1/Add3/Gsn/Map1a/Stmn2/Arhgef2/Fbxw7/Asph/Dnajc6/Gabarapl1/Dctn1/Iqsec1/Mid1/Pik3r1/Camsap3/Shroom2/Cd24a/Mical3/Map1b/Clasp1/Blcap/Ddrgk1	31	Cerebellum
specific	GO:0007612	learning	18/709	163/15271	0.000573627999997646	0.0212612442579772	0.0188255165364253	Cacna1e/Cic/Slc12a5/Ctnnd2/Asic1/Nrxn1/Map1a/Oprl1/Foxp2/Slc6a1/Pak1/Nptn/Dcdc2a/Ndrg4/Apbb1/Shank2/Gabra5/Nrxn3	18	Cerebellum
specific	GO:0048017	inositol	lipid-mediated	signaling	17/709	150/15271	0.000599824971031267	0.0219156516482191	0.0194049537978139	Akt1/Sirt2/Gata3/Fyn/Dcn/Pld2/Sema4d/Pdgfa/Gsn/Dab2ip/Plch2/Prr5l/Plch1/Myo16/Pik3r1/Inpp5f/Plxnb1	17	Cerebellum
specific	GO:0031958	corticosteroid	receptor	signaling	pathway	5/709	16/15271	0.000605589155640518	0.0219156516482191	0.0194049537978139	Ywhah/Per1/Nr3c1/Clock/Lmo3	5	Cerebellum
specific	GO:0043217	myelin	maintenance	5/709	16/15271	0.000605589155640518	0.0219156516482191	0.0194049537978139	Akt1/Akt2/Clu/Epb41l3/Degs1	5	Cerebellum
specific	GO:0030534	adult	behavior	18/709	164/15271	0.000617154631196664	0.0221597084764052	0.0196210510214334	Clcn3/Slc1a2/Cnp/Sptbn4/Eps8/Cacnb4/Tpgs1/Oxr1/Nrxn1/Fgf14/Dab1/Chl1/Cacna1a/Lgi4/Shank2/Inpp5f/Scn1a/Nrxn3	18	Cerebellum
specific	GO:0042391	regulation	of	membrane	potential	33/709	389/15271	0.000631235329405151	0.0224895935964812	0.0199131438880482	Akt1/Akt2/Mpp2/Cacnb4/Ywhah/Dcn/Ywhae/Asic1/Nrxn1/Fgf14/Ppa2/Kcnab2/Prkcz/Mtmr2/Ank2/Kcnk10/Cacna1a/Dcdc2a/Fxyd1/Rims2/Kcnk2/Nos1ap/Akap7/Tmem135/Kcna2/Rapgef4/Camk2d/Gabra5/Cacnb2/Scn1a/Ank3/Grid2/Scn2a	33	Cerebellum
specific	GO:0035249	synaptic	transmission,	glutamatergic	13/709	99/15271	0.000648093774224333	0.0229126075871926	0.0202876966085123	Clcn3/Clstn3/Cacnb4/Nrxn1/Glul/Tprgl/Pak1/Cacna1a/Syt1/Dcdc2a/Shank2/Dgkz/Grid2	13	Cerebellum
specific	GO:1903829	positive	regulation	of	cellular	protein	localization	24/709	251/15271	0.000655940956333232	0.0230130124832636	0.0203765989327784	Akt1/Akt2/Cacnb4/Fyn/Epb41l2/Cct5/Tfrc/Hsp90ab1/Nrxn1/Map1a/Fbxw7/Hpca/Epb41/Pdcd5/Pak1/Nptn/Atp2c1/Dpp10/Lrp1/Pik3r1/Tardbp/Itgb1bp1/Ddrgk1/Ank3	24	Cerebellum
specific	GO:0031113	regulation	of	microtubule	polymerization	9/709	53/15271	0.000673491370728682	0.0234497449990078	0.0207632985585095	Map2/Stmn2/Fkbp4/Pak1/Dctn1/Slc39a12/Pde4dip/Camsap3/Map1b	9	Cerebellum
specific	GO:0098742	cell-cell	adhesion	via	plasma-membrane	adhesion	molecules	18/709	166/15271	0.000712792491248855	0.0246315360133815	0.0218097013942863	Clstn3/Cdh10/Nrxn1/Ptprd/Dab1/L1cam/Nptn/Atp2c1/Igsf9/Clstn1/Magi2/Cdh18/Lrrc4b/Cd24a/Tenm2/Lrrc4c/Robo2/Grid2	18	Cerebellum
specific	GO:0043087	regulation	of	GTPase	activity	27/709	298/15271	0.000718994778929819	0.0246604477907571	0.0218353009846244	Akt2/Abr/Apc2/Sema4d/Ralbp1/Dock9/Dab2ip/Gpsm1/Pkp4/Dock7/Sipa1l3/Gnao1/Thy1/Rasgrp2/Mtss2/Iqsec1/Rabgap1/Dock10/Rap1gap2/Rap1gap/Rgs8/Plxnb1/Arhgap24/Bcas3/Rapgef2/Itgb1bp1/Arhgap22	27	Cerebellum
specific	GO:0050807	regulation	of	synapse	organization	23/709	239/15271	0.000771256631588848	0.0258041217472302	0.0228479535236114	Neurl1a/Clstn3/Fyn/Myh10/Sema4d/Nrxn1/Farp1/Dab2ip/Ptprd/Ptpro/Dctn1/Adgrb1/Shank2/Igsf9/Srcin1/Clstn1/Magi2/Pik3r1/Lrrc4b/Rapgef4/Camk2b/Arhgap22/Grid2	23	Cerebellum
specific	GO:0090129	positive	regulation	of	synapse	maturation	4/709	10/15271	0.000772907425976347	0.0258041217472302	0.0228479535236114	Neurl1a/Nrxn1/Dab2ip/Camk2b	4	Cerebellum
specific	GO:0099151	regulation	of	postsynaptic	density	assembly	4/709	10/15271	0.000772907425976347	0.0258041217472302	0.0228479535236114	Nrxn1/Ptprd/Lrrc4b/Grid2	4	Cerebellum
specific	GO:0043270	positive	regulation	of	ion	transport	25/709	269/15271	0.000774797389277148	0.0258041217472302	0.0228479535236114	Akt1/Akt2/Hap1/Slc38a3/Cacnb4/Vmp1/Calm3/Nr3c1/Fgf14/Ahcyl1/Asph/Slc6a9/Atp2b2/Slc6a1/Thy1/Ank2/Trpc1/Syt1/Fxyd1/Akap7/Cox17/Cntn1/Pla2g4a/Cacnb2/Ank3	25	Cerebellum
specific	GO:0050890	cognition	27/709	300/15271	0.000795857366156176	0.0263148234162143	0.0233001482586882	Cacna1e/Cic/Slc12a5/Fam107a/Ctnnd2/Rcan1/Asic1/Nrxn1/Prkar1b/Pax6/Map1a/Oprl1/Prkcz/Foxp2/Chl1/Slc6a1/Pak1/Nptn/Dcdc2a/Ndrg4/Apbb1/Shank2/Cpeb3/Gabra5/Nrxn3/Grcc10/Scn2a	27	Cerebellum
specific	GO:1901215	negative	regulation	of	neuron	death	22/709	225/15271	0.000805459446871926	0.0264420829844527	0.0234128287338862	Eno2/Ctnnb1/Fyn/Oxr1/Hsp90ab1/Tfap2b/Barhl1/Kdm2b/Chl1/Coro1a/Nono/Map2k4/Cacna1a/Sncb/Gpi1/Btbd10/Nos1ap/Lrp1/Tfap2d/Pou4f1/Set/Gabra5	22	Cerebellum
specific	GO:2000178	negative	regulation	of	neural	precursor	cell	proliferation	6/709	25/15271	0.000813461546028075	0.0265153848620215	0.023477733011904	Sirt2/Appl2/Lims2/Pax6/Kdm2b/Cd24a	6	Cerebellum
specific	GO:0051895	negative	regulation	of	focal	adhesion	assembly	5/709	17/15271	0.000825359734093648	0.026526946418842	0.0234879700552524	Fam107a/Dlc1/Lrp1/Bcas3/Itgb1bp1	5	Cerebellum
specific	GO:0150118	negative	regulation	of	cell-substrate	junction	organization	5/709	17/15271	0.000825359734093648	0.026526946418842	0.0234879700552524	Fam107a/Dlc1/Lrp1/Bcas3/Itgb1bp1	5	Cerebellum
specific	GO:0001558	regulation	of	cell	growth	33/709	396/15271	0.000857783631305095	0.0272890215345537	0.0241627404270497	Bcl11a/Sema6b/Akt1/Ddr1/Clstn3/Map2/Socs2/Gng4/Sema4d/Fam107a/Plaat1/Cpne5/Epb41l3/Nr3c1/Syt2/Dab2ip/Sema6d/Macf1/Kdm2b/Adipor2/Vgll4/Pak1/L1cam/Mgll/Syt1/Rims2/Clstn1/Lrp1/Trim46/Cirbp/Islr2/Map1b/Syt17	33	Cerebellum
specific	GO:0031400	negative	regulation	of	protein	modification	process	37/709	461/15271	0.000860946066690662	0.0272890215345537	0.0241627404270497	Akt1/Dnmt1/Ctnnb1/Akt1s1/Sirt2/Dbndd2/Fyn/Prkar1a/Ywhae/Sema4d/Oxr1/Sirt3/Prkar1b/Dab2ip/Pax6/Adar/Tmem59/Svbp/Prkcz/Ptpro/Thy1/Prkar2a/Usp4/Prr5l/Adgrb1/Cdkn1c/Srcin1/Jarid2/Ptpa/Lrp1/Tiprl/Tardbp/Inpp5f/Bag5/Cadm4/Rpl5/Itgb1bp1	37	Cerebellum
specific	GO:0042551	neuron	maturation	9/709	55/15271	0.000889701612779402	0.0280073192625626	0.0247987486301743	Bcl11a/Sptbn4/B4galt5/Nrxn1/Nfasc/Lgi4/Cdkn1c/Dlg2/Ank3	9	Cerebellum
specific	GO:0007416	synapse	assembly	18/709	170/15271	0.000942719980454881	0.029474428776671	0.026097783347215	Efnb2/Clstn3/Sema4d/Nrxn1/Farp1/Ptprd/Nptn/Cacna1a/Adgrb1/Shank2/Clstn1/Magi2/Pik3r1/Lrrc4b/Gap43/Plxnb1/Nrxn3/Grid2	18	Cerebellum
specific	GO:0032386	regulation	of	intracellular	transport	27/709	304/15271	0.000971342144762016	0.0298559862950393	0.0264356289259818	Akt2/Hap1/Map2/Fyn/Ywhae/Hsp90ab1/Caly/Atp9a/Fbxw7/Asph/Hpca/Cabp1/Pdcd5/Pak1/Mtmr2/Prr5l/Ndrg4/Pik3r1/Tardbp/Inpp5f/Trim46/Map1b/Cpsf6/Bcas3/Itgb1bp1/Ank3/Wipf1	27	Cerebellum
specific	GO:0099084	postsynaptic	specialization	organization	7/709	35/15271	0.000972367662621221	0.0298559862950393	0.0264356289259818	Nrxn1/Ptprd/Shank2/Dgkz/Lrrc4b/Gap43/Grid2	7	Cerebellum
specific	GO:0008361	regulation	of	cell	size	20/709	199/15271	0.000974412085347235	0.0298559862950393	0.0264356289259818	Bcl11a/Sema6b/Akt1/Clcn3/Akt1s1/Map2/Slc12a5/Sema4d/Hsp90ab1/Sema6d/Macf1/Atp2b2/Pak1/L1cam/Mgll/Rap1gap2/Lrp1/Trim46/Islr2/Map1b	20	Cerebellum
specific	GO:0071277	cellular	response	to	calcium	ion	10/709	67/15271	0.000985087481959139	0.0299831924972464	0.0265482621488605	Cpne5/Nrxn1/Syt2/Asph/Hpca/Cpne4/Rasgrp2/Cpne7/Syt1/Syt17	10	Cerebellum
specific	GO:0034764	positive	regulation	of	transmembrane	transport	21/709	214/15271	0.0010014723503178	0.0302492435944077	0.0267838339370574	Akt1/Akt2/Slc1a2/Hap1/Cacnb4/Vmp1/Calm3/Acsl6/Fgf14/Ak1/Asph/Slc6a9/Adipor2/Thy1/Ank2/Trpc1/Fxyd1/Akap7/Cox17/Cacnb2/Ank3	21	Cerebellum
specific	GO:0071241	cellular	response	to	inorganic	substance	17/709	157/15271	0.00100699179067545	0.0302492435944077	0.0267838339370574	Akt1/Tfrc/Cpne5/Nrxn1/Syt2/Gsn/Asph/Hpca/Atrx/Bcar1/Cpne4/Rasgrp2/Cpne7/Syt1/Dlg2/Syt17/Ank3	17	Cerebellum
specific	GO:0032886	regulation	of	microtubule-based	process	22/709	229/15271	0.00101700692785195	0.0303517132493999	0.026874564477619	Hap1/Map2/Apc2/Fam107a/Caly/Map1a/Stmn2/Arhgef2/Macf1/Fkbp4/Pak1/Dctn1/Map9/Trim36/Mid1/Slc39a12/Pde4dip/Trim46/Camsap3/Phldb1/Map1b/Clasp1	22	Cerebellum
specific	GO:0035637	multicellular	organismal	signaling	15/709	130/15271	0.00102457510725491	0.0303803044706035	0.0268998802352969	Cacna1e/Sptbn4/Cacnb4/Nfasc/Pak1/Ank2/Rbfox2/Cacna1a/Dcdc2a/Kcna2/Rapgef4/Cacnb2/Scn1a/Ank3/Scn2a	15	Cerebellum
specific	GO:0035418	protein	localization	to	synapse	11/709	80/15271	0.00112719821183958	0.0331968655309466	0.029393770817333	Dlgap1/Clstn3/Klc1/Nrxn1/Map1a/Prkcz/Grip1/Clstn1/Magi2/Rapgef4/Dlg2	11	Cerebellum
specific	GO:0042752	regulation	of	circadian	rhythm	13/709	105/15271	0.00113432806386405	0.0331968655309466	0.029393770817333	Per1/Top2a/Csnk1e/Csnk1d/Oprl1/Fbxw7/Clock/Nono/Usp2/Rora/Rbm4b/Kcna2/Tardbp	13	Cerebellum
specific	GO:0031340	positive	regulation	of	vesicle	fusion	4/709	11/15271	0.00117012450304903	0.0331968655309466	0.029393770817333	Akt2/Syt2/Syt1/Pla2g4a	4	Cerebellum
specific	GO:0061669	spontaneous	neurotransmitter	secretion	4/709	11/15271	0.00117012450304903	0.0331968655309466	0.029393770817333	Rph3a/Syt1/Rims2/Doc2a	4	Cerebellum
specific	GO:0099545	trans-synaptic	signaling	by	trans-synaptic	complex	4/709	11/15271	0.00117012450304903	0.0331968655309466	0.029393770817333	Farp1/Ptprd/Nptn/Tenm2	4	Cerebellum
specific	GO:0099612	protein	localization	to	axon	4/709	11/15271	0.00117012450304903	0.0331968655309466	0.029393770817333	Epb41l3/Nfasc/Trim46/Ank3	4	Cerebellum
specific	GO:1902514	regulation	of	calcium	ion	transmembrane	transport	via	high	voltage-gated	calcium	channel	4/709	11/15271	0.00117012450304903	0.0331968655309466	0.029393770817333	Cacnb1/Nos1ap/Camk2d/Cacnb2	4	Cerebellum
specific	GO:0021953	central	nervous	system	neuron	differentiation	18/709	174/15271	0.00123324810848929	0.0347730570958083	0.0307893909423286	Zmiz1/Sptbn4/Map2/B4galt5/Ogdh/Hsp90ab1/Nrxn1/Slc4a10/Pax6/Dclk1/Atp2b2/Rora/Cacna1a/Pou4f1/Lingo1/Rapgef2/Grid2/Grcc10	18	Cerebellum
specific	GO:0009187	cyclic	nucleotide	metabolic	process	6/709	27/15271	0.001256158245021	0.0349897169340396	0.030981229826164	Cnp/Cacnb4/Npr2/Atp2b2/Rora/Gucy1a1	6	Cerebellum
specific	GO:0099068	postsynapse	assembly	6/709	27/15271	0.001256158245021	0.0349897169340396	0.030981229826164	Nrxn1/Ptprd/Magi2/Lrrc4b/Gap43/Grid2	6	Cerebellum
specific	GO:0048675	axon	extension	15/709	133/15271	0.00129456008334814	0.0358421574883618	0.0317360132037027	Sema6b/Map2/Sema4d/Hsp90ab1/Sema6d/Dclk1/Macf1/Auts2/Pak1/L1cam/Mgll/Lrp1/Trim46/Islr2/Map1b	15	Cerebellum
specific	GO:0010639	negative	regulation	of	organelle	organization	28/709	326/15271	0.00131445754368275	0.0360484581900705	0.0319186797129799	Akt1/Map2/Eps8/Apc2/Top2a/Evl/Mpv17l/Tfrc/Capn1/Add3/Gsn/Map1a/Stmn2/Arhgef2/Fkbp4/Coro1a/Lcmt1/Atrx/Dlc1/Map4/Mid1/Smg6/Pik3r1/Camsap3/Shroom2/Map1b/Clasp1/Bcl2l2	28	Cerebellum
specific	GO:0010810	regulation	of	cell-substrate	adhesion	20/709	204/15271	0.0013221649344002	0.0360484581900705	0.0319186797129799	Ddr1/Wdpcp/Fam107a/Enpp2/Lims2/Macf1/Prkcz/Gpm6b/L1cam/Dlc1/Bcar1/Thy1/Triobp/Rreb1/Lrp1/Pik3r1/Camsap3/Bcas3/Itgb1bp1/Clasp1	20	Cerebellum
specific	GO:0010970	transport	along	microtubule	16/709	147/15271	0.00132554165233288	0.0360484581900705	0.0319186797129799	Hap1/Map2/Klc1/Sybu/Caly/Map1a/Prkcz/Tub/Arhgap21/Bicdl1/Trim46/Camsap3/Tmem201/Dlg2/Map1b/Flot2	16	Cerebellum
specific	GO:0001953	negative	regulation	of	cell-matrix	adhesion	7/709	37/15271	0.00137355263222959	0.0369172391679952	0.0326879315247743	Fam107a/Enpp2/Dlc1/Lrp1/Pik3r1/Bcas3/Itgb1bp1	7	Cerebellum
specific	GO:0010762	regulation	of	fibroblast	migration	7/709	37/15271	0.00137355263222959	0.0369172391679952	0.0326879315247743	Akt1/Appl2/Wdpcp/Adipor2/Pak1/Prr5l/Itgb1bp1	7	Cerebellum
specific	GO:0002090	regulation	of	receptor	internalization	10/709	70/15271	0.00139099248821596	0.0369537657563039	0.0327202735591294	Efnb2/Hap1/Sirt2/Ahi1/Hpca/Lrpap1/Mtmr2/Iqsec1/Magi2/Pacsin1	10	Cerebellum
specific	GO:0097120	receptor	localization	to	synapse	10/709	70/15271	0.00139099248821596	0.0369537657563039	0.0327202735591294	Dlg3/Nrxn1/Prkcz/Nptn/Grip1/Clstn1/Magi2/Rapgef4/Dlg2/Anks1b	10	Cerebellum
specific	GO:0070841	inclusion	body	assembly	5/709	19/15271	0.00143567209691971	0.037921545732431	0.0335771828595983	Dlgap1/Hap1/Clu/Sncaip/Bag5	5	Cerebellum
specific	GO:0090630	activation	of	GTPase	activity	12/709	95/15271	0.00145715503386736	0.0382690544894535	0.0338848803665034	Akt2/Abr/Apc2/Dock7/Sipa1l3/Mtss2/Rabgap1/Rap1gap2/Rap1gap/Arhgap24/Bcas3/Arhgap22	12	Cerebellum
specific	GO:0099504	synaptic	vesicle	cycle	20/709	206/15271	0.00148832329003483	0.0388655331875005	0.0344130253545136	Clcn3/Ctnnb1/Cacnb4/Calm3/Nrxn1/Fgf14/Prkar1b/Syt2/Dnajc6/Syp/Cacna1a/Sncb/Syt1/Rims2/Magi2/Pacsin1/Erc2/Cd24a/Rapgef4/Nrxn3	20	Cerebellum
specific	GO:0048813	dendrite	morphogenesis	18/709	177/15271	0.00149821161568266	0.0389027151733193	0.03444594770282	Ywhah/Fyn/Sema4d/Ctnnd2/Farp1/Dclk1/Ptprd/Cit/Rbfox2/Cacna1a/Grip1/Dcdc2a/Srcin1/Dock10/Rere/Phactr1/Camk2b/Rapgef2	18	Cerebellum
specific	GO:0090314	positive	regulation	of	protein	targeting	to	membrane	6/709	28/15271	0.00153679033521838	0.0394585943053838	0.0349381442867055	Akt2/Fyn/Hpca/Pak1/Itgb1bp1/Ank3	6	Cerebellum
specific	GO:1903859	regulation	of	dendrite	extension	6/709	28/15271	0.00153679033521838	0.0394585943053838	0.0349381442867055	Bcl11a/Cpne5/Syt2/Syt1/Rims2/Syt17	6	Cerebellum
specific	GO:0031623	receptor	internalization	14/709	122/15271	0.00156928646170276	0.0400691143221437	0.0354787219938179	Efnb2/Hap1/Sirt2/Ahi1/Pld2/Tfrc/Caly/Hpca/Lrpap1/Mtmr2/Iqsec1/Magi2/Pacsin1/Lmbrd1	14	Cerebellum
specific	GO:0032984	protein-containing	complex	disassembly	19/709	193/15271	0.00164491692385864	0.0417681667516812	0.0369831278141175	Map2/Eps8/Vmp1/Apc2/Evl/Klc1/Add3/Gsn/Map1a/Stmn2/Arhgef2/Asph/Dnajc6/Mid1/Camsap3/Shroom2/Mical3/Map1b/Clasp1	19	Cerebellum
specific	GO:0021954	central	nervous	system	neuron	development	11/709	84/15271	0.00169027120830871	0.0417856755549038	0.0369986307762489	Zmiz1/Sptbn4/Map2/B4galt5/Ogdh/Hsp90ab1/Slc4a10/Dclk1/Lingo1/Rapgef2/Grcc10	11	Cerebellum
specific	GO:0015911	long-chain	fatty	acid	import	across	plasma	membrane	4/709	12/15271	0.00169106519869715	0.0417856755549038	0.0369986307762489	Akt1/Akt2/Acsl6/Slc27a1	4	Cerebellum
specific	GO:0046068	cGMP	metabolic	process	4/709	12/15271	0.00169106519869715	0.0417856755549038	0.0369986307762489	Npr2/Atp2b2/Rora/Gucy1a1	4	Cerebellum
specific	GO:0061577	calcium	ion	transmembrane	transport	via	high	voltage-gated	calcium	channel	4/709	12/15271	0.00169106519869715	0.0417856755549038	0.0369986307762489	Cacnb1/Nos1ap/Camk2d/Cacnb2	4	Cerebellum
specific	GO:2000322	regulation	of	glucocorticoid	receptor	signaling	pathway	4/709	12/15271	0.00169106519869715	0.0417856755549038	0.0369986307762489	Per1/Nr3c1/Clock/Lmo3	4	Cerebellum
specific	GO:0014812	muscle	cell	migration	13/709	110/15271	0.00174360390317663	0.0427106351353538	0.0378176252652828	Ddr1/Grb10/Fgf9/Pdgfa/Sema6d/Dock7/Pak1/Ndrg4/Lpar1/Lrp1/Rapgef4/Camk2d/Itgb1bp1	13	Cerebellum
specific	GO:0014909	smooth	muscle	cell	migration	12/709	97/15271	0.00174708429187261	0.0427106351353538	0.0378176252652828	Ddr1/Grb10/Fgf9/Pdgfa/Sema6d/Dock7/Pak1/Ndrg4/Lpar1/Lrp1/Rapgef4/Camk2d	12	Cerebellum
specific	GO:0044089	positive	regulation	of	cellular	component	biogenesis	38/709	497/15271	0.00178111488764942	0.0433121906012525	0.0383502654171688	Dnmt1/Neurl1a/Hap1/Clstn3/Tppp3/Eps8/Evl/Sema4d/Clu/Enpp2/Tfrc/Nrxn1/Dpysl3/Caly/Gsn/Dab2ip/Ptprd/Pan3/Auts2/Coro1a/Pak1/Dctn1/Thy1/Adgrb1/Pde4dip/Lpar1/Clstn1/Pik3r1/Lrrc4b/Cd24a/Phldb1/Map1b/Cd47/Septin9/Bcas3/Itgb1bp1/Clasp1/Grid2	38	Cerebellum
specific	GO:0007611	learning	or	memory	24/709	270/15271	0.00179551052590916	0.0434324546162027	0.038456751762686	Cacna1e/Cic/Slc12a5/Ctnnd2/Rcan1/Asic1/Nrxn1/Prkar1b/Pax6/Map1a/Oprl1/Prkcz/Foxp2/Slc6a1/Pak1/Nptn/Dcdc2a/Ndrg4/Apbb1/Shank2/Cpeb3/Gabra5/Nrxn3/Scn2a	24	Cerebellum
specific	GO:2000114	regulation	of	establishment	of	cell	polarity	5/709	20/15271	0.001841849307112	0.0443201016517632	0.0392427083014329	Gata3/Wdpcp/Gsn/Bcas3/Flot2	5	Cerebellum
specific	GO:0097106	postsynaptic	density	organization	6/709	29/15271	0.00186267316828263	0.0445877389657654	0.0394796845865166	Nrxn1/Ptprd/Shank2/Dgkz/Lrrc4b/Grid2	6	Cerebellum
specific	GO:0097484	dendrite	extension	7/709	39/15271	0.00189350961582961	0.0450910372764399	0.0399253241057938	Bcl11a/Cpne5/Syt2/Auts2/Syt1/Rims2/Syt17	7	Cerebellum
specific	GO:1904427	positive	regulation	of	calcium	ion	transmembrane	transport	10/709	73/15271	0.00192345187097165	0.0455679628813697	0.0403476122255909	Hap1/Cacnb4/Vmp1/Calm3/Fgf14/Asph/Thy1/Ank2/Trpc1/Cacnb2	10	Cerebellum
specific	GO:0050905	neuromuscular	process	17/709	167/15271	0.00198053445610712	0.0466796736424016	0.0413319633323083	Abr/Myh10/Nrxn1/Fgf14/Pnkd/Map1a/Kcnab2/Atp2b2/Dctn1/Rbfox2/Cacna1a/Pou4f1/Tmem150c/Camk2b/Scn1a/Grid2/Grcc10	17	Cerebellum
specific	GO:0040013	negative	regulation	of	locomotion	26/709	304/15271	0.00204078614262372	0.0478543526096869	0.0423720688903507	Sema6b/Akt1/Gata3/Cers2/Sulf1/Abr/Dcn/Ptprr/Patz1/Evl/Sema4d/Dpysl3/Dab2ip/Egfl7/Sema6d/Svbp/Adipor2/Dlc1/Thy1/Adgrb1/Ndrg4/Magi2/Lrp1/Robo2/Itgb1bp1/Clasp1	26	Cerebellum
specific	GO:0048639	positive	regulation	of	developmental	growth	19/709	197/15271	0.00208416180756044	0.0486233891753696	0.0430530031954511	Bcl11a/Akt1/Sptbn4/Sema4d/Fgf9/Cpne5/Nr3c1/Syt2/Sgip1/Macf1/Pak1/L1cam/Syt1/Rims2/Lrp1/Islr2/Map1b/Gpr21/Syt17	19	Cerebellum
specific	GO:0010632	regulation	of	epithelial	cell	migration	20/709	212/15271	0.0020973557131357	0.0486840750382409	0.0431067367729007	Akt1/Gata3/Dcn/Ptprr/Patz1/Evl/Enpp2/Glul/Dab2ip/Fbxw7/Svbp/Macf1/Bcar1/Iqsec1/Adgrb1/Gpi1/Rreb1/Bcas3/Itgb1bp1/Clasp1	20	Cerebellum
specific	GO:0051962	positive	regulation	of	nervous	system	development	27/709	321/15271	0.0021450584959196	0.0495411499861633	0.0438656236192816	Bcl11a/Neurl1a/Hap1/Ctnnb1/Clstn3/Jade2/Sema4d/Enpp2/Nrxn1/Pax6/Shox2/Ptprd/Macf1/Pak1/L1cam/Nptn/Adgrb1/Clstn1/Lrp1/Pik3r1/Lrrc4b/Islr2/Robo2/Map1b/Plxnb1/Camk2b/Grid2	27	Cerebellum
specific	GO:0071248	cellular	response	to	metal	ion	15/709	140/15271	0.00216368831630087	0.0497215575085941	0.0440253633201009	Akt1/Tfrc/Cpne5/Nrxn1/Syt2/Gsn/Asph/Hpca/Cpne4/Rasgrp2/Cpne7/Syt1/Dlg2/Syt17/Ank3	15	Cerebellum
specific	GO:0010765	positive	regulation	of	sodium	ion	transport	7/709	40/15271	0.00220484278412179	0.0501656308704146	0.0444185628109163	Akt1/Akt2/Fgf14/Ahcyl1/Fxyd1/Cntn1/Ank3	7	Cerebellum
specific	GO:0072583	clathrin-dependent	endocytosis	7/709	40/15271	0.00220484278412179	0.0501656308704146	0.0444185628109163	Sgip1/Dnajc6/Hip1/Inpp5f/Aak1/Ap2a1/Lmbrd1	7	Cerebellum
specific	GO:1903533	regulation	of	protein	targeting	8/709	51/15271	0.00225021110321826	0.0509456661595623	0.0451092358052466	Akt2/Fyn/Fbxw7/Hpca/Pdcd5/Pak1/Itgb1bp1/Ank3	8	Cerebellum
specific	GO:1905477	positive	regulation	of	protein	localization	to	membrane	12/709	100/15271	0.00226946200915981	0.0511296440887182	0.0452721368803501	Akt1/Akt2/Fyn/Nrxn1/Hpca/Pdcd5/Pak1/Atp2c1/Dpp10/Lrp1/Itgb1bp1/Ank3	12	Cerebellum
specific	GO:0045742	positive	regulation	of	epidermal	growth	factor	receptor	signaling	pathway	5/709	21/15271	0.00232613393407642	0.0521507881025132	0.0461762967349906	Neurl1a/Hap1/Afap1l2/Fbxw7/Hip1	5	Cerebellum
specific	GO:0045161	neuronal	ion	channel	clustering	4/709	13/15271	0.00235356128926339	0.0522558825384278	0.0462693513566858	Sptbn4/Nfasc/Dlg2/Ank3	4	Cerebellum
specific	GO:1904889	regulation	of	excitatory	synapse	assembly	4/709	13/15271	0.00235356128926339	0.0522558825384278	0.0462693513566858	Nrxn1/Ptprd/Lrrc4b/Grid2	4	Cerebellum
specific	GO:0021695	cerebellar	cortex	development	9/709	63/15271	0.00238209581056949	0.052635155506622	0.0466051741075994	Ogdh/Myh10/Nrxn1/Atp2b2/Rora/Cacna1a/Rere/Nav2/Grid2	9	Cerebellum
specific	GO:1905606	regulation	of	presynapse	assembly	6/709	31/15271	0.00266823170431773	0.0586755641772454	0.0519535823162546	Clstn3/Nrxn1/Farp1/Ptprd/Lrrc4b/Grid2	6	Cerebellum
specific	GO:0030518	intracellular	steroid	hormone	receptor	signaling	pathway	12/709	102/15271	0.00268377898412668	0.058736420052601	0.0520074664292418	Zmiz1/Ywhah/Per1/Nr3c1/Clock/Ncor2/Lmo3/Fkbp4/Pak1/Rbfox2/Zbtb7a/Ddrgk1	12	Cerebellum
specific	GO:0014065	phosphatidylinositol	3-kinase	signaling	13/709	116/15271	0.00280868150907593	0.0611786740081183	0.054169931225181	Akt1/Sirt2/Gata3/Fyn/Dcn/Pld2/Sema4d/Pdgfa/Dab2ip/Prr5l/Myo16/Pik3r1/Plxnb1	13	Cerebellum
specific	GO:0050954	sensory	perception	of	mechanical	stimulus	15/709	144/15271	0.00284787875933153	0.0616364251651697	0.0545752415575434	Sptbn4/Fyn/Barhl1/Map1a/Lrig1/Atp2b2/Tub/Triobp/Dcdc2a/Phf24/Gjb6/Nav2/Gabra5/Scn1a/Mir124-2hg	15	Cerebellum
specific	GO:0007423	sensory	organ	development	36/709	477/15271	0.00288412700134579	0.0616364251651697	0.0545752415575434	Ddr1/Ctnnb1/Gata3/Abr/Rab11fip4/Ahi1/Wdpcp/Myh10/Fgf9/Tfap2b/Slc25a25/Gpd2/Pax6/Olfm3/Pitx2/Mycl/Hpca/Kdm2b/Foxp2/Lrig1/Atp2b2/Sipa1l3/Tub/Thy1/Triobp/Dzank1/Cdkn1c/Cc2d2a/Gjb6/Ppp2r3a/Shroom2/Sall2/Gabra5/Cyp26b1/Phactr4/Grcc10	36	Cerebellum
specific	GO:0023061	signal	release	36/709	477/15271	0.00288412700134579	0.0616364251651697	0.0545752415575434	Cacna1e/Cacna1b/Myt1/Gata3/Cacnb4/Calm3/Rasl10b/Sybu/Asic1/Nrxn1/Sncaip/Tfap2b/Pnkd/Ptprn/Syt2/Glul/Pax6/Slc6a9/Clock/Rph3a/Pak1/Syp/Cacna1a/Syt1/Rims2/Lrp1/Erc2/Kcna2/Tardbp/Gck/Rapgef4/Doc2a/Pla2g4a/Syt17/Kcnc3/Nrxn3	36	Cerebellum
specific	GO:0030262	apoptotic	nuclear	changes	5/709	22/15271	0.00289675105214897	0.0616364251651697	0.0545752415575434	Dnase2a/Top2a/Acin1/Cd24a/Blcap	5	Cerebellum
specific	GO:2000679	positive	regulation	of	transcription	regulatory	region	DNA	binding	5/709	22/15271	0.00289675105214897	0.0616364251651697	0.0545752415575434	Ctnnb1/Gata3/Pax6/Pou4f1/Ddrgk1	5	Cerebellum
specific	GO:0009755	hormone-mediated	signaling	pathway	15/709	145/15271	0.00304427153545133	0.0644768293867942	0.0570902437839188	Zmiz1/Ywhah/Appl2/Per1/Nr3c1/Clock/Ncor2/Adipor2/Lmo3/Fkbp4/Pak1/Slc27a1/Rbfox2/Zbtb7a/Ddrgk1	15	Cerebellum
specific	GO:0046500	S-adenosylmethionine	metabolic	process	4/709	14/15271	0.00317501215358464	0.0660287595378959	0.0584643819278791	Dnmt1/Pcmt1/Ahcyl1/Mat2b	4	Cerebellum
specific	GO:0051151	negative	regulation	of	smooth	muscle	cell	differentiation	4/709	14/15271	0.00317501215358464	0.0660287595378959	0.0584643819278791	Dnmt1/Fgf9/Rcan1/Nfatc2	4	Cerebellum
specific	GO:0090083	regulation	of	inclusion	body	assembly	4/709	14/15271	0.00317501215358464	0.0660287595378959	0.0584643819278791	Hap1/Clu/Sncaip/Bag5	4	Cerebellum
specific	GO:2000479	regulation	of	cAMP-dependent	protein	kinase	activity	4/709	14/15271	0.00317501215358464	0.0660287595378959	0.0584643819278791	Prkar1a/Prkar1b/Prkar2a/Rapgef2	4	Cerebellum
specific	GO:0051932	synaptic	transmission,	GABAergic	8/709	54/15271	0.00325491978114194	0.0673856365501277	0.059665812583664	Clcn3/Hap1/Clstn3/Slc6a1/Pak1/Car7/Phf24/Gabra5	8	Cerebellum
specific	GO:0051056	regulation	of	small	GTPase	mediated	signal	transduction	19/709	206/15271	0.00344322182261165	0.0709495478757334	0.0628214355933272	Eps8/Ralbp1/Dab2ip/Arhgef2/Auts2/Psd3/Sipa1l3/Mcf2l/Dlc1/Iqsec1/Arhgap26/Psd/Lpar1/Rap1gap2/Dgkz/Rap1gap/Camk2d/Cadm4/Arhgap24	19	Cerebellum
specific	GO:0048880	sensory	system	development	26/709	316/15271	0.00345794141082774	0.0709495478757334	0.0628214355933272	Ctnnb1/Gata3/Rab11fip4/Ahi1/Wdpcp/Myh10/Fgf9/Slc25a25/Gpd2/Pax6/Olfm3/Pitx2/Kdm2b/Foxp2/Sipa1l3/Tub/Thy1/Dzank1/Cdkn1c/Cc2d2a/Ppp2r3a/Shroom2/Pou4f1/Sall2/Phactr4/Grcc10	26	Cerebellum
specific	GO:0006921	cellular	component	disassembly	involved	in	execution	phase	of	apoptosis	5/709	23/15271	0.00356197416919139	0.0718019003579106	0.0635761409884298	Dnase2a/Top2a/Acin1/Cd24a/Blcap	5	Cerebellum
specific	GO:0098698	postsynaptic	specialization	assembly	5/709	23/15271	0.00356197416919139	0.0718019003579106	0.0635761409884298	Nrxn1/Ptprd/Lrrc4b/Gap43/Grid2	5	Cerebellum
specific	GO:1901186	positive	regulation	of	ERBB	signaling	pathway	5/709	23/15271	0.00356197416919139	0.0718019003579106	0.0635761409884298	Neurl1a/Hap1/Afap1l2/Fbxw7/Hip1	5	Cerebellum
specific	GO:1904861	excitatory	synapse	assembly	5/709	23/15271	0.00356197416919139	0.0718019003579106	0.0635761409884298	Nrxn1/Ptprd/Nptn/Lrrc4b/Grid2	5	Cerebellum
specific	GO:0010812	negative	regulation	of	cell-substrate	adhesion	8/709	55/15271	0.00365751010767173	0.0734057487111758	0.0649962494886642	Fam107a/Enpp2/Dlc1/Bcar1/Lrp1/Pik3r1/Bcas3/Itgb1bp1	8	Cerebellum
specific	GO:0050684	regulation	of	mRNA	processing	14/709	134/15271	0.00377130591224612	0.0749040919350307	0.066322939723519	Nova1/Mbnl2/Acin1/Rbfox3/Mbnl1/Ahcyl1/Celf6/Rbfox2/Celf5/Zbtb7a/Cpeb3/Cirbp/Cpsf6/Dazap1	14	Cerebellum
specific	GO:2000146	negative	regulation	of	cell	motility	23/709	270/15271	0.00377879355745427	0.0749040919350307	0.066322939723519	Akt1/Gata3/Cers2/Sulf1/Abr/Dcn/Ptprr/Patz1/Evl/Dpysl3/Dab2ip/Egfl7/Sema6d/Svbp/Adipor2/Dlc1/Thy1/Adgrb1/Ndrg4/Magi2/Lrp1/Itgb1bp1/Clasp1	23	Cerebellum
specific	GO:0051493	regulation	of	cytoskeleton	organization	36/709	485/15271	0.00378105947104594	0.0749040919350307	0.066322939723519	Map2/Eps8/Apc2/Evl/Fam107a/Capn1/Add3/Gsn/Map1a/Stmn2/Arhgef2/Afap1/Fkbp4/Coro1a/Pak1/Gpm6b/Dlc1/Dctn1/Map9/Trim36/Mid1/Slc39a12/Pde4dip/Lpar1/Lrp1/Pik3r1/Camsap3/Shroom2/Phldb1/Map1b/Plxnb1/Cd47/Cntrl/Bcas3/Itgb1bp1/Clasp1	36	Cerebellum
specific	GO:0090596	sensory	organ	morphogenesis	21/709	239/15271	0.00385822638232085	0.0755080467986986	0.066857704393699	Ctnnb1/Gata3/Abr/Ahi1/Wdpcp/Fgf9/Pax6/Olfm3/Pitx2/Kdm2b/Lrig1/Atp2b2/Thy1/Triobp/Dzank1/Gjb6/Ppp2r3a/Shroom2/Cyp26b1/Phactr4/Grcc10	21	Cerebellum
specific	GO:0099054	presynapse	assembly	7/709	44/15271	0.00386083355041213	0.0755080467986986	0.066857704393699	Efnb2/Clstn3/Nrxn1/Farp1/Ptprd/Lrrc4b/Grid2	7	Cerebellum
specific	GO:2000677	regulation	of	transcription	regulatory	region	DNA	binding	7/709	44/15271	0.00386083355041213	0.0755080467986986	0.066857704393699	Ctnnb1/Gata3/Pax6/Fbxw7/Zbtb7a/Pou4f1/Ddrgk1	7	Cerebellum
specific	GO:0031032	actomyosin	structure	organization	18/709	194/15271	0.00408039654955038	0.079237035760764	0.0701594934384851	Epb41l2/Prkar1a/Myh10/Evl/Epb41l3/Epb41l1/Epb41/Cit/Pak1/Dlc1/Rtkn/Lpar1/Pik3r1/Nebl/Phactr1/Cd47/Itgb1bp1/Clasp1	18	Cerebellum
specific	GO:0050772	positive	regulation	of	axonogenesis	11/709	94/15271	0.00414003263191254	0.079237035760764	0.0701594934384851	Bcl11a/Sema4d/Shox2/Macf1/Pak1/L1cam/Lrp1/Islr2/Robo2/Map1b/Plxnb1	11	Cerebellum
specific	GO:0055119	relaxation	of	cardiac	muscle	4/709	15/15271	0.00417218508574954	0.079237035760764	0.0701594934384851	Camk2g/Gsn/Pde4b/Camk2d	4	Cerebellum
specific	GO:0061615	glycolytic	process	through	fructose-6-phosphate	4/709	15/15271	0.00417218508574954	0.079237035760764	0.0701594934384851	Eno2/Aldoa/Gpi1/Hk1	4	Cerebellum
specific	GO:0098974	postsynaptic	actin	cytoskeleton	organization	4/709	15/15271	0.00417218508574954	0.079237035760764	0.0701594934384851	Myh10/Farp1/Adgrb1/Nos1ap	4	Cerebellum
specific	GO:0099188	postsynaptic	cytoskeleton	organization	4/709	15/15271	0.00417218508574954	0.079237035760764	0.0701594934384851	Myh10/Farp1/Adgrb1/Nos1ap	4	Cerebellum
specific	GO:1905874	regulation	of	postsynaptic	density	organization	4/709	15/15271	0.00417218508574954	0.079237035760764	0.0701594934384851	Nrxn1/Ptprd/Lrrc4b/Grid2	4	Cerebellum
specific	GO:0030336	negative	regulation	of	cell	migration	22/709	257/15271	0.00430237110621663	0.0802718037449728	0.0710757164761268	Akt1/Cers2/Sulf1/Abr/Dcn/Ptprr/Patz1/Evl/Dpysl3/Dab2ip/Egfl7/Sema6d/Svbp/Adipor2/Dlc1/Thy1/Adgrb1/Ndrg4/Magi2/Lrp1/Itgb1bp1/Clasp1	22	Cerebellum
specific	GO:0032414	positive	regulation	of	ion	transmembrane	transporter	activity	12/709	108/15271	0.00430791410786525	0.0802718037449728	0.0710757164761268	Hap1/Cacnb4/Vmp1/Calm3/Fgf14/Asph/Slc6a9/Ank2/Akap7/Cox17/Cacnb2/Ank3	12	Cerebellum
specific	GO:0042552	myelination	14/709	136/15271	0.004310144274405	0.0802718037449728	0.0710757164761268	Akt1/Akt2/Ctnnb1/Sirt2/B4galt5/Fyn/Clu/Epb41l3/Nfasc/Tspan2/Pllp/Mtmr2/Lgi4/Degs1	14	Cerebellum
specific	GO:0019674	NAD	metabolic	process	5/709	24/15271	0.00433006494668108	0.0802718037449728	0.0710757164761268	Eno2/Ldhb/Gpi1/Hk1/Ldha	5	Cerebellum
specific	GO:0031338	regulation	of	vesicle	fusion	5/709	24/15271	0.00433006494668108	0.0802718037449728	0.0710757164761268	Akt2/Syt2/Coro1a/Syt1/Pla2g4a	5	Cerebellum
specific	GO:0090313	regulation	of	protein	targeting	to	membrane	6/709	34/15271	0.004331463735586	0.0802718037449728	0.0710757164761268	Akt2/Fyn/Hpca/Pak1/Itgb1bp1/Ank3	6	Cerebellum
specific	GO:2001259	positive	regulation	of	cation	channel	activity	9/709	69/15271	0.00445956124579921	0.082313829259812	0.0728838037466065	Hap1/Cacnb4/Calm3/Fgf14/Asph/Ank2/Akap7/Cacnb2/Ank3	9	Cerebellum
specific	GO:0000381	regulation	of	alternative	mRNA	splicing,	via	spliceosome	8/709	57/15271	0.00457730216983602	0.084002366598658	0.0743788991045788	Nova1/Mbnl2/Rbfox3/Mbnl1/Celf6/Rbfox2/Celf5/Zbtb7a	8	Cerebellum
specific	GO:0031503	protein-containing	complex	localization	20/709	227/15271	0.00459359571687535	0.084002366598658	0.0743788991045788	Dlg3/Efnb2/Hap1/Sirt2/Nrxn1/Caly/Nacc2/Hpca/Prkcz/Fkbp4/Tub/Nptn/Iqsec1/Grip1/Clstn1/Magi2/Pacsin1/Rapgef4/Dlg2/Anks1b	20	Cerebellum
specific	GO:0030516	regulation	of	axon	extension	12/709	109/15271	0.00464242844126613	0.084002366598658	0.0743788991045788	Sema6b/Map2/Sema4d/Sema6d/Macf1/Pak1/L1cam/Mgll/Lrp1/Trim46/Islr2/Map1b	12	Cerebellum
specific	GO:0043401	steroid	hormone	mediated	signaling	pathway	12/709	109/15271	0.00464242844126613	0.084002366598658	0.0743788991045788	Zmiz1/Ywhah/Per1/Nr3c1/Clock/Ncor2/Lmo3/Fkbp4/Pak1/Rbfox2/Zbtb7a/Ddrgk1	12	Cerebellum
specific	GO:0046928	regulation	of	neurotransmitter	secretion	12/709	109/15271	0.00464242844126613	0.084002366598658	0.0743788991045788	Cacna1b/Cacnb4/Calm3/Asic1/Sncaip/Pnkd/Syp/Cacna1a/Syt1/Rims2/Kcnc3/Nrxn3	12	Cerebellum
specific	GO:0032890	regulation	of	organic	acid	transport	9/709	70/15271	0.0049123008985574	0.0885369997245875	0.0783940362180512	Akt1/Akt2/Slc38a3/Acsl6/Nr3c1/Slc6a1/Fxyd1/Slc43a2/Pla2g4a	9	Cerebellum
specific	GO:0061387	regulation	of	extent	of	cell	growth	13/709	124/15271	0.00500023843283755	0.0897699056145366	0.0794856981141034	Bcl11a/Sema6b/Map2/Sema4d/Sema6d/Macf1/Pak1/L1cam/Mgll/Lrp1/Trim46/Islr2/Map1b	13	Cerebellum
specific	GO:0099174	regulation	of	presynapse	organization	6/709	35/15271	0.00502644912999251	0.0898893393052356	0.0795914492588615	Clstn3/Nrxn1/Farp1/Ptprd/Lrrc4b/Grid2	6	Cerebellum
specific	GO:0001654	eye	development	25/709	309/15271	0.00507391993317781	0.0903865736933535	0.0800317195498385	Ctnnb1/Gata3/Rab11fip4/Ahi1/Wdpcp/Myh10/Fgf9/Slc25a25/Gpd2/Pax6/Olfm3/Pitx2/Kdm2b/Foxp2/Sipa1l3/Tub/Thy1/Dzank1/Cdkn1c/Cc2d2a/Ppp2r3a/Shroom2/Sall2/Phactr4/Grcc10	25	Cerebellum
specific	GO:0097194	execution	phase	of	apoptosis	8/709	58/15271	0.00509900965985377	0.0904828123424245	0.0801169329201166	Akt1/Dnase2a/Sirt2/Top2a/Acin1/Dlc1/Cd24a/Blcap	8	Cerebellum
specific	GO:0032878	regulation	of	establishment	or	maintenance	of	cell	polarity	5/709	25/15271	0.00520921579684433	0.0918129680094268	0.0812947034777253	Gata3/Wdpcp/Gsn/Bcas3/Flot2	5	Cerebellum
specific	GO:0007272	ensheathment	of	neurons	14/709	139/15271	0.00523389852447124	0.0918129680094268	0.0812947034777253	Akt1/Akt2/Ctnnb1/Sirt2/B4galt5/Fyn/Clu/Epb41l3/Nfasc/Tspan2/Pllp/Mtmr2/Lgi4/Degs1	14	Cerebellum
specific	GO:0008366	axon	ensheathment	14/709	139/15271	0.00523389852447124	0.0918129680094268	0.0812947034777253	Akt1/Akt2/Ctnnb1/Sirt2/B4galt5/Fyn/Clu/Epb41l3/Nfasc/Tspan2/Pllp/Mtmr2/Lgi4/Degs1	14	Cerebellum
specific	GO:0051588	regulation	of	neurotransmitter	transport	13/709	125/15271	0.00535088930913804	0.0924104692174675	0.0818237538350807	Cacna1b/Cacnb4/Calm3/Asic1/Sncaip/Pnkd/Syp/Gpm6b/Cacna1a/Syt1/Rims2/Kcnc3/Nrxn3	13	Cerebellum
specific	GO:0006007	glucose	catabolic	process	4/709	16/15271	0.0053610503957859	0.0924104692174675	0.0818237538350807	Eno2/Gpi1/Hk1/Ldha	4	Cerebellum
specific	GO:0097107	postsynaptic	density	assembly	4/709	16/15271	0.0053610503957859	0.0924104692174675	0.0818237538350807	Nrxn1/Ptprd/Lrrc4b/Grid2	4	Cerebellum
specific	GO:1902001	fatty	acid	transmembrane	transport	4/709	16/15271	0.0053610503957859	0.0924104692174675	0.0818237538350807	Akt1/Akt2/Acsl6/Slc27a1	4	Cerebellum
specific	GO:0051271	negative	regulation	of	cellular	component	movement	23/709	278/15271	0.00538396662763686	0.0924104692174675	0.0818237538350807	Akt1/Gata3/Cers2/Sulf1/Abr/Dcn/Ptprr/Patz1/Evl/Dpysl3/Dab2ip/Egfl7/Sema6d/Svbp/Adipor2/Dlc1/Thy1/Adgrb1/Ndrg4/Magi2/Lrp1/Itgb1bp1/Clasp1	23	Cerebellum
specific	GO:0048638	regulation	of	developmental	growth	28/709	360/15271	0.00538860003269828	0.0924104692174675	0.0818237538350807	Bcl11a/Sema6b/Akt1/Sptbn4/Map2/Socs2/Sema4d/Fgf9/Cpne5/Nr3c1/Syt2/Sema6d/Sgip1/Macf1/Vgll4/Pak1/L1cam/Mgll/Syt1/Rims2/Kcnk2/Jarid2/Lrp1/Trim46/Islr2/Map1b/Gpr21/Syt17	28	Cerebellum
specific	GO:0051051	negative	regulation	of	transport	32/709	428/15271	0.00550960751601855	0.0941344094558411	0.0833501962705056	Akt1/Akt2/Abr/Calm3/Ahi1/Grb10/Appl2/Ywhae/Asic1/Iscu/Pnkd/Frmd4a/Atp9a/Oprl1/Slc6a9/Lrpap1/Cabp1/Coro1a/Gpm6b/Gnao1/Mtmr2/Usp2/Slc43a2/Srcin1/Pacsin1/Gck/Map1b/Camk2d/Cd47/Itgb1bp1/Ank3/Lmbrd1	32	Cerebellum
specific	GO:1904064	positive	regulation	of	cation	transmembrane	transport	14/709	140/15271	0.00557503299204573	0.0948994504868229	0.0840275927767984	Hap1/Cacnb4/Vmp1/Calm3/Fgf14/Asph/Slc6a9/Thy1/Ank2/Trpc1/Fxyd1/Akap7/Cacnb2/Ank3	14	Cerebellum
specific	GO:0010631	epithelial	cell	migration	22/709	263/15271	0.00563807297764103	0.0956183889492184	0.0846641683105854	Efnb2/Akt1/Gata3/Dcn/Ptprr/Wdpcp/Patz1/Evl/Enpp2/Glul/Dab2ip/Fbxw7/Svbp/Macf1/Bcar1/Iqsec1/Adgrb1/Gpi1/Rreb1/Bcas3/Itgb1bp1/Clasp1	22	Cerebellum
specific	GO:0150063	visual	system	development	25/709	312/15271	0.00572836244152344	0.0967924771369181	0.0857037507698514	Ctnnb1/Gata3/Rab11fip4/Ahi1/Wdpcp/Myh10/Fgf9/Slc25a25/Gpd2/Pax6/Olfm3/Pitx2/Kdm2b/Foxp2/Sipa1l3/Tub/Thy1/Dzank1/Cdkn1c/Cc2d2a/Ppp2r3a/Shroom2/Sall2/Phactr4/Grcc10	25	Cerebellum
specific	GO:0007160	cell-matrix	adhesion	18/709	201/15271	0.00589322093840734	0.0992133459081324	0.0878472803080115	Ddr1/Bcan/Ctnnb1/Wdpcp/Fam107a/Enpp2/Macf1/Prkcz/Gpm6b/L1cam/Dlc1/Thy1/Lrp1/Pik3r1/Camsap3/Bcas3/Itgb1bp1/Clasp1	18	Cerebellum
specific	GO:0043484	regulation	of	RNA	splicing	14/709	141/15271	0.0059338137629961	0.0995321461851462	0.0881295582318206	Akt2/Nova1/Mbnl2/Acin1/Rbfox3/Mbnl1/Ptbp2/Celf6/Rbfox2/Celf5/Zbtb7a/Pik3r1/Cirbp/Dazap1	14	Cerebellum
common	GO:1902904	negative	regulation	of	supramolecular	fiber	organization	22/447	150/14855	0.000000000756587456213269	0.00000309519928336848	0.00000280972689002149	Map2/Sgk1/Sptbn1/Clu/Add3/Gsn/Pfn2/Arhgef2/Fkbp4/Fgf13/Arhgap6/Dlc1/Tpm1/Kank1/Arap1/Phldb2/Clasp2/Dysf/Mid1/Gmfg/Clasp1/Myadm	22	Heart
common	GO:1902903	regulation	of	supramolecular	fiber	organization	33/447	337/14855	0.00000000250333294419714	0.00000512056753735526	0.00000464829401427765	Map2/Myo1c/Sgk1/Sptbn1/Clu/Add3/Gsn/Pfn2/Arhgef2/Cit/Fkbp4/Pak1/Fgf13/Arhgap6/Dlc1/Tpm1/Kank1/Arap1/Rangrf/Phldb2/Clasp2/Dysf/Mid1/Limch1/Pde4dip/Synpo/Synpo2/Cd47/Gmfg/Itgb1bp1/Cfl2/Clasp1/Myadm	33	Heart
common	GO:0051017	actin	filament	bundle	assembly	21/447	156/14855	0.00000000894876766161429	0.00000922136290306987	0.00000837087015709208	Actn1/Pls3/Dpysl3/Sorbs1/Add3/Pfn2/Pak1/Arhgap6/Dlc1/Tpm1/Arap1/Triobp/Phldb2/Clasp2/Limch1/Synpo/Synpo2/Actn4/Cd47/Itgb1bp1/Clasp1	21	Heart
common	GO:0051494	negative	regulation	of	cytoskeleton	organization	21/447	157/14855	0.0000000100475790725673	0.00000922136290306987	0.00000837087015709208	Map2/Sgk1/Sptbn1/Add3/Gsn/Pfn2/Arhgef2/Fkbp4/Fgf13/Arhgap6/Dlc1/Tpm1/Kank1/Arap1/Phldb2/Clasp2/Dysf/Mid1/Gmfg/Clasp1/Myadm	21	Heart
common	GO:0061572	actin	filament	bundle	organization	21/447	158/14855	0.000000011270304208103	0.00000922136290306987	0.00000837087015709208	Actn1/Pls3/Dpysl3/Sorbs1/Add3/Pfn2/Pak1/Arhgap6/Dlc1/Tpm1/Arap1/Triobp/Phldb2/Clasp2/Limch1/Synpo/Synpo2/Actn4/Cd47/Itgb1bp1/Clasp1	21	Heart
common	GO:0032970	regulation	of	actin	filament-based	process	31/447	369/14855	0.000000259937183867754	0.000166156657649304	0.000150831912976301	Myo1c/Sptbn1/Pde4d/Gata4/Add3/Gsn/Mdk/Pfn2/Cit/Arhgdib/Pak1/Fgf13/Arhgap6/Dlc1/Tpm1/Kank1/Arap1/Ank2/Rangrf/Phldb2/Clasp2/Fxyd1/Limch1/Synpo/Synpo2/Cd47/Gmfg/Itgb1bp1/Cfl2/Clasp1/Myadm	31	Heart
common	GO:0031032	actomyosin	structure	organization	21/447	190/14855	0.000000284306185173583	0.000166156657649304	0.000150831912976301	Csrp2/Epb41l3/Sorbs1/Csrp1/Pfn2/Cit/Pak1/Arhgap6/Dlc1/Tpm1/Arap1/Phldb2/Clasp2/Rtkn/Limch1/Synpo/Cd47/Itgb1bp1/Cfl2/Clasp1/Capn3	21	Heart
common	GO:0007015	actin	filament	organization	32/447	395/14855	0.0000003764463321911	0.000192505243124224	0.000174750349996079	Actn1/Pls3/Myo1c/Sptbn1/Dpysl3/Sorbs1/Add3/Gsn/Pfn2/Arhgef2/Shroom3/Cit/Pak1/Arhgap6/Dlc1/Tpm1/Kank1/Arap1/Triobp/Phldb2/Clasp2/Limch1/Hip1/Synpo/Synpo2/Actn4/Cd47/Gmfg/Itgb1bp1/Cfl2/Clasp1/Myadm	32	Heart
common	GO:1901879	regulation	of	protein	depolymerization	13/447	85/14855	0.00000143239429924098	0.000651102786466096	0.000591051121371016	Map2/Sptbn1/Add3/Gsn/Arhgef2/Asph/Fgf13/Tpm1/Clasp2/Dysf/Mid1/Cfl2/Clasp1	13	Heart
common	GO:0110053	regulation	of	actin	filament	organization	23/447	248/14855	0.00000177048249863022	0.000709982667704338	0.000644500470007566	Myo1c/Sptbn1/Add3/Gsn/Pfn2/Cit/Pak1/Arhgap6/Dlc1/Tpm1/Kank1/Arap1/Phldb2/Clasp2/Limch1/Synpo/Synpo2/Cd47/Gmfg/Itgb1bp1/Cfl2/Clasp1/Myadm	23	Heart
common	GO:0051492	regulation	of	stress	fiber	assembly	13/447	88/14855	0.00000214460868827042	0.000709982667704338	0.000644500470007566	Pfn2/Pak1/Arhgap6/Dlc1/Tpm1/Arap1/Phldb2/Clasp2/Limch1/Synpo/Cd47/Itgb1bp1/Clasp1	13	Heart
common	GO:0032231	regulation	of	actin	filament	bundle	assembly	14/447	102/14855	0.00000215774921128998	0.000709982667704338	0.000644500470007566	Pfn2/Pak1/Arhgap6/Dlc1/Tpm1/Arap1/Phldb2/Clasp2/Limch1/Synpo/Synpo2/Cd47/Itgb1bp1/Clasp1	14	Heart
common	GO:0030038	contractile	actin	filament	bundle	assembly	14/447	103/14855	0.00000242966447026662	0.000709982667704338	0.000644500470007566	Sorbs1/Pfn2/Pak1/Arhgap6/Dlc1/Tpm1/Arap1/Phldb2/Clasp2/Limch1/Synpo/Cd47/Itgb1bp1/Clasp1	14	Heart
common	GO:0043149	stress	fiber	assembly	14/447	103/14855	0.00000242966447026662	0.000709982667704338	0.000644500470007566	Sorbs1/Pfn2/Pak1/Arhgap6/Dlc1/Tpm1/Arap1/Phldb2/Clasp2/Limch1/Synpo/Cd47/Itgb1bp1/Clasp1	14	Heart
common	GO:0070507	regulation	of	microtubule	cytoskeleton	organization	19/447	186/14855	0.00000344313425113934	0.000939057481427404	0.000852447553545235	Ranbp1/Rassf1/Map2/Sgk1/Parp3/Arhgef2/Rcc1/Fkbp4/Pak1/Fgf13/Rangrf/Phldb2/Clasp2/Dysf/Mid1/Pde4dip/Agrn/Chmp3/Clasp1	19	Heart
common	GO:0031111	negative	regulation	of	microtubule	polymerization	or	depolymerization	9/447	44/14855	0.00000518698156886857	0.00132624634989008	0.00120392572203739	Map2/Sgk1/Arhgef2/Fkbp4/Fgf13/Clasp2/Dysf/Mid1/Clasp1	9	Heart
common	GO:0031110	regulation	of	microtubule	polymerization	or	depolymerization	12/447	82/14855	0.00000584059827844929	0.00140552279747859	0.00127589044745319	Map2/Sgk1/Arhgef2/Fkbp4/Pak1/Fgf13/Rangrf/Clasp2/Dysf/Mid1/Pde4dip/Clasp1	12	Heart
common	GO:0051261	protein	depolymerization	14/447	113/14855	0.00000736315990101862	0.00162529193486689	0.00147539012368882	Map2/Sgk1/Sptbn1/Add3/Gsn/Arhgef2/Asph/Fgf13/Tpm1/Clasp2/Dysf/Mid1/Cfl2/Clasp1	14	Heart
common	GO:0010639	negative	regulation	of	organelle	organization	28/447	370/14855	0.00000754841035504056	0.00162529193486689	0.00147539012368882	Dnmt1/Map2/Fbxo5/Sgk1/Sptbn1/Top2a/Add3/Gsn/Pfn2/Arhgef2/Fkbp4/Lcmt1/Fgf13/Arhgap6/Dlc1/Tpm1/Map4/Kank1/Arap1/Phldb2/Clasp2/Dysf/Mid1/Cenpe/Gmfg/Clasp1/Myadm/Bcl2l2	28	Heart
common	GO:0110020	regulation	of	actomyosin	structure	organization	13/447	100/14855	0.00000915337439437992	0.00187232273237041	0.00169963709807223	Pfn2/Pak1/Arhgap6/Dlc1/Tpm1/Arap1/Phldb2/Clasp2/Limch1/Synpo/Cd47/Itgb1bp1/Clasp1	13	Heart
common	GO:0007044	cell-substrate	junction	assembly	12/447	86/14855	0.00000966904277062505	0.00188362161783938	0.00170989387943685	Actn1/Plec/Sorbs1/Ldb1/Arhgap6/Dlc1/Phldb2/Clasp2/Ston1/Limch1/Itgb1bp1/Clasp1	12	Heart
common	GO:1901880	negative	regulation	of	protein	depolymerization	11/447	74/14855	0.0000122572742137663	0.00227929585493263	0.00206907480507979	Map2/Sptbn1/Add3/Gsn/Arhgef2/Fgf13/Tpm1/Clasp2/Dysf/Mid1/Clasp1	11	Heart
common	GO:0150115	cell-substrate	junction	organization	12/447	89/14855	0.000013836529435439	0.00238931823983885	0.0021689497485241	Actn1/Plec/Sorbs1/Ldb1/Arhgap6/Dlc1/Phldb2/Clasp2/Ston1/Limch1/Itgb1bp1/Clasp1	12	Heart
common	GO:0022411	cellular	component	disassembly	26/447	341/14855	0.0000140170221843394	0.00238931823983885	0.0021689497485241	Mcts1/Fbxo7/Ddr1/Map2/Gabarap/Cdk1/Sgk1/Apaf1/Sptbn1/Top2a/Add3/Gsn/Arhgef2/Asph/Gabarapl1/Fgf13/Tpm1/Clasp2/Dysf/Ston1/Mid1/Cd24a/Lix1/Cfl2/Pym1/Clasp1	26	Heart
common	GO:0032956	regulation	of	actin	cytoskeleton	organization	25/447	323/14855	0.0000158932176464739	0.00260076613566899	0.00236089565712674	Myo1c/Sptbn1/Add3/Gsn/Mdk/Pfn2/Cit/Arhgdib/Pak1/Arhgap6/Dlc1/Tpm1/Kank1/Arap1/Phldb2/Clasp2/Limch1/Synpo/Synpo2/Cd47/Gmfg/Itgb1bp1/Cfl2/Clasp1/Myadm	25	Heart
common	GO:0032886	regulation	of	microtubule-based	process	20/447	227/14855	0.0000178507457737953	0.00273773453539266	0.00248523136560751	Ranbp1/Rassf1/Map2/Sgk1/Parp3/Arhgef2/Rcc1/Fkbp4/Pak1/Tacc2/Fgf13/Rangrf/Phldb2/Clasp2/Dysf/Mid1/Pde4dip/Agrn/Chmp3/Clasp1	20	Heart
common	GO:0048041	focal	adhesion	assembly	11/447	77/14855	0.0000180686464081158	0.00273773453539266	0.00248523136560751	Actn1/Sorbs1/Ldb1/Arhgap6/Dlc1/Phldb2/Clasp2/Ston1/Limch1/Itgb1bp1/Clasp1	11	Heart
common	GO:0007026	negative	regulation	of	microtubule	depolymerization	7/447	31/14855	0.0000299514797111872	0.00437612512494524	0.00397251204590482	Map2/Arhgef2/Fgf13/Clasp2/Dysf/Mid1/Clasp1	7	Heart
common	GO:0031109	microtubule	polymerization	or	depolymerization	13/447	112/14855	0.000031537463993844	0.00444895742064882	0.0040386269680683	Map2/Fbxo5/Sgk1/Arhgef2/Fkbp4/Pak1/Fgf13/Rangrf/Clasp2/Dysf/Mid1/Pde4dip/Clasp1	13	Heart
common	GO:0043242	negative	regulation	of	protein-containing	complex	disassembly	11/447	83/14855	0.0000371245215805836	0.00502700193624482	0.00456335803395688	Map2/Sptbn1/Add3/Gsn/Arhgef2/Fgf13/Tpm1/Clasp2/Dysf/Mid1/Clasp1	11	Heart
common	GO:0043244	regulation	of	protein-containing	complex	disassembly	13/447	114/14855	0.0000380926570578317	0.00502700193624482	0.00456335803395688	Map2/Sptbn1/Add3/Gsn/Arhgef2/Asph/Fgf13/Tpm1/Clasp2/Dysf/Mid1/Cfl2/Clasp1	13	Heart
common	GO:0010171	body	morphogenesis	9/447	56/14855	0.0000402605630560939	0.00514706135820251	0.00467234429150985	Tcf7l2/Gnas/Schip1/Asph/Phldb2/Clasp2/Gatad2a/Ssbp3/Clasp1	9	Heart
common	GO:0031114	regulation	of	microtubule	depolymerization	7/447	33/14855	0.000046192282379236	0.00572249181250647	0.0051947023928065	Map2/Arhgef2/Fgf13/Clasp2/Dysf/Mid1/Clasp1	7	Heart
common	GO:0043624	cellular	protein	complex	disassembly	14/447	133/14855	0.0000475592084148668	0.00572249181250647	0.0051947023928065	Map2/Sgk1/Sptbn1/Add3/Gsn/Arhgef2/Asph/Fgf13/Tpm1/Clasp2/Dysf/Mid1/Cfl2/Clasp1	14	Heart
common	GO:0031333	negative	regulation	of	protein-containing	complex	assembly	14/447	136/14855	0.0000608577428190365	0.00711340073921938	0.00645732681700934	Raf1/Map2/Sgk1/Sptbn1/Clu/Add3/Gsn/Pfn2/Arhgef2/Fkbp4/Lcmt1/Tpm1/Kank1/Myadm	14	Heart
common	GO:0046785	microtubule	polymerization	10/447	74/14855	0.0000705629630948192	0.00801869672280292	0.00727912671925503	Map2/Fbxo5/Sgk1/Fkbp4/Pak1/Fgf13/Rangrf/Clasp2/Pde4dip/Clasp1	10	Heart
common	GO:0051258	protein	polymerization	21/447	272/14855	0.0000781955785822664	0.00864589491837978	0.00784847798686304	Map2/Myo1c/Fbxo5/Sgk1/Sptbn1/Add3/Gsn/Pfn2/Fkbp4/Pak1/Fgf13/Tpm1/Kank1/Rangrf/Clasp2/Pde4dip/Chmp3/Gmfg/Clasp1/Myadm/Gpx4	21	Heart
common	GO:0007019	microtubule	depolymerization	8/447	48/14855	0.0000827400036507423	0.00890761460355755	0.00808605908254346	Map2/Sgk1/Arhgef2/Fgf13/Clasp2/Dysf/Mid1/Clasp1	8	Heart
common	GO:0032272	negative	regulation	of	protein	polymerization	10/447	76/14855	0.0000888673307669161	0.00932195513249882	0.00846218469489015	Map2/Sgk1/Sptbn1/Add3/Gsn/Pfn2/Fkbp4/Tpm1/Kank1/Myadm	10	Heart
common	GO:0006091	generation	of	precursor	metabolites	and	energy	24/447	338/14855	0.0000924969494391023	0.00946012550388419	0.00858761151634613	Idh3g/Slc25a22/Cdk1/Ogdh/Acox1/Sucla2/Ppara/Atp5j/Tcf7l2/Sorbs1/Sirt3/Uqcrc1/Slc25a12/Gnas/Hmgcl/Park7/Aldoa/Coq9/Cox7a2/Pygb/Hk1/Cox17/Igf2/Eno1	24	Heart
common	GO:0009755	hormone-mediated	signaling	pathway	14/447	142/14855	0.0000974647123951157	0.00972507654654679	0.00882812593915195	Rarg/Ube2i/Sgk1/Ppara/Dnaja1/Park7/Adipor2/Fkbp4/Pak1/Nr3c2/Slc27a1/Rbfox2/Rara/Ghr	14	Heart
common	GO:0035313	wound	healing,	spreading	of	epidermal	cells	5/447	17/14855	0.000110629524627091	0.0101537154744541	0.0092172311991339	Phldb2/Clasp2/Rreb1/Arhgap24/Clasp1	5	Heart
common	GO:0051895	negative	regulation	of	focal	adhesion	assembly	5/447	17/14855	0.000110629524627091	0.0101537154744541	0.0092172311991339	Arhgap6/Dlc1/Phldb2/Clasp2/Itgb1bp1	5	Heart
common	GO:0150118	negative	regulation	of	cell-substrate	junction	organization	5/447	17/14855	0.000110629524627091	0.0101537154744541	0.0092172311991339	Arhgap6/Dlc1/Phldb2/Clasp2/Itgb1bp1	5	Heart
common	GO:1900024	regulation	of	substrate	adhesion-dependent	cell	spreading	8/447	50/14855	0.000111688388254811	0.0101537154744541	0.0092172311991339	Net1/Mdk/Kank1/Triobp/Rreb1/Actn4/Itgb1bp1/Myadm	8	Heart
specific	GO:0006936	muscle	contraction	23/278	246/14855	0.000000000231364408847183	0.000000747769769394096	0.000000668521370826861	Homer1/Cav1/Rhoa/Kcnq1/Taz/Myl2/Cacna1d/Tnni1/Tpm3/Csrp3/Myom2/Gucy1a1/Tnni3/Kcne1/Myh6/Dmd/Cacna1c/Cacnb2/Tmod3/Myl3/Tnnt1/Actc1/Myl6	23	Heart
specific	GO:0006941	striated	muscle	contraction	17/278	140/14855	0.00000000102902080944334	0.00000166289762806043	0.00000148666427469577	Homer1/Cav1/Kcnq1/Taz/Myl2/Cacna1d/Tnni1/Csrp3/Tnni3/Kcne1/Myh6/Dmd/Cacna1c/Cacnb2/Myl3/Tnnt1/Actc1	17	Heart
specific	GO:0003012	muscle	system	process	26/278	347/14855	0.0000000018758937345154	0.00000202096284998459	0.00000180678186008588	Mef2c/Homer1/Cav1/Rhoa/Kcnq1/Taz/Myl2/Cacna1d/Srl/Tnni1/Tpm3/Csrp3/Myom2/Mlip/Gucy1a1/Tnni3/Kcne1/Myh6/Dmd/Cacna1c/Cacnb2/Tmod3/Myl3/Tnnt1/Actc1/Myl6	26	Heart
specific	GO:0060048	cardiac	muscle	contraction	15/278	115/14855	0.00000000372367283079175	0.00000300872764727973	0.00000268986366329562	Cav1/Kcnq1/Taz/Myl2/Cacna1d/Tnni1/Csrp3/Tnni3/Kcne1/Myh6/Dmd/Cacna1c/Cacnb2/Myl3/Actc1	15	Heart
specific	GO:0060537	muscle	tissue	development	27/278	399/14855	0.00000000816201368558877	0.00000527592564636458	0.00000471678475093499	Crhr2/Mef2c/Homer1/Cav1/Rhoa/Rbfox1/Taz/Myl2/Pmp22/Myh10/Asb2/Trp63/Popdc2/Svil/Tnni1/Ppargc1a/Csrp3/Mylk3/Tnni3/Fgf1/Myh6/Maff/Zmpste24/Dmd/Myl3/Actc1/Myl6	27	Heart
specific	GO:0060047	heart	contraction	18/278	191/14855	0.0000000196568218981543	0.0000105884747291391	0.00000946631159832169	Crhr2/Cav1/Kcnq1/Taz/Myl2/Cacna1d/Popdc2/Tnni1/Csrp3/Tnni3/Kcne1/Myh6/Zmpste24/Dmd/Cacna1c/Cacnb2/Myl3/Actc1	18	Heart
specific	GO:0007517	muscle	organ	development	24/278	347/14855	0.0000000380047747918471	0.00001754734744675	0.0000156876852336271	Crhr2/Mef2c/Homer1/Cav1/Rhoa/Rbfox1/Taz/Myl2/Pmp22/Unc45b/Arid5b/Asb2/Popdc2/Svil/Tnni1/Csrp3/Tnni3/Myh6/Maff/Dmd/Dtnbp1/Myl3/Actc1/Myl6	24	Heart
specific	GO:0003015	heart	process	18/278	201/14855	0.0000000434545900796881	0.000017555654392194	0.0000156951118116768	Crhr2/Cav1/Kcnq1/Taz/Myl2/Cacna1d/Popdc2/Tnni1/Csrp3/Tnni3/Kcne1/Myh6/Zmpste24/Dmd/Cacna1c/Cacnb2/Myl3/Actc1	18	Heart
specific	GO:0014706	striated	muscle	tissue	development	25/278	379/14855	0.0000000495225821707718	0.0000177841095084372	0.0000158993553285109	Crhr2/Mef2c/Homer1/Cav1/Rhoa/Rbfox1/Taz/Myl2/Pmp22/Myh10/Asb2/Popdc2/Svil/Tnni1/Csrp3/Mylk3/Tnni3/Fgf1/Myh6/Maff/Zmpste24/Dmd/Myl3/Actc1/Myl6	25	Heart
specific	GO:0030239	myofibril	assembly	10/278	59/14855	0.000000125497726945618	0.0000405608653488237	0.0000362622379437601	Mef2c/Myl2/Myh10/Csrp3/Mylk3/Synpo2l/Myh6/Tmod3/Tnnt1/Actc1	10	Heart
specific	GO:0008016	regulation	of	heart	contraction	15/278	158/14855	0.000000278222664890821	0.0000817468775388302	0.00007308336986845	Crhr2/Cav1/Kcnq1/Myl2/Cacna1d/Popdc2/Csrp3/Tnni3/Kcne1/Myh6/Zmpste24/Dmd/Cacna1c/Cacnb2/Myl3	15	Heart
specific	GO:1903522	regulation	of	blood	circulation	17/278	209/14855	0.000000414632006057962	0.000111674220298278	0.0000998390225113252	Crhr2/Cav1/Rhoa/Kcnq1/Myl2/Cacna1d/Popdc2/Csrp3/Tnni3/Kcne1/Myh6/Zmpste24/Dmd/Agtr1a/Cacna1c/Cacnb2/Myl3	17	Heart
specific	GO:0055002	striated	muscle	cell	development	15/278	165/14855	0.000000488647403412637	0.000121485262140742	0.000108610293309125	Mef2c/Homer1/Myl2/Pmp22/Myh10/Popdc2/Csrp3/Mylk3/Synpo2l/Myh6/Zmpste24/Dmd/Tmod3/Tnnt1/Actc1	15	Heart
specific	GO:0007519	skeletal	muscle	tissue	development	14/278	156/14855	0.00000138015676437312	0.000297985972758269	0.000266405515640128	Crhr2/Mef2c/Homer1/Cav1/Rhoa/Rbfox1/Taz/Pmp22/Asb2/Popdc2/Svil/Maff/Dmd/Myl6	14	Heart
specific	GO:0055001	muscle	cell	development	15/278	179/14855	0.00000138297945277662	0.000297985972758269	0.000266405515640128	Mef2c/Homer1/Myl2/Pmp22/Myh10/Popdc2/Csrp3/Mylk3/Synpo2l/Myh6/Zmpste24/Dmd/Tmod3/Tnnt1/Actc1	15	Heart
specific	GO:0008015	blood	circulation	24/278	430/14855	0.00000190811506474691	0.000385439243078875	0.000344590516626991	Cd36/Crhr2/Cav1/Rhoa/Kcnq1/Taz/Myl2/Cacna1d/Fli1/Popdc2/Tnni1/Csrp3/Mylk3/Gucy1a1/Tnni3/Kcne1/Myh6/Zmpste24/Dmd/Agtr1a/Cacna1c/Cacnb2/Myl3/Actc1	24	Heart
specific	GO:0060538	skeletal	muscle	organ	development	14/278	165/14855	0.00000269408754802421	0.000512193585600837	0.000457911474880894	Crhr2/Mef2c/Homer1/Cav1/Rhoa/Rbfox1/Taz/Pmp22/Asb2/Popdc2/Svil/Maff/Dmd/Myl6	14	Heart
specific	GO:0002027	regulation	of	heart	rate	10/278	82/14855	0.00000292644544423558	0.000525459537542743	0.000469771505522026	Crhr2/Cav1/Kcnq1/Cacna1d/Popdc2/Kcne1/Myh6/Dmd/Cacna1c/Cacnb2	10	Heart
specific	GO:0010927	cellular	component	assembly	involved	in	morphogenesis	11/278	102/14855	0.0000031924930115132	0.000543059863853194	0.000485506554936496	Mef2c/Myl2/Pmp22/Myh10/Csrp3/Mylk3/Synpo2l/Myh6/Tmod3/Tnnt1/Actc1	11	Heart
specific	GO:0086001	cardiac	muscle	cell	action	potential	8/278	51/14855	0.00000431201891930004	0.000646359294206467	0.00057785834503542	Cav1/Kcnq1/Cacna1d/Kcne1/Dmd/Cacna1c/Cacnb2/Ank3	8	Heart
specific	GO:0003013	circulatory	system	process	24/278	451/14855	0.00000434589600978685	0.000646359294206467	0.00057785834503542	Cd36/Crhr2/Cav1/Rhoa/Kcnq1/Taz/Myl2/Cacna1d/Fli1/Popdc2/Tnni1/Csrp3/Mylk3/Gucy1a1/Tnni3/Kcne1/Myh6/Zmpste24/Dmd/Agtr1a/Cacna1c/Cacnb2/Myl3/Actc1	24	Heart
specific	GO:0043270	positive	regulation	of	ion	transport	18/278	275/14855	0.00000439972291848461	0.000646359294206467	0.00057785834503542	Slc9a3r2/Crhr2/Akt2/Homer1/Cav1/Kcnq1/Cacna1d/Fhl1/Nipsnap2/Ikbkb/Kcne1/Tspo/Dmd/Agtr1a/Cacna1c/Dtnbp1/Cacnb2/Ank3	18	Heart
specific	GO:0031032	actomyosin	structure	organization	14/278	190/14855	0.0000138180282749634	0.00194173336455137	0.00173594908992103	Cnn1/Mef2c/Rhoa/Myl2/Epb41l2/Myh10/Itgb5/Csrp3/Mylk3/Synpo2l/Myh6/Tmod3/Tnnt1/Actc1	14	Heart
specific	GO:0055003	cardiac	myofibril	assembly	5/278	18/14855	0.0000155370883409359	0.00209232789657937	0.00187058366209952	Myl2/Myh10/Csrp3/Mylk3/Actc1	5	Heart
specific	GO:0086091	regulation	of	heart	rate	by	cardiac	conduction	6/278	31/14855	0.0000202157001150566	0.0026077981006551	0.00233142450048797	Cav1/Kcnq1/Cacna1d/Kcne1/Cacna1c/Cacnb2	6	Heart
specific	GO:0006091	generation	of	precursor	metabolites	and	energy	19/278	338/14855	0.0000209785738295274	0.0026077981006551	0.00233142450048797	Hk2/Ugp2/Akt2/Cbfa2t3/Rhoa/Taz/Ncor1/Esrrb/Tkt/Oxct1/Atp5o/Atp5b/Ndufa10/Prkag2/Ppargc1a/Nipsnap2/Agl/Coq10a/Adgrf5	19	Heart
specific	GO:0070252	actin-mediated	cell	contraction	9/278	86/14855	0.0000322903313674445	0.00386527225850299	0.0034556319533581	Cav1/Kcnq1/Cacna1d/Kcne1/Myh6/Cacna1c/Cacnb2/Actc1/Myl6	9	Heart
specific	GO:1903817	negative	regulation	of	voltage-gated	potassium	channel	activity	4/278	11/14855	0.0000357139290019933	0.00412240780480151	0.00368551635753652	Cav1/Kcnq1/Kcne1/Ank3	4	Heart
specific	GO:0046034	ATP	metabolic	process	14/278	212/14855	0.0000467884854888862	0.0052144960379338	0.00466186543255872	Hk2/Cbfa2t3/Rhoa/Taz/Ncor1/Esrrb/Atp5o/Atp5b/Ndufa10/Prkag2/Ppargc1a/Nipsnap2/Myh6/Tspo	14	Heart
specific	GO:0051146	striated	muscle	cell	differentiation	16/278	274/14855	0.0000603468826127197	0.00648743938096996	0.00579990265136873	Mef2c/Homer1/Myl2/Pmp22/Myh10/Popdc2/Csrp3/Mylk3/Tanc1/Synpo2l/Myh6/Zmpste24/Dmd/Tmod3/Tnnt1/Actc1	16	Heart
specific	GO:0061337	cardiac	conduction	7/278	54/14855	0.0000622248207951946	0.00648743938096996	0.00579990265136873	Cav1/Kcnq1/Cacna1d/Kcne1/Zmpste24/Cacna1c/Cacnb2	7	Heart
specific	GO:0001508	action	potential	10/278	117/14855	0.0000687110865809682	0.00672952217665725	0.00601632959058239	Cd36/Cav1/Kcnq1/Cacna1d/Pmp22/Kcne1/Dmd/Cacna1c/Cacnb2/Ank3	10	Heart
specific	GO:0030048	actin	filament-based	movement	10/278	117/14855	0.0000687110865809682	0.00672952217665725	0.00601632959058239	Cav1/Kcnq1/Cacna1d/Myh10/Kcne1/Myh6/Cacna1c/Cacnb2/Actc1/Myl6	10	Heart
specific	GO:0014067	negative	regulation	of	phosphatidylinositol	3-kinase	signaling	4/278	13/14855	0.0000751224950225315	0.00714105599743593	0.00638424918999532	Slc9a3r2/Ncor1/Dab2ip/Obscn	4	Heart
specific	GO:0045214	sarcomere	organization	6/278	40/14855	0.0000915081419939419	0.00845012328355486	0.00755458194807129	Mef2c/Csrp3/Mylk3/Synpo2l/Myh6/Tnnt1	6	Heart
specific	GO:0086002	cardiac	muscle	cell	action	potential	involved	in	contraction	6/278	41/14855	0.000105528893063326	0.00912995193651137	0.00816236258002987	Cav1/Kcnq1/Cacna1d/Kcne1/Cacna1c/Cacnb2	6	Heart
specific	GO:2001257	regulation	of	cation	channel	activity	11/278	148/14855	0.000107243087091529	0.00912995193651137	0.00816236258002987	Mef2c/Homer1/Cav1/Kcnq1/Ppargc1a/Nipsnap2/Ikbkb/Kcne1/Dmd/Cacnb2/Ank3	11	Heart
specific	GO:0048738	cardiac	muscle	tissue	development	14/278	229/14855	0.000107344731926804	0.00912995193651137	0.00816236258002987	Mef2c/Taz/Myl2/Myh10/Popdc2/Tnni1/Csrp3/Mylk3/Tnni3/Fgf1/Myh6/Zmpste24/Myl3/Actc1	14	Heart
specific	GO:0042060	wound	healing	16/278	292/14855	0.000127185662457544	0.0103040051367793	0.00921199000145231	Col1a1/Cd36/Cav1/C1qtnf1/Myh10/Cdkn1a/Cd151/Pdgfa/Dst/Tfpi/Arhgef19/Fntb/Itga2b/Fgf1/BC004004/Dtnbp1	16	Heart
specific	GO:0002026	regulation	of	the	force	of	heart	contraction	5/278	27/14855	0.000127524816049249	0.0103040051367793	0.00921199000145231	Cav1/Myl2/Csrp3/Myh6/Myl3	5	Heart
specific	GO:0034764	positive	regulation	of	transmembrane	transport	13/278	205/14855	0.000131097779606548	0.0103343420411796	0.00923911181052563	Slc9a3r2/Akt2/Kcnq1/Cacna1d/Azin2/Nipsnap2/Ikbkb/Kcne1/Dmd/Agtr1a/Cacna1c/Cacnb2/Ank3	13	Heart
common	GO:0031529	ruffle	organization	7/221	51/14855	0.00000973774190462914	0.0201058022392497	0.0185541557052517	Def8/Sh3bp1/Pfn2/Tpm1/Kank1/Ston1/Arhgap24	7	Kidney
common	GO:0051056	regulation	of	small	GTPase	mediated	signal	transduction	14/221	243/14855	0.0000167936258923364	0.0201058022392497	0.0185541557052517	Bnip2/Abr/Net1/Arhgef28/Sh3bp1/Mapre2/Arhgdia/Auts2/Arhgdib/Stard8/Adgrg1/Kank1/Arhgap24/Akap13	14	Kidney
common	GO:0046578	regulation	of	Ras	protein	signal	transduction	13/221	215/14855	0.0000203225763873818	0.0201058022392497	0.0185541557052517	Abr/Net1/Arhgef28/Sh3bp1/Mapre2/Arhgdia/Auts2/Arhgdib/Stard8/Adgrg1/Kank1/Arhgap24/Akap13	13	Kidney
common	GO:0031032	actomyosin	structure	organization	12/221	190/14855	0.0000276564116329782	0.02016562334315	0.018609360171257	Myo18a/Mef2c/Csrp2/Epb41l3/Csrp1/Pfn2/Pxn/Tpm1/Limch1/Cd47/Tnnt1/Akap13	12	Kidney
common	GO:0097178	ruffle	assembly	6/221	42/14855	0.0000339717374379212	0.02016562334315	0.018609360171257	Def8/Sh3bp1/Pfn2/Kank1/Ston1/Arhgap24	6	Kidney
common	GO:1902903	regulation	of	supramolecular	fiber	organization	16/221	337/14855	0.0000456523151482913	0.0225826785600214	0.0208398814062901	Mef2c/Sh3bp1/Gsn/Pfn2/Pxn/Fkbp4/Tpm1/Kank1/Dysf/Limch1/Tmsb4x/Synpo2/Cd47/Gmfg/Numa1/Akap13	16	Kidney
common	GO:0010035	response	to	inorganic	substance	17/221	393/14855	0.0000839167123191474	0.0280359319576131	0.0258722850594798	Fbxo7/Mef2c/Glrx2/Dlg4/Fbln5/Net1/Nedd4l/Sirt3/Gsn/Gatm/Asph/Prdx1/Park7/Fntb/Sec31a/Ank3/S100a16	17	Kidney
common	GO:0035023	regulation	of	Rho	protein	signal	transduction	9/221	123/14855	0.0000920166913002933	0.0280359319576131	0.0258722850594798	Abr/Net1/Arhgef28/Arhgdia/Arhgdib/Stard8/Adgrg1/Kank1/Akap13	9	Kidney
common	GO:0032956	regulation	of	actin	cytoskeleton	organization	15/221	323/14855	0.000101249686617559	0.0280359319576131	0.0258722850594798	Mef2c/Sh3bp1/Arhgdia/Gsn/Pfn2/Pxn/Arhgdib/Tpm1/Kank1/Limch1/Tmsb4x/Synpo2/Cd47/Gmfg/Akap13	15	Kidney
common	GO:0006637	acyl-CoA	metabolic	process	7/221	73/14855	0.000103906755907596	0.0280359319576131	0.0258722850594798	Acsl1/Ogdh/Fasn/Hmgcl/Far1/Pdk2/Acot4	7	Kidney
common	GO:0035383	thioester	metabolic	process	7/221	73/14855	0.000103906755907596	0.0280359319576131	0.0258722850594798	Acsl1/Ogdh/Fasn/Hmgcl/Far1/Pdk2/Acot4	7	Kidney
common	GO:0032970	regulation	of	actin	filament-based	process	16/221	369/14855	0.000132297379096753	0.0327215517632635	0.0301962965271711	Mef2c/Sh3bp1/Arhgdia/Gsn/Pfn2/Pxn/Arhgdib/Tpm1/Kank1/Ank2/Limch1/Tmsb4x/Synpo2/Cd47/Gmfg/Akap13	16	Kidney
common	GO:0019430	removal	of	superoxide	radicals	4/221	20/14855	0.00019154125767411	0.0437303425212892	0.0403554941269664	Fbln5/Sirt3/Prdx1/Park7	4	Kidney
common	GO:0071450	cellular	response	to	oxygen	radical	4/221	22/14855	0.000282517679113583	0.045603271496734	0.0420838815557177	Fbln5/Sirt3/Prdx1/Park7	4	Kidney
common	GO:0071451	cellular	response	to	superoxide	4/221	22/14855	0.000282517679113583	0.045603271496734	0.0420838815557177	Fbln5/Sirt3/Prdx1/Park7	4	Kidney
common	GO:0032233	positive	regulation	of	actin	filament	bundle	assembly	6/221	61/14855	0.000284296391079701	0.045603271496734	0.0420838815557177	Pfn2/Pxn/Tpm1/Limch1/Synpo2/Cd47	6	Kidney
common	GO:0051057	positive	regulation	of	small	GTPase	mediated	signal	transduction	6/221	61/14855	0.000284296391079701	0.045603271496734	0.0420838815557177	Bnip2/Net1/Mapre2/Auts2/Adgrg1/Akap13	6	Kidney
common	GO:0045214	sarcomere	organization	5/221	40/14855	0.000299865576025003	0.045603271496734	0.0420838815557177	Mef2c/Csrp2/Csrp1/Tnnt1/Akap13	5	Kidney
common	GO:0033865	nucleoside	bisphosphate	metabolic	process	7/221	88/14855	0.000335427487602252	0.045603271496734	0.0420838815557177	Acsl1/Ogdh/Fasn/Hmgcl/Far1/Pdk2/Acot4	7	Kidney
common	GO:0033875	ribonucleoside	bisphosphate	metabolic	process	7/221	88/14855	0.000335427487602252	0.045603271496734	0.0420838815557177	Acsl1/Ogdh/Fasn/Hmgcl/Far1/Pdk2/Acot4	7	Kidney
common	GO:0034032	purine	nucleoside	bisphosphate	metabolic	process	7/221	88/14855	0.000335427487602252	0.045603271496734	0.0420838815557177	Acsl1/Ogdh/Fasn/Hmgcl/Far1/Pdk2/Acot4	7	Kidney
common	GO:0098869	cellular	oxidant	detoxification	4/221	23/14855	0.000338029640474443	0.045603271496734	0.0420838815557177	Fbln5/Sirt3/Prdx1/Park7	4	Kidney
common	GO:2000121	regulation	of	removal	of	superoxide	radicals	3/221	10/14855	0.000360850934580979	0.046565459732015	0.0429718138114282	Fbln5/Sirt3/Park7	3	Kidney
common	GO:0006790	sulfur	compound	metabolic	process	12/221	251/14855	0.000386126093568491	0.0477509269046367	0.044065793660755	Ggt1/Acsl1/Ogdh/Fasn/Idh1/Hmgcl/Park7/Far1/Bgn/Pdk2/Acot4/Ghr	12	Kidney
specific	GO:0033865	nucleoside	bisphosphate	metabolic	process	13/587	88/14855	0.0000395469112136247	0.0485329658518542	0.0460209173129579	Crot/Dcakd/Oxsm/Sucla2/Kynu/Scp2/Acot7/Acsm2/Acsm1/Pank1/Acacb/Acnat2/Glyat	13	Kidney
specific	GO:0033875	ribonucleoside	bisphosphate	metabolic	process	13/587	88/14855	0.0000395469112136247	0.0485329658518542	0.0460209173129579	Crot/Dcakd/Oxsm/Sucla2/Kynu/Scp2/Acot7/Acsm2/Acsm1/Pank1/Acacb/Acnat2/Glyat	13	Kidney
specific	GO:0034032	purine	nucleoside	bisphosphate	metabolic	process	13/587	88/14855	0.0000395469112136247	0.0485329658518542	0.0460209173129579	Crot/Dcakd/Oxsm/Sucla2/Kynu/Scp2/Acot7/Acsm2/Acsm1/Pank1/Acacb/Acnat2/Glyat	13	Kidney
specific	GO:0150115	cell-substrate	junction	organization	13/587	89/14855	0.0000446690896013384	0.0485329658518542	0.0460209173129579	Lims1/Wdpcp/Dmtn/Enpp2/Plec/Sorbs1/Ldb1/Dst/Epb41l5/Abl1/Arhgap6/Iqsec1/Dapk3	13	Kidney
common	GO:0045787	positive	regulation	of	cell	cycle	36/683	297/14855	0.000000103347458438304	0.000491520512332574	0.000434603259432658	Akt1/Ranbp1/Rhoa/Rassf1/Brca1/Fbxo5/Cdk1/Gata4/Wnt5a/Hes1/Hsp90ab1/Wiz/Kif20b/Abl1/Dab2ip/Meis2/Bcl2l11/Cks1b/Tal1/Cdc7/Anapc5/Cit/Ezh2/Cdc14b/Fntb/Ccnd3/Rara/Ppp1r10/Cenpe/E2f8/Igf2/BC004004/Cspp1/Ube2e2/Srpk2/Numa1	36	Liver
common	GO:0030336	negative	regulation	of	cell	migration	30/683	246/14855	0.00000105365273151662	0.00250558619554653	0.00221544350653101	Akt1/Apoe/Rhoa/Cers2/Sulf1/Abr/Dcn/Patz1/Evl/Nisch/Dpysl3/Arhgdia/Abhd6/Olfm1/Dab2ip/Egfl7/Adam15/Svbp/Adipor2/Arhgdib/Nr2f2/Dlc1/Adgrg1/Tpm1/Kank1/Phldb2/Tcaf1/Limch1/Sinhcaf/Macir	30	Liver
common	GO:0040013	negative	regulation	of	locomotion	33/683	292/14855	0.00000173128987341029	0.00274467154597978	0.00242684317342951	Akt1/Apoe/Rhoa/Cers2/Sulf1/Abr/Dcn/Patz1/Evl/Nisch/Wnt5a/St6gal1/Dpysl3/Arhgdia/Abhd6/Olfm1/Dab2ip/Egfl7/Adam15/Svbp/Adipor2/Arhgdib/Nr2f2/Dlc1/Adgrg1/Tpm1/Kank1/Phldb2/Tcaf1/Limch1/Sinhcaf/Macir/Robo2	33	Liver
common	GO:2000146	negative	regulation	of	cell	motility	30/683	258/14855	0.00000285141536225316	0.00339033286571901	0.00299773799268458	Akt1/Apoe/Rhoa/Cers2/Sulf1/Abr/Dcn/Patz1/Evl/Nisch/Dpysl3/Arhgdia/Abhd6/Olfm1/Dab2ip/Egfl7/Adam15/Svbp/Adipor2/Arhgdib/Nr2f2/Dlc1/Adgrg1/Tpm1/Kank1/Phldb2/Tcaf1/Limch1/Sinhcaf/Macir	30	Liver
common	GO:0001843	neural	tube	closure	16/683	100/14855	0.000012217222320874	0.00875446806671185	0.00774071531284889	Lhx2/Rarg/Tulp3/Ptch1/Wnt5a/Scrib/Kif20b/Abl1/Sall4/Mthfr/Shroom3/Kdm2b/Dlc1/Gatad2a/Rara/Tgif1	16	Liver
common	GO:0051271	negative	regulation	of	cellular	component	movement	31/683	292/14855	0.0000127745580911239	0.00875446806671185	0.00774071531284889	Akt1/Apoe/Rhoa/Cers2/Sulf1/Abr/Dcn/Patz1/Evl/Nisch/Wnt5a/Dpysl3/Arhgdia/Abhd6/Olfm1/Dab2ip/Egfl7/Adam15/Svbp/Adipor2/Arhgdib/Nr2f2/Dlc1/Adgrg1/Tpm1/Kank1/Phldb2/Tcaf1/Limch1/Sinhcaf/Macir	31	Liver
common	GO:0060606	tube	closure	16/683	101/14855	0.0000139092542820584	0.00875446806671185	0.00774071531284889	Lhx2/Rarg/Tulp3/Ptch1/Wnt5a/Scrib/Kif20b/Abl1/Sall4/Mthfr/Shroom3/Kdm2b/Dlc1/Gatad2a/Rara/Tgif1	16	Liver
common	GO:0001701	in	utero	embryonic	development	40/683	426/14855	0.0000147257663022907	0.00875446806671185	0.00774071531284889	Akt1/Ctnnb1/Bcl2l1/Zmiz1/Plcd1/Bnip2/Mgat1/Ptch1/Gata4/Hes1/Mxi1/Speg/Bcl2l11/Sall4/Tbl1xr1/Actl6a/Mbnl1/Adar/Pitx2/Pdgfra/Cdk2ap1/Ncor2/Tjp1/Nr2f2/Tpm1/Gatad2a/Vash2/Cdkn1c/Suv39h1/Bcor/Chd7/Rbbp8/Maff/E2f8/Igf2/Cited1/Mafg/Chd8/Eno1/Alkbh1	40	Liver
common	GO:0060324	face	development	11/683	53/14855	0.0000233232993949518	0.0123250679913767	0.0108978457406821	Raf1/Rarg/Wnt5a/Tcf7l2/Schip1/Asph/Pdgfra/Cdk2ap1/Stra6/Rara/Chd7	11	Liver
common	GO:0014020	primary	neural	tube	formation	16/683	107/14855	0.0000291824183392986	0.0134312191196323	0.011875906419134	Lhx2/Rarg/Tulp3/Ptch1/Wnt5a/Scrib/Kif20b/Abl1/Sall4/Mthfr/Shroom3/Kdm2b/Dlc1/Gatad2a/Rara/Tgif1	16	Liver
common	GO:0018205	peptidyl-lysine	modification	32/683	320/14855	0.0000310646363153817	0.0134312191196323	0.011875906419134	Loxl3/Bcl11a/Dnmt1/Por/Ctnnb1/Zmiz1/Ehmt2/Pax5/Ube2i/Brca1/Kansl1/Sumo3/Epc1/Bag6/Ldb1/Snca/Actl6a/Pias3/Park7/Phf14/Auts2/Ezh2/Senp1/Tet3/Zzz3/Suv39h1/Bcor/Kmt5a/Traf7/Dot1l/Brpf3/Airn	32	Liver
common	GO:0010171	body	morphogenesis	11/683	56/14855	0.0000401850462466152	0.0159266733290752	0.0140823912065989	Tcf7l2/Gnas/Schip1/Asph/Pdgfra/Cdk2ap1/Stra6/Phldb2/Gatad2a/Phldb1/Ssbp3	11	Liver
common	GO:0021915	neural	tube	development	21/683	174/14855	0.0000501692699147488	0.0172677425853985	0.0152681668869609	Lhx2/Rarg/Tulp3/Ptch1/Wnt5a/Hes1/Scrib/Arl13b/Kif20b/Tcf7l2/Abl1/Sall4/Mthfr/Shroom3/Kdm2b/Dlc1/Gatad2a/Rara/Tgif1/Sall2/Ssbp3	21	Liver
common	GO:0030010	establishment	of	cell	polarity	18/683	136/14855	0.000050830192639945	0.0172677425853985	0.0152681668869609	Myo18a/Rhoa/Map2/Wnt5a/Sh3bp1/Hes1/Scrib/Hsp90ab1/Kif20b/Frmd4a/Gsn/Dock7/Frmd4b/Pak1/Dctn1/Fez1/Kank1/Numa1	18	Liver
common	GO:1902904	negative	regulation	of	supramolecular	fiber	organization	19/683	150/14855	0.0000585168851581135	0.0185537537207992	0.0164052600846781	Apoe/Map2/Evl/Clu/Capn1/Add3/Snca/Gsn/Map1a/Fkbp4/Tjp1/Arhgap6/Dlc1/Tpm1/Kank1/Phldb2/Mid1/Tmsb4x/Gmfg	19	Liver
common	GO:1902903	regulation	of	supramolecular	fiber	organization	32/683	337/14855	0.0000844634082065168	0.0251067480893871	0.0221994286700681	Apoe/Rhoa/Map2/Evl/Clu/Sh3bp1/Capn1/Add3/Snca/Abl1/Gsn/Map1a/Cit/Pxn/Fkbp4/Tjp1/Pak1/Arhgap6/Dlc1/Dctn1/Tpm1/Kank1/Rangrf/Phldb2/Mid1/Limch1/Pik3r1/Cdc42ep4/Tmsb4x/Cd47/Gmfg/Numa1	32	Liver
common	GO:0035148	tube	formation	19/683	155/14855	0.0000916228068283329	0.0256328276044442	0.022664589057535	Lhx2/Rarg/Tulp3/Ctnnb1/Ptch1/Wnt5a/Scrib/Kif20b/Abl1/Dab2ip/Bcl2l11/Sall4/Mthfr/Shroom3/Kdm2b/Dlc1/Gatad2a/Rara/Tgif1	19	Liver
common	GO:0051017	actin	filament	bundle	assembly	19/683	156/14855	0.0000999465550412233	0.0264081008764477	0.023350086981853	Rhoa/Pls3/Evl/Dpysl3/Sorbs1/Add3/Abl1/Pxn/Cald1/Tjp1/Pak1/Arhgap6/Dlc1/Tpm1/Triobp/Phldb2/Limch1/Pik3r1/Cd47	19	Liver
common	GO:0001841	neural	tube	formation	16/683	119/14855	0.000108524186151605	0.027165317333528	0.0240196190402028	Lhx2/Rarg/Tulp3/Ptch1/Wnt5a/Scrib/Kif20b/Abl1/Sall4/Mthfr/Shroom3/Kdm2b/Dlc1/Gatad2a/Rara/Tgif1	16	Liver
common	GO:0061572	actin	filament	bundle	organization	19/683	158/14855	0.000118620360952885	0.028207921834596	0.0249414916845671	Rhoa/Pls3/Evl/Dpysl3/Sorbs1/Add3/Abl1/Pxn/Cald1/Tjp1/Pak1/Arhgap6/Dlc1/Tpm1/Triobp/Phldb2/Limch1/Pik3r1/Cd47	19	Liver
common	GO:0043271	negative	regulation	of	ion	transport	18/683	147/14855	0.000141046357731696	0.0319436417796165	0.028244621510683	Akt1/Apoe/Cacnb3/Hes1/Atp5j/Gabbr1/Nedd4l/Iscu/Snca/Slc43a1/Pacsin3/Park7/Kel/Gpm6b/Kcnh2/Agrn/Wnk1/Ank3	18	Liver
common	GO:0051492	regulation	of	stress	fiber	assembly	13/683	88/14855	0.000182135514297585	0.0393743866363325	0.0348148985463566	Rhoa/Evl/Abl1/Pxn/Tjp1/Pak1/Arhgap6/Dlc1/Tpm1/Phldb2/Limch1/Pik3r1/Cd47	13	Liver
common	GO:1903204	negative	regulation	of	oxidative	stress-induced	neuron	death	6/683	20/14855	0.000205818580902719	0.0413364645642568	0.0365497711332402	Fbxo7/Ctnnb1/Park7/Nono/Tbc1d24/Ncoa7	6	Liver
common	GO:0033044	regulation	of	chromosome	organization	30/683	324/14855	0.00021713328264604	0.0413364645642568	0.0365497711332402	Axin2/Dnmt1/Ctnnb1/Ehmt2/Pax5/Brca1/Sart3/Fbxo5/Tlk2/Top2a/Cct5/Snca/Mllt3/Mier1/Tal1/Park7/Mthfr/Anapc5/Cit/Auts2/Ppp1r10/Suv39h1/Slx4/Bcor/Cenpe/Igf2/BC004004/Hnrnpc/Numa1/Airn	30	Liver
common	GO:0001838	embryonic	epithelial	tube	formation	17/683	139/14855	0.000217285873445421	0.0413364645642568	0.0365497711332402	Lhx2/Rarg/Tulp3/Ctnnb1/Ptch1/Wnt5a/Scrib/Kif20b/Abl1/Sall4/Mthfr/Shroom3/Kdm2b/Dlc1/Gatad2a/Rara/Tgif1	17	Liver
common	GO:0045740	positive	regulation	of	DNA	replication	8/683	37/14855	0.000226040584593676	0.0413480392433663	0.036560005483876	Cdk1/Atf1/Wiz/Cdk2/Pcna/Cdc7/E2f8/Brpf3	8	Liver
common	GO:0030038	contractile	actin	filament	bundle	assembly	14/683	103/14855	0.00025632567558628	0.0414929159087096	0.0366881056737849	Rhoa/Evl/Sorbs1/Abl1/Pxn/Tjp1/Pak1/Arhgap6/Dlc1/Tpm1/Phldb2/Limch1/Pik3r1/Cd47	14	Liver
common	GO:0043149	stress	fiber	assembly	14/683	103/14855	0.00025632567558628	0.0414929159087096	0.0366881056737849	Rhoa/Evl/Sorbs1/Abl1/Pxn/Tjp1/Pak1/Arhgap6/Dlc1/Tpm1/Phldb2/Limch1/Pik3r1/Cd47	14	Liver
common	GO:0010573	vascular	endothelial	growth	factor	production	7/683	29/14855	0.000270781052948552	0.0414929159087096	0.0366881056737849	Ndrg2/Sulf2/Sulf1/Brca1/Gata4/Adgrg1/Rora	7	Liver
common	GO:0090068	positive	regulation	of	cell	cycle	process	22/683	210/14855	0.000272954187162919	0.0414929159087096	0.0366881056737849	Akt1/Ranbp1/Rhoa/Brca1/Fbxo5/Cdk1/Wnt5a/Wiz/Kif20b/Dab2ip/Cdc7/Anapc5/Cit/Ezh2/Cdc14b/Ccnd3/Cenpe/E2f8/Igf2/Cspp1/Ube2e2/Numa1	22	Liver
common	GO:0016925	protein	sumoylation	8/683	38/14855	0.000274922235422413	0.0414929159087096	0.0366881056737849	Bcl11a/Ctnnb1/Zmiz1/Ube2i/Sumo3/Pias3/Park7/Traf7	8	Liver
common	GO:0009755	hormone-mediated	signaling	pathway	17/683	142/14855	0.000281097061451528	0.0414929159087096	0.0366881056737849	Rarg/Rhoa/Zmiz1/Ube2i/Brca1/Acsl1/Ppara/Dnaja1/Park7/Ncor2/Adipor2/Fkbp4/Pak1/Rbfox2/Rara/Ntrk2/Ghr	17	Liver
common	GO:0007265	Ras	protein	signal	transduction	29/683	315/14855	0.00030277027485721	0.0414929159087096	0.0366881056737849	Apoe/Dnmt1/Rhoa/Rassf1/Abr/Arhgef25/Net1/Nisch/Spata13/Sh3bp1/Arhgdia/Dnmbp/Abl1/Dab2ip/Rcc1/Auts2/Arhgdib/Stard8/Mcf2l/Dlc1/Adgrg1/Kank1/Rangrf/Iqsec1/Rgl2/Cdc42ep4/Dennd4b/Arhgap24/Syngap1	29	Liver
common	GO:0045931	positive	regulation	of	mitotic	cell	cycle	17/683	143/14855	0.000305706211069783	0.0414929159087096	0.0366881056737849	Akt1/Ranbp1/Fbxo5/Cdk1/Hes1/Kif20b/Abl1/Meis2/Tal1/Cdc7/Anapc5/Ccnd3/Ppp1r10/Cenpe/Igf2/Ube2e2/Numa1	17	Liver
common	GO:0072175	epithelial	tube	formation	17/683	143/14855	0.000305706211069783	0.0414929159087096	0.0366881056737849	Lhx2/Rarg/Tulp3/Ctnnb1/Ptch1/Wnt5a/Scrib/Kif20b/Abl1/Sall4/Mthfr/Shroom3/Kdm2b/Dlc1/Gatad2a/Rara/Tgif1	17	Liver
common	GO:0040029	regulation	of	gene	expression,	epigenetic	14/683	105/14855	0.000314075898383841	0.0414929159087096	0.0366881056737849	Lhx2/Ctnnb1/Zmiz1/Brca1/Dnmt3a/Epc1/Mier1/Mthfr/Ezh2/Ythdc1/Suv39h1/Lrif1/Dot1l/Airn	14	Liver
common	GO:0007346	regulation	of	mitotic	cell	cycle	36/683	426/14855	0.00032421200675586	0.0416743865981317	0.0368485623610146	Akt1/Fbxo7/Ranbp1/Ctnnb1/Bcl2l1/Brca1/Fbxo5/Cdk1/Top2a/Ptch1/Hes1/Scrib/Parp3/Kif20b/Cdk2/Cenpf/Abl1/Meis2/Cks1b/Tal1/Rcc1/Cdc7/Anapc5/Cit/Ezh2/Dctn1/Cdc14b/Ccnd3/Cdkn1c/Nfe2l1/Ppp1r10/Cenpe/Igf2/Ube2e2/Taok3/Numa1	36	Liver
common	GO:0021987	cerebral	cortex	development	13/683	94/14855	0.000354972897603559	0.0444276605526981	0.0392830117985102	Lhx2/Ctnnb1/Rhoa/Zmiz1/Ptprs/Pax5/Dab2ip/Mdk/Lrp8/Tacc2/Adgrg1/Ntrk2/Tacc1	13	Liver
common	GO:0046578	regulation	of	Ras	protein	signal	transduction	22/683	215/14855	0.000379639864435855	0.0462965947501775	0.0409355265430834	Apoe/Abr/Arhgef25/Net1/Spata13/Sh3bp1/Arhgdia/Dnmbp/Abl1/Dab2ip/Auts2/Arhgdib/Stard8/Mcf2l/Dlc1/Adgrg1/Kank1/Iqsec1/Rgl2/Dennd4b/Arhgap24/Syngap1	22	Liver
common	GO:1905331	negative	regulation	of	morphogenesis	of	an	epithelium	5/683	15/14855	0.000413619963774255	0.0491794136927589	0.0434845198757408	Ctnnb1/Sulf1/Wnt5a/Phldb2/Cited1	5	Liver
specific	GO:1901605	alpha-amino	acid	metabolic	process	19/427	169/14855	0.000000404127139802631	0.00157205457383224	0.0014195497531804	Pemt/Comt/Prodh/Apc/Fpgs/Qdpr/Tha1/Hnf4a/Gstz1/Cbs/Acmsd/Kynu/Fah/Azin1/Kyat3/Gls2/Nr1h4/Glyat/Mpst	19	Liver
specific	GO:0045017	glycerolipid	biosynthetic	process	16/427	150/14855	0.00000662072623520859	0.0128773125274807	0.0116280860246795	Pemt/Taz/Pigyl/Srebf1/Lpin2/Acsl5/Ptdss2/Pik3c2g/Apoc3/Scarb1/Pik3cd/Dgkz/Cept1/Nr1h4/Etnk2/Ang	16	Liver
specific	GO:0006520	cellular	amino	acid	metabolic	process	19/427	231/14855	0.0000399406001360846	0.0352873230894332	0.0318641042211984	Pemt/Comt/Prodh/Apc/Fpgs/Qdpr/Tha1/Hnf4a/Gstz1/Cbs/Acmsd/Kynu/Fah/Azin1/Kyat3/Gls2/Nr1h4/Glyat/Mpst	19	Liver
specific	GO:0032933	SREBP	signaling	pathway	5/427	15/14855	0.0000453564564131533	0.0352873230894332	0.0318641042211984	Insig2/Srebf1/Zbtb7b/Amfr/Scap	5	Liver
specific	GO:0071501	cellular	response	to	sterol	depletion	5/427	15/14855	0.0000453564564131533	0.0352873230894332	0.0318641042211984	Insig2/Srebf1/Zbtb7b/Amfr/Scap	5	Liver
specific	GO:0006991	response	to	sterol	depletion	5/427	16/14855	0.0000644208850992372	0.0417662071726721	0.0377144725572201	Insig2/Srebf1/Zbtb7b/Amfr/Scap	5	Liver
common	GO:0030010	establishment	of	cell	polarity	20/731	136/14855	0.0000108293547851056	0.0391931174629387	0.0367951010158174	Pard6a/Rhoa/Amotl1/Map2/Cyth1/Hsp90aa1/Wnt5a/Sh3bp1/Hes1/Hsp90ab1/Pard3/Frmd4a/Gsn/Arhgef2/Frmd4b/Pak1/Dctn1/Fez1/Amotl2/Kank1	20	Testis
common	GO:0046578	regulation	of	Ras	protein	signal	transduction	26/731	215/14855	0.0000209653628075252	0.0391931174629387	0.0367951010158174	Cyth1/Abr/Arhgef25/Net1/Arhgef28/Spata13/Trio/Sh3bp1/Arhgdia/Dnmbp/Dab2ip/Arhgef2/Auts2/Stard8/Mcf2l/Dlc1/Adgrg1/Kank1/Iqsec1/Arhgef1/Rgl2/Dennd4b/Arhgap24/Kalrn/Akap13/Syngap1	26	Testis
common	GO:1903204	negative	regulation	of	oxidative	stress-induced	neuron	death	7/731	20/14855	0.0000299684439174536	0.0391931174629387	0.0367951010158174	Fbxo7/Ctnnb1/Park7/Rest/Nono/Tbc1d24/Ncoa7	7	Testis
common	GO:1902904	negative	regulation	of	supramolecular	fiber	organization	20/731	150/14855	0.0000464341621083706	0.0391931174629387	0.0367951010158174	Map2/Evl/Clu/Capn1/Add3/Snca/Gsn/Map1a/Arhgef2/Fkbp4/Dlc1/Tpm1/Kank1/Arap1/Phldb2/Dysf/Mid1/Tmsb4x/Gmfg/Myadm	20	Testis
common	GO:0022604	regulation	of	cell	morphogenesis	45/731	495/14855	0.0000527833191408601	0.0391931174629387	0.0367951010158174	Atp5g1/Rhoa/Ptprs/Map2/Rhobtb1/Spag9/Net1/Wnt5a/Myo10/St6gal1/Epb41l3/Arhgdia/Dnmbp/Olfm1/Mdk/Lrp8/Epb41/Shroom3/Cux1/Kel/Aldoa/Pak1/Zmym3/Dlc1/Kank1/Arap1/Gas7/Triobp/Mgll/Cacna1a/Tbc1d24/Pakap/Rreb1/Sh3kbp1/Cdc42ep4/Agrn/Islr2/Robo2/Plxnb1/Actn4/Ntrk2/Kalrn/Itgb1bp1/Syngap1/Myadm	45	Testis
common	GO:1902903	regulation	of	supramolecular	fiber	organization	34/731	337/14855	0.0000581217237515395	0.0391931174629387	0.0367951010158174	Rhoa/Map2/Evl/Clu/Rb1/Sh3bp1/Capn1/Add3/Snca/Gsn/Map1a/Arhgef2/Fkbp4/Pak1/Dlc1/Dctn1/Tpm1/Kank1/Arap1/Rangrf/Phldb2/Dysf/Mid1/Limch1/Pik3r1/Cdc42ep4/Synpo/Tmsb4x/Cd47/Gmfg/Itgb1bp1/Cfl2/Akap13/Myadm	34	Testis
common	GO:0031032	actomyosin	structure	organization	23/731	190/14855	0.0000608832962007385	0.0391931174629387	0.0367951010158174	Rhoa/Csrp2/Prkar1a/Evl/Epb41l3/Csrp1/Epb41l1/Epb41/Pdgfra/Pak1/Dlc1/Tpm1/Arap1/Phldb2/Rtkn/Limch1/Pik3r1/Synpo/Cd47/Itgb1bp1/Cfl2/Tnnt1/Akap13	23	Testis
common	GO:0043484	regulation	of	RNA	splicing	19/731	142/14855	0.0000679891997165787	0.0391931174629387	0.0367951010158174	Celf2/Sart3/Mbnl2/Acin1/Tmbim6/Ncl/Rbm39/Mbnl1/Ptbp2/Rest/Rbm3/Celf6/Rbfox2/Ythdc1/Pik3r1/Hnrnpf/Grsf1/Rrp1b/Tia1	19	Testis
common	GO:0051017	actin	filament	bundle	assembly	20/731	156/14855	0.0000813396801929729	0.0391931174629387	0.0367951010158174	Rhoa/Actn1/Pls3/Evl/Dpysl3/Add3/Cald1/Pak1/Dlc1/Tpm1/Arap1/Gas7/Triobp/Phldb2/Limch1/Pik3r1/Synpo/Actn4/Cd47/Itgb1bp1	20	Testis
common	GO:0007265	Ras	protein	signal	transduction	32/731	315/14855	0.0000835852366452094	0.0391931174629387	0.0367951010158174	Dnmt1/Rhoa/Cyth1/Abr/Arhgef25/Net1/Arhgef28/Nisch/Spata13/Trio/Sh3bp1/Arhgdia/Dnmbp/Dab2ip/Arhgef2/Auts2/Stard8/Mcf2l/Dlc1/Adgrg1/Kank1/Rangrf/Iqsec1/Rtkn/Arhgef1/Rgl2/Cdc42ep4/Dennd4b/Arhgap24/Kalrn/Akap13/Syngap1	32	Testis
common	GO:0061572	actin	filament	bundle	organization	20/731	158/14855	0.0000973118713274144	0.0395206273561251	0.0371025723368949	Rhoa/Actn1/Pls3/Evl/Dpysl3/Add3/Cald1/Pak1/Dlc1/Tpm1/Arap1/Gas7/Triobp/Phldb2/Limch1/Pik3r1/Synpo/Actn4/Cd47/Itgb1bp1	20	Testis
common	GO:0035023	regulation	of	Rho	protein	signal	transduction	17/731	123/14855	0.000107947558030913	0.0395206273561251	0.0371025723368949	Abr/Arhgef25/Net1/Arhgef28/Spata13/Trio/Arhgdia/Dnmbp/Arhgef2/Stard8/Mcf2l/Dlc1/Adgrg1/Kank1/Arhgef1/Kalrn/Akap13	17	Testis
common	GO:0042692	muscle	cell	differentiation	34/731	348/14855	0.000109568811181409	0.0395206273561251	0.0371025723368949	Akt1/Dyrk1b/Dnmt1/Ctnnb1/Fhl2/Csrp2/Prkar1a/Spag9/Gata4/Rb1/Hes1/Rcan1/Smarca2/Speg/Ccnt2/Csrp1/Pitx2/Smarcd3/Pdgfra/Kel/Pak1/Tnpo2/Fbxo22/Ank2/Dysf/Rara/Bcl9/Igf2/Tmsb4x/Thra/Cfl2/Tnnt1/Akap13/Eif5a	34	Testis
common	GO:0090162	establishment	of	epithelial	cell	polarity	8/731	32/14855	0.000121371433630161	0.0395382351038712	0.0371191027610846	Rhoa/Cyth1/Wnt5a/Sh3bp1/Hes1/Pard3/Frmd4a/Frmd4b	8	Testis
common	GO:0007266	Rho	protein	signal	transduction	20/731	161/14855	0.000126481878131386	0.0395382351038712	0.0371191027610846	Rhoa/Abr/Arhgef25/Net1/Arhgef28/Spata13/Trio/Arhgdia/Dnmbp/Arhgef2/Stard8/Mcf2l/Dlc1/Adgrg1/Kank1/Rtkn/Arhgef1/Cdc42ep4/Kalrn/Akap13	20	Testis
common	GO:0051056	regulation	of	small	GTPase	mediated	signal	transduction	26/731	243/14855	0.000165889556497614	0.0486160081510821	0.0456414556100674	Cyth1/Abr/Arhgef25/Net1/Arhgef28/Spata13/Trio/Sh3bp1/Arhgdia/Dnmbp/Dab2ip/Arhgef2/Auts2/Stard8/Mcf2l/Dlc1/Adgrg1/Kank1/Iqsec1/Arhgef1/Rgl2/Dennd4b/Arhgap24/Kalrn/Akap13/Syngap1	26	Testis
specific	GO:0007283	spermatogenesis	74/1191	460/14855	0.00000000486193216284358	0.0000241783886458211	0.0000240895944110576	Rnf17/Dnmt3l/Axl/Atn1/Chd5/Prkaca/Bcl2l1/Gorasp2/Wt1/Nlrp14/Ybx2/Slc22a16/Cfap54/Herc4/Tpgs1/Ace/Tlk2/Pafah1b1/Spata20/Rai14/Gtsf1/Nectin3/Ropn1/Smad4/Tesmin/Tdrd1/Prdx4/Boll/Ica1l/Rhbdd1/Septin2/Meig1/Tyro3/Nphp1/Sycp1/Oaz3/1110017D15Rik/Pithd1/Phc2/AU040320/Ccdc136/Snrpa1/Atrx/Cetn2/Ggn/Adam18/Spata19/Wdr48/Fndc3a/Spata6/Sun1/Paip2/Selenof/Cnbd2/Spag4/Txndc8/Zscan2/Cfap69/Psme4/Ak7/Ccdc63/Setx/Aff4/Spink2/Spag16/Cdyl/Tsga10/Crem/Mas1/Dazap1/Armc2/Bscl2/Cntd1/Syce3	74	Testis
specific	GO:0048232	male	gamete	generation	75/1191	481/14855	0.0000000151841222137717	0.0000377553198845434	0.0000376166648738018	Rnf17/Dnmt3l/Axl/Atn1/Chd5/Prkaca/Bcl2l1/Gorasp2/Wt1/Nlrp14/Ybx2/Slc22a16/Cfap54/Herc4/Tpgs1/Ace/Tlk2/Pafah1b1/Spata20/Rai14/Gtsf1/Nectin3/Ropn1/Smad4/Tesmin/Tdrd1/Prdx4/Boll/Ica1l/Rhbdd1/Septin2/Meig1/Tyro3/Nphp1/Sycp1/Oaz3/1110017D15Rik/Pithd1/Phc2/AU040320/Ccdc136/Snrpa1/Atrx/Cetn2/Ggn/Adam18/Spata19/Wdr48/Fndc3a/Spata6/Sun1/Paip2/Selenof/Cnbd2/Spag4/Txndc8/Zscan2/Cfap69/Psme4/Ak7/Ccdc63/Setx/Aff4/Spink2/Spag16/Cdyl/Sycp2/Tsga10/Crem/Mas1/Dazap1/Armc2/Bscl2/Cntd1/Syce3	75	Testis
specific	GO:0042176	regulation	of	protein	catabolic	process	52/1191	353/14855	0.0000131839148017713	0.0218545361030696	0.0217742761305044	Prkaca/Cbfa2t3/Cav1/Ubqln4/Pttg1ip/Dedd/Tlk2/Pbk/Ptk2/Cblb/Usp7/Gsk3b/App/Uqcc2/Wac/Smad4/Nedd4l/Csnk1d/Btrc/Rhbdd1/Serpine2/Psmd14/Pacsin3/Sh3d19/Fbxw7/Oaz3/Pithd1/Azin2/Furin/Det1/Wwp2/Pias1/Mycbp2/Senp1/Vhl/Rnf139/Rnf144b/Nfe2l1/Phb/Lrp1/Arel1/Ppp2r3a/Cdkn2a/Csnk2a2/Bag5/Commd1/Sh3rf2/Egln2/Hipk2/Nrg1/Svip/Dda1	52	Testis
specific	GO:0001578	microtubule	bundle	formation	20/1191	93/14855	0.0000380514881783724	0.0473075126777615	0.0471337775935786	Kif20a/Tppp3/Tpgs1/Tekt2/Jhy/Trim36/Dnaic2/Spag1/Cc2d2a/Cfap69/Ulk4/Ak7/Wdr63/Ccdc63/Clip1/Spag16/Ccser2/Clasp1/Numa1/Armc2	20	Testis
common	GO:0046578	regulation	of	Ras	protein	signal	transduction	20/461	215/14855	0.0000125533610192166	0.01650794011072	0.0146666769961138	Apoe/Abr/Arhgef25/Net1/Arhgef28/Arhgef3/Sh3bp1/Dnmbp/Dab2ip/Arhgef2/Auts2/Arhgef6/Adgrg1/Mapkap1/Dgkz/Madd/Rgl2/Arhgap24/Kalrn/Syngap1	20	Ovary
common	GO:0016569	covalent	chromatin	modification	30/461	415/14855	0.0000160204164573084	0.01650794011072	0.0146666769961138	Scml2/Uhrf1/Dnmt1/Ctnnb1/Kansl1/Sart3/Dnmt3a/Hdac7/Hells/Ldb1/Cdk2/Snca/Trip12/Ntmt1/Actl6a/Lef1/Lmna/Kdm2b/Phf14/Auts2/Ezh2/Jarid2/Suv39h1/Bcor/Setd1a/Igf2/Dot1l/Mta2/Ube2n/Airn	30	Ovary
common	GO:1903203	regulation	of	oxidative	stress-induced	neuron	death	7/461	28/14855	0.000017805412947451	0.01650794011072	0.0146666769961138	Fbxo7/Ctnnb1/Oxr1/Fbxw7/Nono/Tbc1d24/Ncoa7	7	Ovary
common	GO:0036475	neuron	death	in	response	to	oxidative	stress	7/461	29/14855	0.000022848089203369	0.01650794011072	0.0146666769961138	Fbxo7/Ctnnb1/Oxr1/Fbxw7/Nono/Tbc1d24/Ncoa7	7	Ovary
common	GO:1903204	negative	regulation	of	oxidative	stress-induced	neuron	death	6/461	20/14855	0.0000231381344234333	0.01650794011072	0.0146666769961138	Fbxo7/Ctnnb1/Oxr1/Nono/Tbc1d24/Ncoa7	6	Ovary
common	GO:0051056	regulation	of	small	GTPase	mediated	signal	transduction	21/461	243/14855	0.0000234765680645461	0.01650794011072	0.0146666769961138	Apoe/Abr/Arhgef25/Net1/Arhgef28/Arhgef3/Sh3bp1/Arhgap28/Dnmbp/Dab2ip/Arhgef2/Auts2/Arhgef6/Adgrg1/Mapkap1/Dgkz/Madd/Rgl2/Arhgap24/Kalrn/Syngap1	21	Ovary
common	GO:0030336	negative	regulation	of	cell	migration	21/461	246/14855	0.0000281920725806686	0.016991764888263	0.0150965369112423	Akt1/Apoe/Cers2/Sulf1/Abr/Dcn/Patz1/Evl/Mctp1/Ptk2/Dab2ip/Egfl7/Pfn2/Svbp/Adipor2/Nr2f2/Adgrg1/Tpm1/Tcaf1/Sinhcaf/Magi2	21	Ovary
common	GO:0034763	negative	regulation	of	transmembrane	transport	13/461	113/14855	0.0000476420040488069	0.0208257688518204	0.0185029036267842	Akt1/Cacnb3/Akt2/Cav1/Ahi1/Grb10/Ywhae/Iscu/Slc43a1/Kel/Dysf/Kcnh2/Agrn	13	Ovary
common	GO:1902882	regulation	of	response	to	oxidative	stress	11/461	84/14855	0.000054967715345968	0.0208257688518204	0.0185029036267842	Fbxo7/Ctnnb1/Fbln5/Mctp1/Oxr1/Fbxw7/Nono/Tbc1d24/Sesn1/Mapkap1/Ncoa7	11	Ovary
common	GO:0044786	cell	cycle	DNA	replication	7/461	33/14855	0.000056167540247051	0.0208257688518204	0.0185029036267842	Wiz/Pcna/Gins1/Cdc7/Mcm7/E2f8/Lig1	7	Ovary
common	GO:2000146	negative	regulation	of	cell	motility	21/461	258/14855	0.0000567215981812115	0.0208257688518204	0.0185029036267842	Akt1/Apoe/Cers2/Sulf1/Abr/Dcn/Patz1/Evl/Mctp1/Ptk2/Dab2ip/Egfl7/Pfn2/Svbp/Adipor2/Nr2f2/Adgrg1/Tpm1/Tcaf1/Sinhcaf/Magi2	21	Ovary
common	GO:0016570	histone	modification	28/461	402/14855	0.0000592342323351138	0.0208257688518204	0.0185029036267842	Scml2/Uhrf1/Dnmt1/Ctnnb1/Kansl1/Sart3/Hdac7/Ldb1/Cdk2/Snca/Trip12/Ntmt1/Actl6a/Lef1/Lmna/Kdm2b/Phf14/Auts2/Ezh2/Jarid2/Suv39h1/Bcor/Setd1a/Igf2/Dot1l/Mta2/Ube2n/Airn	28	Ovary
common	GO:0033044	regulation	of	chromosome	organization	24/461	324/14855	0.0000771859026177395	0.0250497940880187	0.0222557894106697	Axin2/Dnmt1/Ctnnb1/Sart3/Tlk2/Ctc1/Top2a/Hmbox1/Cct5/Snca/Trip12/Lmna/Mllt3/Auts2/Anapc15/Wdhd1/Jarid2/Suv39h1/Bcor/Setd1a/Igf2/Hnrnpc/Ube2n/Airn	24	Ovary
common	GO:0001570	vasculogenesis	11/461	88/14855	0.0000847431561703793	0.0255379554202022	0.0226895021896782	Ctnnb1/Cav1/Zmiz1/Wt1/Hdac7/Ptk2/Egfl7/Fbxw7/Gjc1/Cited1/Yap1	11	Ovary
common	GO:0034766	negative	regulation	of	ion	transmembrane	transport	11/461	90/14855	0.000104200212052976	0.0293080463101003	0.0260390845698699	Akt1/Cacnb3/Akt2/Cav1/Ywhae/Iscu/Slc43a1/Kel/Dysf/Kcnh2/Agrn	11	Ovary
common	GO:0045740	positive	regulation	of	DNA	replication	7/461	37/14855	0.00012159610316222	0.0320029115958831	0.0284333698913286	Ctc1/Wiz/Cdk2/Pcna/Cdc7/E2f8/Gli2	7	Ovary
common	GO:0032870	cellular	response	to	hormone	stimulus	28/461	421/14855	0.000130756960287197	0.0320029115958831	0.0284333698913286	Rarg/Akt1/Akt2/Ctnnb1/Cav1/Zmiz1/Ube2i/Wt1/Irf1/Sgk1/Grb10/Ptk2/Cdk2/Usf1/Grb14/Gnas/Dnaja1/Adipor2/Fkbp4/Pak1/Slc27a1/Lmo2/Rbfox2/Ccnd3/Pik3r1/Igf2/Yap1/Thra	28	Ovary
common	GO:0034401	chromatin	organization	involved	in	regulation	of	transcription	11/461	93/14855	0.000140472575155836	0.0320029115958831	0.0284333698913286	Dnmt1/Ctnnb1/Zmiz1/Dnmt3a/Hells/Ezh2/Wdhd1/Suv39h1/Setd1a/Sertad2/Dot1l	11	Ovary
common	GO:0001649	osteoblast	differentiation	15/461	161/14855	0.000148463293268896	0.0320029115958831	0.0284333698913286	Axin2/Akt1/Ctnnb1/Fhl2/Nbr1/Gli3/Hdac7/Ptk2/Gnas/Lmna/Trp53inp2/Dlk1/Gli2/Igf2/Cited1	15	Ovary
common	GO:0062197	cellular	response	to	chemical	stress	21/461	277/14855	0.000155477105434626	0.0320029115958831	0.0284333698913286	Akt1/Fbxo7/Ctnnb1/Cav1/Fbln5/Net1/Oxr1/Snca/Fbxw7/Dnaja1/Prdx1/Aldh2/Ezh2/Nono/Dysf/Sigmar1/Tbc1d24/Nfe2l1/Mapkap1/Ncoa7/Serpinb6a	21	Ovary
common	GO:2000105	positive	regulation	of	DNA-dependent	DNA	replication	4/461	10/14855	0.000165674176127171	0.0320029115958831	0.0284333698913286	Wiz/Cdk2/Cdc7/E2f8	4	Ovary
common	GO:1902275	regulation	of	chromatin	organization	16/461	181/14855	0.000166879368359665	0.0320029115958831	0.0284333698913286	Dnmt1/Ctnnb1/Sart3/Tlk2/Snca/Trip12/Lmna/Mllt3/Auts2/Jarid2/Suv39h1/Bcor/Setd1a/Igf2/Ube2n/Airn	16	Ovary
common	GO:0033260	nuclear	DNA	replication	6/461	28/14855	0.000182130162060632	0.0334090066840785	0.0296826319037945	Wiz/Pcna/Gins1/Cdc7/Mcm7/Lig1	6	Ovary
common	GO:0018022	peptidyl-lysine	methylation	12/461	114/14855	0.000217452602937397	0.0361003633107718	0.0320737999150854	Dnmt1/Ctnnb1/Lmna/Auts2/Ezh2/Jarid2/Suv39h1/Bcor/Setd1a/Kmt5a/Dot1l/Airn	12	Ovary
common	GO:0033138	positive	regulation	of	peptidyl-serine	phosphorylation	10/461	82/14855	0.000217639790328607	0.0361003633107718	0.0320737999150854	Raf1/Akt1/Akt2/Cav1/Tfrc/Snca/Pfn2/Pak1/Mapkap1/Sh2d3c	10	Ovary
common	GO:0061351	neural	precursor	cell	proliferation	15/461	167/14855	0.000222472018506771	0.0361003633107718	0.0320737999150854	Tead3/Ctnnb1/Gli3/Mdk/Lef1/Arhgef2/Smarcd3/Kdm2b/Tacc2/Adgrg1/Rora/Setd1a/Emx2/Zfp423/Gli2	15	Ovary
common	GO:1902904	negative	regulation	of	supramolecular	fiber	organization	14/461	150/14855	0.000240403171887099	0.0375652215626545	0.0333752707637411	Apoe/Sgk1/Evl/Clu/Arhgap28/Snca/Stmn2/Pfn2/Arhgef2/Fkbp4/Tpm1/Dysf/Ssh2/Myadm	14	Ovary
common	GO:0006979	response	to	oxidative	stress	24/461	352/14855	0.000271717875207071	0.0409420612678082	0.036375464421518	Akt1/Fbxo7/Apoe/Ctnnb1/Fbln5/Net1/Mctp1/Oxr1/Snca/Idh1/Fbxw7/Prdx1/Aldh2/Ezh2/Nono/Sigmar1/Tbc1d24/Sesn1/Nfe2l1/Mapkap1/Ncoa7/1600014C10Rik/Lig1/Gpx4	24	Ovary
common	GO:0031333	negative	regulation	of	protein-containing	complex	assembly	13/461	136/14855	0.000314960815913373	0.0434873213340572	0.0386368311948648	Raf1/Sgk1/Evl/Clu/Snca/Stmn2/Pfn2/Arhgef2/Fkbp4/Tpm1/Ssh2/Thra/Myadm	13	Ovary
common	GO:0040013	negative	regulation	of	locomotion	21/461	292/14855	0.000319532344478733	0.0434873213340572	0.0386368311948648	Akt1/Apoe/Cers2/Sulf1/Abr/Dcn/Patz1/Evl/Mctp1/Ptk2/Dab2ip/Egfl7/Pfn2/Svbp/Adipor2/Nr2f2/Adgrg1/Tpm1/Tcaf1/Sinhcaf/Magi2	21	Ovary
common	GO:0051271	negative	regulation	of	cellular	component	movement	21/461	292/14855	0.000319532344478733	0.0434873213340572	0.0386368311948648	Akt1/Apoe/Cers2/Sulf1/Abr/Dcn/Patz1/Evl/Mctp1/Ptk2/Dab2ip/Egfl7/Pfn2/Svbp/Adipor2/Nr2f2/Adgrg1/Tpm1/Tcaf1/Sinhcaf/Magi2	21	Ovary
common	GO:0034968	histone	lysine	methylation	11/461	103/14855	0.000348238698768943	0.0445347088036598	0.0395673951297595	Dnmt1/Ctnnb1/Lmna/Auts2/Ezh2/Jarid2/Suv39h1/Bcor/Setd1a/Dot1l/Airn	11	Ovary
common	GO:0007265	Ras	protein	signal	transduction	22/461	315/14855	0.000348339746508835	0.0445347088036598	0.0395673951297595	Apoe/Dnmt1/Abr/Arhgef25/Net1/Arhgef28/Arhgef3/Sh3bp1/Dnmbp/Dab2ip/Arhgef2/Auts2/Arhgef6/Adgrg1/Mapkap1/Dgkz/Madd/Rgl2/Cdc42ep4/Arhgap24/Kalrn/Syngap1	22	Ovary
common	GO:0032330	regulation	of	chondrocyte	differentiation	7/461	44/14855	0.000375321165701308	0.0465729411204064	0.0413782870297943	Axin2/Rarg/Ctnnb1/Gli3/Mdk/Gli2/Zfp219	7	Ovary
common	GO:0040029	regulation	of	gene	expression,	epigenetic	11/461	105/14855	0.000411551689595636	0.0496096165258283	0.0440762576436108	Ctnnb1/Zmiz1/Dnmt3a/Hells/Ezh2/Wdhd1/Suv39h1/Setd1a/Sertad2/Dot1l/Airn	11	Ovary
